# Supplementary material for: Bidirectional regulation of postmitotic H3K27me3 distributions underlie cerebellar granule neuron maturation dynamics
Source: eLife. 2023 Apr 24;12:e86273. doi: 10.7554/eLife.86273 (PMC10181825; doi:10.7554/eLife.86273)
Supplement: Figure 1—figure supplement 1—source data 1. [file elife-86273-fig1-figsupp1-data1.zip]

Archive with 7 entries (6 files):
- Figure S1  - source data 1/
- Figure S1  - source data 1/2018-11-12totalh3.tif
- __MACOSX/Figure S1  - source data 1/._2018-11-12totalh3.tif
- Figure S1  - source data 1/2018-11-12K27Me3andAc.tif
- __MACOSX/Figure S1  - source data 1/._2018-11-12K27Me3andAc.tif
- Figure S1  - source data 1/Figure S1 - source data 1 - Uncropped Blots Annotated.pptx
- __MACOSX/Figure S1  - source data 1/._Figure S1 - source data 1 - Uncropped Blots Annotated.pptx
