# Supplementary material for: Bidirectional regulation of postmitotic H3K27me3 distributions underlie cerebellar granule neuron maturation dynamics
Source: eLife. 2023 Apr 24;12:e86273. doi: 10.7554/eLife.86273 (PMC10181825; doi:10.7554/eLife.86273)
Supplement: Figure 7—source data 1. [file elife-86273-fig7-data1.zip]

Archive with 9 entries (8 files):
- Figure 7 - source data 1/
- Figure 7 - source data 1/GSK-126-700-800.tif
- __MACOSX/Figure 7 - source data 1/._GSK-126-700-800.tif
- Figure 7 - source data 1/Figure 7 - source data 1 - Uncropped Blots Annotated.pptx
- __MACOSX/Figure 7 - source data 1/._Figure 7 - source data 1 - Uncropped Blots Annotated.pptx
- Figure 7 - source data 1/GSK-126-700.tif
- __MACOSX/Figure 7 - source data 1/._GSK-126-700.tif
- Figure 7 - source data 1/GSK-126-800.tif
- __MACOSX/Figure 7 - source data 1/._GSK-126-800.tif
