# Supplementary material for: Bidirectional regulation of postmitotic H3K27me3 distributions underlie cerebellar granule neuron maturation dynamics
Source: eLife. 2023 Apr 24;12:e86273. doi: 10.7554/eLife.86273 (PMC10181825; doi:10.7554/eLife.86273)
Supplement: Figure 7—source data 2. [file elife-86273-fig7-data2.zip]

Archive with 9 entries (8 files):
- Figure 7 - source data 2/
- Figure 7 - source data 2/Figure 7 - source data 2 - Uncropped Blots Annotated.pptx
- __MACOSX/Figure 7 - source data 2/._Figure 7 - source data 2 - Uncropped Blots Annotated.pptx
- Figure 7 - source data 2/126overlaid.tif
- __MACOSX/Figure 7 - source data 2/._126overlaid.tif
- Figure 7 - source data 2/126totalh3.tif
- __MACOSX/Figure 7 - source data 2/._126totalh3.tif
- Figure 7 - source data 2/126h3k27ac.tif
- __MACOSX/Figure 7 - source data 2/._126h3k27ac.tif
