# Supplementary material for: Bidirectional regulation of postmitotic H3K27me3 distributions underlie cerebellar granule neuron maturation dynamics
Source: eLife. 2023 Apr 24;12:e86273. doi: 10.7554/eLife.86273 (PMC10181825; doi:10.7554/eLife.86273)
Supplement: Figure 7—figure supplement 1—source data 1. [file elife-86273-fig7-figsupp1-data1.zip]

Archive with 11 entries (10 files):
- Figure S9 - source data 1/
- Figure S9 - source data 1/Figure S9 - source data 1 - Uncropped Blots Annotated.pptx
- __MACOSX/Figure S9 - source data 1/._Figure S9 - source data 1 - Uncropped Blots Annotated.pptx
- Figure S9 - source data 1/GSK-J4-800d.tif
- __MACOSX/Figure S9 - source data 1/._GSK-J4-800d.tif
- Figure S9 - source data 1/.DS_Store
- __MACOSX/Figure S9 - source data 1/._.DS_Store
- Figure S9 - source data 1/GSK-J4-700-800d.tif
- __MACOSX/Figure S9 - source data 1/._GSK-J4-700-800d.tif
- Figure S9 - source data 1/GSK-J4-700d.tif
- __MACOSX/Figure S9 - source data 1/._GSK-J4-700d.tif
