# Supplementary material for: Bidirectional regulation of postmitotic H3K27me3 distributions underlie cerebellar granule neuron maturation dynamics
Source: eLife. 2023 Apr 24;12:e86273. doi: 10.7554/eLife.86273 (PMC10181825; doi:10.7554/eLife.86273)
Supplement: Figure 7—figure supplement 1—source data 2. [file elife-86273-fig7-figsupp1-data2.zip]

Archive with 9 entries (8 files):
- Figure S9 - source data 2/
- Figure S9 - source data 2/j4h3k27ac.tif
- __MACOSX/Figure S9 - source data 2/._j4h3k27ac.tif
- Figure S9 - source data 2/j4totalh3.tif
- __MACOSX/Figure S9 - source data 2/._j4totalh3.tif
- Figure S9 - source data 2/j4overlaid.tif
- __MACOSX/Figure S9 - source data 2/._j4overlaid.tif
- Figure S9 - source data 2/Figure S8 - source data 2 - Uncropped Blots Annotated.pptx
- __MACOSX/Figure S9 - source data 2/._Figure S8 - source data 2 - Uncropped Blots Annotated.pptx
