# Supplementary material for: Bidirectional regulation of postmitotic H3K27me3 distributions underlie cerebellar granule neuron maturation dynamics
Source: eLife. 2023 Apr 24;12:e86273. doi: 10.7554/eLife.86273 (PMC10181825; doi:10.7554/eLife.86273)
Supplement: Supplementary file 2. [file elife-86273-supp2.xlsx]

## Sheet: Figure S1
#1.3
5579	10	1	0
id	dendrogram_cut	p7_1	p7_2	p7_3	p14_1	p14_2	p14_3	p60_1	p60_2	p60_3
Alkal2	1	5.77	5.96	5.33	5.67	5.74	5.45	5.33	4.86	5.09
Dcdc5	1	6.38	6.4	6.17	6.2	6.23	6.22	5.59	5.48	5.59
H3f3b	1	14.45	14.42	14.01	14.16	14.24	14.07	13.38	13.17	13.26
Htr2a	1	7.34	7.24	6.38	7.13	7.27	6.89	6.33	6.3	6.33
Ifi203	1	9.57	9.81	9.47	9.49	9.8	8.86	6.35	5.78	6.09
Mc5r	1	7.52	7.56	7.16	7.43	7.74	6.88	6.35	5.95	6.38
Purg	1	10.33	10.51	10.18	10.4	10.62	10.17	9.07	9.01	9.05
Cdh10	1	10.14	10.19	10.02	10.12	10.17	9.94	8.96	9.3	9.1
Ccdc105	1	5.66	5.54	5.51	5.52	5.83	5.48	4.63	4.93	4.86
Xlr3b	1	6.25	5.96	5.17	5.42	6.74	5.41	4.98	5.16	5.14
Bach1	1	10.62	10.47	10.19	10.15	10.24	9.92	9.13	9.6	9.55
Grm5	1	11.07	11.03	10.57	10.69	10.73	10.35	7.84	8.63	8.53
Lingo2	1	8.78	8.76	8.21	8.3	8.32	8.11	6.71	7.41	7.27
Slc7a3	1	7.07	6.89	6.84	6.63	7.04	6.56	6.04	6.05	6.07
Col6a4	1	6.63	6.63	6.4	6.33	6.8	6.61	5.04	5.31	5.09
Duoxa1	1	5.53	5.43	5.38	5.22	5.62	5.48	4.34	4.6	4.55
Htr7	1	7.56	7.05	6.88	7	7.09	7.03	5.83	6.41	6.51
Rasgef1b	1	10.08	9.9	9.81	9.82	9.94	9.85	8.63	8.89	8.89
Ush2a	1	5.06	4.85	4.34	4.44	4.9	4.88	4.34	3.95	3.95
AC115752.1	1	6.11	5.71	5.51	5.13	5.78	5.29	5.04	4.99	5.18
Allc	1	4.82	4.59	4.34	4.3	4.4	4.31	3.95	3.95	3.95
Otc	1	4.89	4.77	4.63	4.3	4.79	4.57	3.95	3.95	3.95
Krt2	1	4.66	4.77	4.34	3.95	4.59	4.45	3.95	3.95	3.95
Fhl4	1	6.21	6.49	6.12	5.81	6.36	6.1	5.11	5.05	5.55
Tex14	1	7.76	8.19	7.99	7.47	8.02	7.72	5.28	5.66	5.68
Scd4	1	5.77	5.83	5.74	5.67	6.24	5.73	4.63	4.69	4.65
Slpi	1	5.21	5.39	5.17	5.03	5.4	5.2	4.34	4.69	4.8
Abca12	1	5.12	5.25	5.11	4.8	5.08	5.2	4.82	4.48	4.55
Cd9	1	12.56	12.68	12.48	12.28	12.3	12.53	11.16	10.52	10.97
Arhgap9	1	6.84	6.49	6.29	6.04	6.3	6.44	5.9	5.21	5.59
Ermap	1	6.25	6.26	5.93	5.93	5.95	6.22	5.17	4.99	5.22
Ptpn20	1	5.16	5.3	4.82	5.03	5.12	5.41	4.63	4.32	4.55
Glt8d2	1	7.39	7.92	7.52	7.17	7.72	7.69	6.72	6.34	6.43
Sucnr1	1	5.26	5.43	5.17	5.13	5.34	5.37	4.34	4.48	4.3
Dusp9	1	6.36	5.71	6.04	5.83	6.06	6.12	5.42	4.93	5.18
Kank4os	1	5.16	4.92	5.11	4.8	5.04	5.2	4.73	4.32	4.44
Cngb1	1	5.8	5.25	5.42	5.38	5.49	5.58	4.51	5.05	4.98
Fcmr	1	4.95	4.69	5.04	4.86	4.9	5.45	3.95	4.48	4.55
Prph	1	6.07	5.68	6.24	6.02	6.08	6.26	4.34	4.86	4.65
Duoxa2	1	4.95	4.47	4.82	4.73	5.04	5.06	3.95	3.95	4.3
Igsf1	1	8.88	8.14	8.81	8.66	8.94	8.93	8.07	7.58	8.02
Chrm3	1	8.32	8.16	8.32	8.28	8.9	8.62	6.01	6.34	6.26
Zc3h12d	1	5.16	4.85	5.17	4.92	5.49	5.29	4.51	4.69	4.55
Tubb2a	1	13.31	13.3	13.58	13.3	13.62	13.73	12.04	12.06	11.78
Abtb2	1	10.34	10.28	10.58	10.19	10.24	10.4	9.25	9.52	9.45
Nkain1	1	8.46	8.47	8.89	8.06	8.3	8.56	7.3	7.69	7.59
Lct	1	5.74	5.74	6.12	5.31	5.54	5.76	4.73	4.99	5.09
Gpr17	1	12.53	12.43	12.88	12.32	12.52	12.53	10.11	10.31	10.08
Mvk	1	10.46	10.4	10.72	10.39	10.43	10.68	9.57	9.54	9.36
Tmsb15b2	1	6.48	6.36	6.66	6.24	6.39	6.53	5.83	5.59	5.59
H3f3a	1	12.05	12.13	12.28	11.91	12.08	12.39	10.77	10.48	10.48
Aacs	1	11.54	11.65	11.94	11.52	11.7	11.8	10.78	10.73	10.5
Numbl	1	11.99	12.02	12.46	11.99	12.21	12.31	11.01	11	10.79
Mvd	1	10.97	11.27	11.6	10.89	11.25	11.28	9.95	9.84	9.61
Ppm1n	1	5.95	5.99	6.38	5.86	5.99	6.06	5.63	5.66	5.04
Samd14	1	13.41	13.47	13.97	13.35	13.53	13.56	12.55	12.68	12.39
Krt71	1	5.42	5.47	5.96	5.42	5.6	6.16	4.51	3.95	4.44
Fxyd7	1	9.26	9.14	9.78	9.02	9.62	9.65	8.42	7.57	7.95
Smim18	1	8.69	8.66	8.91	8.56	8.76	8.85	7.88	7.41	7.61
Csmd2	1	11.74	11.79	12.05	11.71	11.94	11.88	9.33	9.96	10.06
Oprl1	1	11.07	11.12	11.19	11.01	11.43	11.15	9.08	9.32	9.32
Fbp1	1	4.95	4.92	5.11	4.55	5.04	5	3.95	4.32	3.95
Shisal1	1	11.05	10.99	11.26	10.94	11.12	10.99	8.8	9.08	8.92
Rab25	1	5.01	4.98	5.22	4.86	5.2	5.16	4.51	4.6	4.65
Adad2	1	5.46	5.25	5.87	5.38	5.04	5.79	4.98	4.6	4.3
Entpd2	1	7.83	7.65	8.52	7.67	7.57	7.75	7.29	7.15	6.82
Ebi3	1	5.69	5.21	5.84	5.34	5.24	5.76	5.17	4.78	4.93
Lcp2	1	7.33	6.9	7.43	6.93	6.72	7.01	6.07	5.81	6.19
Ackr2	1	6.82	6.65	6.84	6.31	6.3	6.69	4.82	4.69	4.93
Zfp428	1	10.57	10.52	11.03	9.88	10.1	10.55	9.24	9.03	9.35
C1ql2	1	6.02	5.68	5.8	5.73	5.69	6.04	5.28	5.21	5.46
Maff	1	7.02	6.85	7.07	6.59	6.44	7.15	6.14	6.03	6.31
Serpine1	1	6.09	6.01	6.29	5.91	5.78	6.3	5.22	4.86	5.62
Myl4	1	6.42	6.32	6.84	6.38	6.01	6.52	5.7	5.48	5.81
Trim10	1	5.01	4.69	5.04	4.73	4.66	5.11	4.34	3.95	4.55
Ecscr	1	8.1	7.58	8.03	7.44	7.57	7.63	6.64	6.19	6.26
Krt9	1	5.49	4.85	4.98	4.64	4.66	4.94	4.63	4.48	4.3
Fam89a	1	6.35	6.04	6.35	5.91	5.95	6.06	5.63	5.35	5.52
Tmem176b	1	11.16	11.04	11.34	10.88	11.06	11.12	10.27	9.52	9.93
Msc	1	6.27	6.01	6.38	5.95	6.01	6.42	5.22	5.21	4.93
Pnoc	1	8.09	7.86	8.34	7.61	7.63	8.13	7.06	6.63	6.52
Socs1	1	6.51	6.18	6.79	5.78	5.91	6.53	5.9	5.4	5.65
Acaa1b	1	5.66	5.68	5.96	5.09	5.72	5.48	5.33	5.11	4.73
Krt74	1	4.31	4.77	4.82	3.95	4.5	4.31	3.95	3.95	3.95
Rpl19-ps11	1	5.21	5.43	5.67	5.13	5.37	5.29	5.22	4.86	4.44
AC157548.2	1	5.34	5.68	5.67	5.52	5.78	5.41	4.51	4.69	4.44
Morc1	1	4.82	4.98	4.98	4.92	4.99	4.57	4.34	4.32	4.3
AC147020.1	1	4.75	4.92	4.82	4.73	4.85	4.45	3.95	3.95	3.95
Cacna1f	1	5.34	5.61	5.42	5.26	5.37	5.16	4.82	5.11	4.55
Gpr27	1	10.46	10.85	10.59	10.24	10.47	10.15	9.15	9.17	9.04
Zfp811	1	9.51	9.77	9.52	9.48	9.64	8.95	8.56	8.66	8.48
Avpr2	1	6.23	6.68	6.59	6.53	6.6	6.52	5.83	5.81	5.91
Rgs9bp	1	5.26	5.83	5.63	5.26	5.43	5.41	4.82	4.69	4.93
Cldn3	1	7.16	7.72	7.96	6.52	7.39	7.06	5.87	4.48	5.27
Mndal	1	9.71	10.01	10.01	9.4	9.77	8.86	6.19	5.81	5.91
Optn	1	11.34	11.48	11.63	11.31	11.55	11.22	10	9.91	9.94
Cdh13	1	10.58	10.63	10.77	10.19	10.76	10.53	8.6	8.74	8.85
Tuba1a	1	13.45	13.47	13.54	13.02	13.49	13.2	11.69	11.39	11.75
Dynll1	1	12.07	12.17	12.33	11.93	12.17	12.08	11.26	10.95	10.93
Prr3	1	10.16	10.23	10.62	9.98	10.17	10.11	9.31	9.29	9.13
L1cam	1	13.15	13.21	13.47	12.9	13.17	12.94	12.08	12.25	12.22
Myod1	1	6.45	7.03	7.6	6.22	7.05	6.58	3.95	4.48	3.95
Amelx	1	4.31	5.15	4.51	4.55	4.73	4.88	3.95	3.95	3.95
Gdf3	1	6.19	6.49	6.38	6.34	6.36	6.65	5.17	5.26	5.18
Lpar5	1	5.83	6.06	5.87	5.55	6.01	6.08	4.73	4.78	4.8
Fam240b	1	5.26	5.3	4.98	5.22	5.52	5.58	4.51	4.78	4.65
Blvrb	1	9.02	9.29	9.54	9.36	9.44	9.98	8.65	8.28	8.2
Sertad3	1	8.28	8.46	8.78	8.58	8.86	8.93	8.06	7.84	7.69
P2rx1	1	5.34	5.43	5.59	5.58	5.69	5.99	5.28	4.99	5.14
Myo1a	1	6.9	7.9	7.67	7.66	8.48	8.23	6.53	6.28	6.02
Rprm	1	9.11	9.11	9.4	9.03	9.58	9.49	6.62	6.5	6.49
Sipa1l2	1	12.04	12.16	12.34	12.11	12.45	12.55	11.15	10.91	11.26
Cfap58	1	6.55	6.6	6.81	6.52	6.97	6.77	4.73	5.05	4.3
Vinac1	1	5.85	5.86	6.19	5.76	5.99	5.92	5.22	5.66	5.14
Shisal2b	1	6.05	6.38	6.52	6.02	6.7	6.28	4.51	4.32	4.3
Necab2	1	9.59	9.56	9.94	9.54	10.07	9.76	7.31	6.17	7.24
Pde1b	1	11.41	11.46	11.66	11.41	11.58	11.54	10.68	10.16	10.49
Mlkl	1	5.93	5.96	6.19	5.93	6.21	6.1	5.59	5.31	5.35
Tekt2	1	7.87	7.92	8.4	8.12	8.5	8.33	6.42	5.9	5.76
AC161579.1	1	4.95	4.85	4.82	4.98	4.95	4.57	3.95	4.6	3.95
Pi15	1	6.79	6.38	5.93	6.39	5.72	5.58	5.51	5.62	5.49
Col12a1	1	9.85	9.74	9.76	9.97	9.77	9.73	8.7	8.43	8.79
Piezo2	1	7.6	7.44	7.57	7.72	7.45	7.28	6.19	6.17	6.38
Mroh3	1	6.11	5.77	5.87	5.88	5.81	5.71	4.73	4.78	4.73
Myct1	1	6.76	6.32	6.68	6.84	6.48	6.35	5.46	5.55	5.49
Cdh23	1	6.76	6.83	6.79	7	6.53	6.47	5.63	6	6.02
Eln	1	11.63	11.64	11.91	12.56	11.24	11.39	9.14	9.06	8.68
Krt19	1	5.49	5.88	5.93	6.18	4.79	5.33	5.28	4.48	4.65
Col1a2	1	12.33	12.35	12.64	12.51	11.9	11.98	11.41	11.05	10.95
Col6a1	1	10.58	10.57	10.89	10.66	9.76	9.98	9.47	9.15	9.01
Fcna	1	6.07	5.86	6.57	6.41	5.78	5.82	5.42	5.26	5.04
Rab44	1	5.26	5.34	5.74	5.49	5.24	5.11	4.73	4.6	4.44
Sash3	1	6.21	6.2	6.57	6.24	5.95	5.82	5.66	5.55	5.52
Csf2rb2	1	5.26	5.3	5.74	5.45	5.2	5.25	4.9	4.93	4.65
Ptafr	1	5.95	6.2	6.29	6.2	5.89	5.71	5.22	5.44	5.31
Ccl6	1	6.45	6.36	6.12	6.41	5.81	6.28	5.55	5.51	5.42
Npsr1	1	5.26	4.77	4.73	4.86	4.5	4.74	4.34	4.32	4.3
Nox4	1	6.05	5.86	5.74	5.88	5.52	5.52	4.9	4.78	4.73
Ly75	1	8.63	8.49	8.28	8.5	8.03	8.15	6.17	6.82	6.92
Tbx4	1	5.69	5.54	5.55	5.64	5.37	5.52	4.73	4.6	4.98
Loxl2	1	7.95	7.94	7.66	8.26	7.48	7.89	7.08	6.3	6.61
Slc26a5	1	5.42	5.43	5.11	5.52	4.99	5.11	4.73	4.48	4.86
Serpina3n	1	8.3	8.17	8.24	8.56	7.95	8.52	6.76	6.72	7
Car3	1	6.87	6.95	7.12	7.81	7.1	6.8	5.42	4.86	5.14
Nos2	1	6.51	6.6	6.71	6.75	6.63	6.52	6.04	5.72	5.46
Fbn1	1	9.73	9.86	9.97	10.21	10.09	9.9	7.7	7.5	7.94
Galr1	1	7.6	8.26	8.35	8.44	8.69	8.21	5.63	5.72	5.98
Sh3rf3	1	8.88	9.11	9.2	9.25	9.57	9.06	6.8	6.84	6.93
Lzts1	1	10.93	11.11	11.42	11.48	11.62	11.32	8.65	8.79	8.47
Tanc2	1	11.25	11.36	11.3	11.56	11.53	11.3	9.62	10.17	10.07
Inhbb	1	8.66	9.5	9.37	9	8.98	8.88	8.66	7.72	8.29
Abcc3	1	6.5	6.81	7.15	6.67	6.55	6.5	5.8	6.45	5.73
Myo15b	1	5.46	5.8	6.31	5.52	5.46	5.52	4.73	4.48	4.44
Rai2	1	9.75	10.03	10.09	9.91	9.98	9.89	8.5	8.29	8.23
Cpa6	1	4.31	4.69	4.98	4.86	4.59	4.45	3.95	3.95	3.95
Nr2e3	1	4.57	4.85	5.42	5.03	4.85	4.74	3.95	3.95	4.3
Slc28a1	1	4.57	4.85	5.04	4.86	4.59	4.74	3.95	3.95	4.44
Kcnk2	1	10.96	11.14	11.16	11.11	11.11	10.86	9.16	9.59	9.5
Sec14l3	1	4.31	4.69	4.98	4.44	4.4	4.31	3.95	3.95	3.95
Sez6	1	13.57	13.71	14.13	13.65	13.68	13.61	11.71	11.95	11.83
AA387200	1	6.02	5.39	6.12	5.31	5.62	5.48	4.9	4.99	4.86
Lingo1	1	12.28	12.19	12.51	12.13	12.26	12.24	10.52	10.79	10.57
Htr3a	1	5.21	4.59	5.11	4.64	4.99	4.74	4.34	4.48	4.55
Gfra1	1	9.27	9.11	9.18	8.99	9.15	8.99	7.55	7.76	8.11
Pld6	1	6.11	5.54	5.99	5.42	5.62	5.55	5.33	4.93	5.38
Actl10	1	6.36	6.09	6.69	5.93	6.83	5.97	5.33	5.16	4.65
Halr1	1	4.82	4.77	4.82	4.64	4.85	4.57	3.95	4.32	3.95
Klf14	1	4.66	4.32	4.63	4.3	4.73	4.45	3.95	3.95	3.95
Khdc3	1	5.34	5.25	5.33	5.09	5.34	4.88	4.63	4.48	4.44
Tsga13	1	5.53	5.15	5.17	4.55	5.24	4.66	3.95	3.95	3.95
AC154538.2	1	5.83	5.91	6.59	6.26	6.4	5.76	5.22	5.66	5.04
Slc26a9	1	5.98	5.94	6.35	6.14	6.29	5.89	4.34	4.6	4.3
Rspo4os	1	4.57	4.32	4.98	4.44	4.59	3.95	3.95	3.95	3.95
Mir7049	1	4.89	4.92	5.33	5.13	5.2	5.06	4.34	4.32	4.44
Sdk1	1	9.49	9.33	9.67	9.62	9.65	9.56	7.48	7.96	7.66
Tmem210	1	5.72	5.39	5.93	5.86	5.81	5.62	5.11	5.21	5.22
Adamts18	1	10.66	11.02	10.91	12.09	12.2	11.81	9.64	9.72	9.71
Bcl2l11	1	10.09	10.17	10.13	10.31	10.25	10.21	8.32	8.92	8.47
Fam184b	1	10	10.11	10.28	10.96	11.12	10.84	9.26	9.34	9.27
Atp10b	1	7.14	7.21	7.48	8.35	8.43	8.26	6.19	7.14	7.04
Ccnjl	1	9.31	9.53	9.68	10.25	10.27	10.21	9.06	9.34	9.1
Slc2a9	1	6.33	6.5	6.59	7.31	7.17	7.07	6.22	6.37	6.24
Adam19	1	10.16	10.33	10.38	11.28	10.94	10.95	9.29	9.9	9.43
Kcnip2	1	7.29	8.02	8.29	9.69	9.43	9.47	6.79	7.21	6.83
Zfp46	1	10.91	11.1	11.2	11.43	11.4	11.37	10.22	10.53	10.35
Plxna2	1	11.95	12.17	12.23	12.45	12.42	12.32	10.98	11.31	11.49
Barx2	1	6.68	6.99	7.01	7.52	7.41	7.69	5.33	6.03	5.65
Ky	1	7.57	7.9	8.52	9.4	9.39	9.45	7.18	7.88	7.19
Pcdha9	1	7.25	7.33	7.48	7.74	7.58	7.96	6.17	7.33	6.93
Col9a1	1	8.21	8.29	8.18	8.72	9.01	8.97	6.12	6.15	5.86
AC161438.1	1	4.66	4.85	4.73	5.55	5.83	5.65	4.63	4.69	4.3
Rag1	1	7.26	7.76	7.42	8.07	8.33	8.15	6.12	6.69	6.68
Rbm20	1	7.4	7.7	7.49	8.26	8.39	8.33	6.94	7.16	7.12
Sqle	1	12.39	12.58	12.52	12.56	12.63	12.6	10.9	11.09	10.95
Gal3st1	1	8.49	8.53	9.08	9.51	9.74	9.92	8.46	8.71	8.25
Gpr15	1	4.46	5.1	5.22	5.55	5.6	5.84	4.98	5.16	5.04
Bfsp2	1	8.02	7.94	8.56	8.67	8.99	9.16	7.21	7.67	7.51
Dhcr24	1	11.88	11.87	12.15	12.28	12.43	12.48	11.27	11.48	11.38
Phlda1	1	9.62	9.58	9.89	10.05	10.32	10.44	8.62	8.67	8.46
Sirt2	1	12.83	12.7	13.28	13.47	13.59	13.75	12.35	12.48	12.32
Kctd5	1	11.6	11.7	11.75	11.73	11.79	11.96	10.5	10.56	10.6
Neu4	1	8.48	8.56	8.86	8.84	9.01	9.13	8	8.03	8.03
Alox5	1	5.88	6.4	6.91	7.08	7.27	7.34	5.83	5.84	5.46
Smarcd3	1	12.04	12.14	12.51	12.39	12.56	12.61	11.26	11.5	11.25
Nlrp6	1	5.74	5.99	6.12	6.06	6.57	6.18	5.17	5.35	4.98
Ephb1	1	11.59	11.75	12.02	12.18	12.2	12.22	10.59	11.08	10.87
Zdhhc22	1	9.11	9.75	9.99	10.82	11.13	10.89	8.23	8.55	8.29
Kif19a	1	8.21	8.32	8.98	8.64	8.82	8.91	7.25	7.62	7.18
Lrrc26	1	6.05	6.18	6.84	6.18	6.26	6.37	5.28	5.78	5.7
Pdyn	1	5.69	5.77	6.76	6.02	6.52	6.5	4.51	4.78	4.73
Arpc1b	1	9.95	10.04	10.13	10.2	10.38	10.67	9.36	8.92	8.99
Bhlha9	1	7.31	7.5	7.83	8.1	8.12	8.39	7.17	6.47	6.68
Mia	1	6.62	6.74	6.76	7.03	7.35	7.5	5.74	5.35	5.42
Brinp2	1	10.48	10.88	11.09	11.7	11.91	12.06	10.28	9.94	10.31
Pla2g4d	1	4.95	5.1	5.38	6.41	6.55	6.58	4.51	3.95	4.73
Cemip	1	11.34	11.87	11.95	11.98	11.97	12.1	10.59	10.49	10.75
Lsp1	1	7.41	7.65	7.74	8.22	8.12	8.47	6.71	6.43	6.82
Dynlt1b	1	10.27	10.4	10.28	10.4	10.66	10.57	9.22	8.85	9.13
Adipoq	1	4.57	4.85	4.73	5.18	5.76	5.76	4.34	4.32	4.44
Mpzl1	1	11.78	11.8	11.78	11.82	11.86	12.11	10.52	10.5	10.56
Hspa2	1	9.54	9.67	9.96	10.47	10.62	10.46	9.26	9.26	9.36
Plb1	1	5.26	5.47	5.33	5.64	5.69	5.58	5.04	4.99	5.18
Iyd	1	5.74	5.71	5.84	5.98	6.19	6.08	5.11	5.26	5.35
Sh3gl3	1	9.62	9.46	9.6	9.97	10.13	10.11	8.27	8.22	8.62
Fgf10	1	7.34	7.5	6.91	7.77	7.77	7.75	6.89	6.54	7.09
Dhrs7c	1	4.66	4.69	4.51	5.81	6.06	6.3	4.34	3.95	4.44
Klf10	1	9.89	9.9	9.72	10.3	10.32	10.57	8.99	9.19	9.21
Gja5	1	6.82	7.12	6.95	7.75	7.44	7.31	6.57	6.54	6.59
Tnnc2	1	5.16	5.43	5.42	7.12	5.6	6.55	5.04	4.6	5.22
Gng12	1	11.98	11.87	11.4	12.18	12.06	11.98	10.79	11.01	11.14
Enpp6	1	10.51	10.43	10.35	11.16	11.14	10.97	8.81	9.63	9.26
Slc22a21	1	7.03	7.01	7.01	7.36	7.22	7.1	5.9	6.05	5.96
Mal2	1	8.77	8.91	8.36	9.44	9.65	9.3	7.82	7.94	8.06
Nav3	1	11.13	11.21	11.06	11.48	11.47	11.34	9.79	9.82	9.95
Epha2	1	6.96	7.08	6.91	7.74	7.44	7.52	6.59	6.66	6.84
Slc16a1	1	12.01	12.12	11.81	12.56	12.3	12.45	10.74	10.85	11.07
Gem	1	5.98	5.83	5.77	6.38	6.04	6.06	5.28	4.78	4.8
Mfap5	1	5.85	5.77	5.84	6.78	5.89	6.24	5.63	4.93	5.38
Lox	1	8.01	8.15	7.53	9.19	8.21	8.37	7.03	6.45	6.92
Ocm	1	4.75	4.92	4.73	5.55	5.16	5.55	4.63	4.48	4.55
Sult6b1	1	5.3	5.43	5.28	5.91	5.6	6.01	5.11	4.48	4.65
Efcab8	1	4.89	4.69	4.98	5.13	5.4	5.16	3.95	4.69	4.8
Lactbl1	1	4.95	4.69	4.73	5.26	5.27	5.29	3.95	4.6	4.86
Smyd1	1	6.36	5.88	6.17	6.65	6.95	6.89	5.83	5.92	6.24
Gpr50	1	4.82	4.59	5.22	5.67	5.78	5.45	3.95	4.78	4.3
Slc16a14	1	8.46	8.42	8.46	8.94	9.05	8.7	7.57	8.36	7.86
Sfmbt2	1	7.63	7.36	7.46	8.48	8.04	7.94	6.88	7.5	7.16
Aldh3b2	1	5.01	4.59	4.82	5.09	5.2	4.94	4.51	4.32	4.55
Arrdc4	1	9.77	9.67	9.5	9.74	9.87	9.65	8.28	7.98	8.1
Cpa4	1	5.3	4.69	4.73	4.86	4.95	4.82	4.34	4.48	4.3
Rpl9-ps8	1	4.75	4.47	4.34	4.86	4.59	4.57	3.95	3.95	3.95
Glra2	1	10.1	10.1	9.58	10.22	10.66	10.31	7.35	7.31	7.33
Serpinb8	1	7.93	7.93	7.79	8.26	8.42	8.33	7.6	6.86	7.3
Kcns1	1	7.42	7.31	7.35	7.37	7.47	7.85	6.77	6.59	6.61
Slc30a3	1	7.87	7.44	7.87	8.13	8.23	8.25	7.14	6.86	7.12
Txnip	1	12.13	11.67	11.16	12.01	11.89	12.9	11.48	10.55	10.57
Dok6	1	10.3	10.35	9.2	10.42	10.66	9.69	8.89	9.48	9.43
Nyap2	1	10.16	10.34	9.54	11.09	11.04	10.35	9.31	9.71	9.58
Atp8b1	1	6.4	6.45	6.29	7.06	6.53	6.42	5.7	6.08	5.96
Lrp8	1	12.82	12.97	12.88	13.22	13.08	12.88	11.79	12.24	12.01
Ap1s3	1	6.82	7.06	6.59	7.4	7.36	7.07	6.04	6.28	6
Chp2	1	6.29	6.4	6.24	6.92	6.75	6.68	5.93	5.98	5.73
Fam198b	1	8.6	8.81	8.33	9.35	9.2	9.05	7.84	8.14	8.01
Rap2a	1	11.88	11.97	11.81	12.39	12.36	12.35	11.21	11.48	11.38
Fgf13	1	10.97	11.12	10.75	11.28	11.44	11.04	10.02	10.2	9.91
Cyp51	1	12.41	12.51	12.31	12.66	12.67	12.58	11.37	11.46	11.43
Nectin3	1	11.42	11.73	11.23	11.87	12.01	11.47	9.66	9.8	9.74
Rras2	1	9.38	9.58	9.52	9.9	10.15	9.76	8.58	8.36	8.27
Wnt10b	1	6.25	7.29	6.99	7.31	7.44	7.12	5.51	4.86	5.49
Sync	1	8.07	8.2	8.07	8.44	8.37	8.1	7.23	7.03	7.12
Hmgcs1	1	13.91	13.98	13.65	14.09	14.19	13.82	12.55	12.8	12.69
Klhl5	1	11.59	11.6	11.44	11.6	11.62	11.58	10.52	10.65	10.59
Pabpc5	1	6.21	6.24	5.9	6.84	6.36	6.12	5.04	5.78	5.35
Slco4c1	1	6.21	6.4	6.09	6.87	6.81	6.2	5.33	5.9	5.31
Sema3d	1	9.67	10.07	9.07	10.01	9.71	9.15	8.25	8.21	8.38
Spn	1	6	6.06	5.9	6.06	6.09	6.01	5.22	4.99	5.04
Zfp872	1	4.95	5.64	5.42	5.55	5.57	5.45	4.82	4.78	4.8
Tbr1	1	6.65	7.36	6.62	6.96	7.03	6.81	5.51	6.05	5.73
Ces2b	1	5.01	5.04	4.82	5.22	4.85	5.48	4.73	4.48	4.3
Eda	1	8.14	8.14	8.16	8.38	8.07	8.55	7.63	6.78	7.49
Olfr279	1	4.57	4.85	4.98	5.09	4.5	5.16	4.34	4.32	3.95
Myom3	1	5.66	5.94	5.87	5.98	5.85	5.99	5.37	4.99	5.14
Cfi	1	5.01	5.47	5.22	5.45	5.16	5.29	4.82	4.69	4.73
Tmem215	1	5.38	5.74	5.74	5.76	5.49	5.55	4.82	4.32	4.55
Aoc3	1	6.92	6.77	7.06	7.59	6.94	7.05	6.55	6.34	6.43
Gata3	1	4.82	4.69	5.33	5.42	4.9	5.06	4.63	4.48	3.95
Dll4	1	8.89	9.09	9.3	9.19	9.15	9.2	7.39	7.48	7.01
Pou3f1	1	6.8	6.95	7.48	7.03	6.93	7.01	5.9	6.17	6.04
Asap3	1	9.18	9.15	9.48	9.23	8.94	9.18	8.3	8.4	8.24
Sst	1	7.8	7.67	9.36	8.13	7.24	8.09	6.82	6.95	6.54
Trpm5	1	7.19	7.05	7.33	7.26	7.05	7.32	6.44	6.45	6.17
Alx3	1	5.66	5.3	5.47	6.34	5.81	6.28	4.9	5.16	4.8
Htr5b	1	5.3	5.04	5.38	5.52	5.49	5.68	4.51	4.86	4.73
Meox1	1	6.98	6.6	6.94	7.24	7.1	7.53	5.8	6.35	6.13
Cnfn	1	5.26	5.15	5.93	6.06	5.91	6.1	4.51	4.6	4.44
Tmem91	1	9.25	9.12	9.46	9.74	9.35	9.82	7.09	7.14	6.95
Casr	1	6.59	6.34	6.87	7.57	7.43	7.46	4.63	4.48	4.65
Thsd4	1	8.68	8.74	8.9	9.74	9.1	9.26	8.46	8.13	8.54
Mfsd2a	1	9.82	9.69	10.15	10.18	10.05	10.4	8.84	9.13	9.45
Tcerg1l	1	8.98	8.91	9.26	9.92	9.79	9.83	6.82	7.02	7.31
Apoc1	1	6.02	5.94	6.5	6.49	6.11	6.89	5.96	5.62	5.81
Emid1	1	10.12	10.32	10.79	10.73	10.6	11.03	9.17	8.95	9.16
Nptx2	1	7.99	7.81	8.19	8.37	8.41	8.7	6.94	6.39	6.82
Ppp1r1a	1	10.68	10.58	11.05	10.91	11.05	11.22	9.64	8.96	9.22
Cpa2	1	6.66	6.95	7.03	7.5	7.81	7.81	6.92	6.78	6.22
Retnla	1	4.31	4.47	4.63	5.13	4.85	5.06	4.63	3.95	3.95
AC124108.1	1	7.83	7.95	8.01	8.32	8.29	8.37	7.54	7.18	7.16
Ly6d	1	6.02	6.55	6.74	8.27	8.17	8.67	5.04	4.86	4.8
Tmem114	1	6.77	7.12	7.33	7.34	7.3	7.47	5.8	5.78	5.7
Cpz	1	6.61	7	7.52	8.09	7.82	7.84	6.14	5.59	5.46
Rhbdf2	1	7.07	7.34	7.58	10.09	9.72	9.89	6.69	6.57	6.61
Bace2	1	7.55	7.68	8.04	8.7	8.68	8.76	7.6	7.46	7.53
Snca	1	11.62	11.93	11.94	12.87	12.87	12.97	11.48	10.88	11.04
Plaur	1	5.9	5.96	5.96	6.26	6.02	6.52	5.46	4.99	5.42
Ces5a	1	5.77	5.83	6.01	6.22	6.55	6.14	5.7	5.55	5.35
Hmcn2	1	6.15	5.99	6.19	6.62	6.91	6.32	5.37	5.26	4.93
Zan	1	5.59	5.39	5.63	5.93	6.13	5.89	4.9	4.86	4.8
Rab3d	1	10.55	10.81	11.05	11.15	11.3	11.26	9.66	9.6	9.53
Il19	1	4.95	5.21	5.22	5.49	5.89	5.68	4.34	3.95	4.3
Necab3	1	11.04	11.3	11.58	12.04	12.73	12.62	10.59	10.04	10.17
Traf3ip3	1	7.66	7.79	7.92	8.27	8.58	8.49	6.37	6.15	6.35
Srd5a1	1	9.28	9.27	9.4	9.92	10.2	10.11	8.78	8.64	8.7
Angpt4	1	4.66	4.98	4.73	5.31	5.57	5.65	3.95	4.48	4.73
Nyx	1	6.29	6.83	6.76	7.61	7.46	7.75	6.29	6.39	6.69
Gdf10	1	12.99	13.06	13.18	14.07	13.82	14.29	12.97	12.67	13.17
Erp27	1	4.31	4.47	4.34	5.13	5.24	5.16	4.34	4.32	4.55
Npb	1	4.89	5.21	5.11	5.31	5.62	6.06	5.11	4.78	5.31
Dact1	1	10.37	10.71	10.77	11.83	11.86	11.79	10.61	10.19	10.42
Tmem182	1	5.12	5.8	5.42	6	5.99	5.65	5.17	5.16	5.27
Frzb	1	7.32	8.08	7.83	9.97	9.9	10.03	7.89	7.73	7.61
Ntf3	1	7.68	8.79	8.69	9.41	9.46	9.49	8.6	7.28	7.89
Wif1	1	8.31	8.57	8.34	9.82	9.63	10.02	8.37	6.93	7.76
AC163347.1	1	4.46	5.04	4.63	5.38	5.49	5.65	5.04	4.69	4.8
Hpgd	1	7.79	8.18	7.87	9.34	8.92	9.02	7.99	7.95	8.04
Epha3	1	8.92	9.23	8.28	9.83	10.22	9.67	9.17	8.93	9.24
Slc38a8	1	4.82	4.85	4.73	5.7	6.06	5.97	5.51	4.78	5.27
Spag17os	1	6.65	6.77	6.5	7.37	8.02	7.59	6.82	6.52	6.87
Slc13a1	1	7	7.65	6.84	8.12	8.55	8.48	7.06	6.59	7.01
Synpr	1	11.21	11.71	11	13.01	13.1	13.03	11.38	10.88	11.53
Bpifb6	1	4.57	4.47	4.9	5.76	5.85	5.82	4.63	4.86	4.73
Sis	1	4.31	4.32	4.73	5.91	5.78	5.68	4.51	4.69	4.73
Myh13	1	5.01	4.85	5.28	6.53	6.39	6.75	4.98	5.05	5.49
Nccrp1	1	4.75	4.32	4.9	5.58	5.08	5.33	4.73	4.78	5.14
Elf3	1	4.57	5.15	5.51	6.31	6.13	6.1	5.46	5.35	5.46
Gabrr1	1	4.66	4.85	5.42	5.95	5.89	5.89	5.04	4.69	5.04
Glyatl3	1	4.46	4.69	4.9	5.34	5.46	5.06	4.82	4.32	4.73
Il23a	1	5.9	6.06	6.44	7.32	7.64	7.42	6.42	5.95	6.2
Scn11a	1	4.95	5.1	5.28	7.34	7.11	7.52	5.28	4.48	5.38
Syndig1l	1	8.07	8.98	9.24	10.86	10.56	11	10.09	7.99	9.59
Ngf	1	5.26	5.15	5.47	5.95	5.89	6.2	5.7	5.44	5.18
Rilp	1	6.99	6.63	7.35	8	7.79	8.16	7.31	6.74	6.9
Tsga10ip	1	4.75	4.47	5.11	5.03	5.12	5.45	4.63	4.48	4.55
Atp6v0d2	2	5.01	5.47	5.11	4.64	4.5	4.82	4.73	4.48	3.95
Ccdc102a	2	7.93	7.94	8.31	7.1	6.98	7.16	7.18	6.9	6.8
Acot2	2	8.32	8.32	8.23	7.46	7.39	7.43	7.49	7.23	7.3
Clec7a	2	6.35	6.36	6.33	5.7	5.67	5.73	5.77	5.21	5.18
Gjd3	2	5.12	5.39	4.82	4.73	4.66	4.82	4.82	4.48	3.95
Crlf1	2	7.3	6.82	6.76	5.86	5.65	6.3	6.51	5.81	6.13
Gpx8	2	9.52	9.48	9.39	8.55	8.25	8.64	9.15	7.7	8.57
Samd3	2	6.38	6.47	6.04	5.73	4.5	5.84	6.04	5.31	5.73
Ptf1a	2	7.71	7.47	7.36	4.44	4.4	4.57	4.51	3.95	4.44
Ttn	2	6.82	6.49	6.31	5.86	5.62	5.94	5.87	5.75	5.78
Islr	2	10.47	10.19	10.41	9.66	8.85	9.47	10.25	8.94	9.39
Gmfg	2	5.8	5.64	6.04	5.26	5.2	5.25	5.46	5.21	5.04
Igf2os	2	6.47	6.28	6.33	5.95	5.3	5.87	6.19	5.59	5.52
Podn	2	7.27	7.02	7.17	6.75	6.01	6.37	6.88	6.39	6.36
Col5a1	2	11.34	11.13	11.34	9.65	9.36	9.39	9.76	9.79	9.17
Foxl2os	2	6.8	6.79	6.5	5.93	5.54	5.87	6.12	6.21	5.42
Lefty2	2	5.3	5.39	4.63	4.3	3.95	3.95	4.34	4.48	3.95
Erfe	2	5.8	5.74	5.59	5.18	5.16	5.06	5.28	5.16	5.04
Igf2bp1	2	6.91	6.15	6.01	4.73	4.59	4.57	4.63	4.6	4.44
Gabrq	2	6	5.3	5.87	4.98	4.66	4.82	5.04	4.86	4.65
Nxnl2	2	5.62	4.98	5.28	4.8	4.59	4.57	4.82	4.69	4.44
Smoc1	2	10.47	10.18	10.34	9.49	8.99	8.98	9.35	9.35	9.27
Zbtb42	2	6.85	6.63	6.68	6.06	5.87	5.87	6.14	5.92	5.89
Dnah7a	2	6.13	6.2	6.19	5.45	4.99	5.16	5.17	5.05	4.8
Mir6236	2	8.21	9.72	11.28	7.98	6.32	7.58	7.63	6.85	6.8
Prrx2	2	6.82	6.89	7.16	6.16	5.76	5.89	5.98	5.81	5.7
Dnm3os	2	5.59	5.3	5.11	4.8	4.59	4.66	4.82	4.78	4.44
AI838599	2	5.26	4.92	4.63	4.44	3.95	4.31	4.51	4.32	4.3
Nphs1os	2	6.98	6.83	6.62	4.8	4.5	4.74	4.82	4.78	4.55
Vegfd	2	5.3	5.3	5.22	4.92	4.5	4.74	4.9	4.78	4.73
Lrig3	2	9.82	9.54	9.43	7.83	7.66	7.68	7.7	7.75	7.63
Sox9	2	11.12	11.08	10.8	10.16	9.78	9.82	9.95	10.08	9.67
Brca2	2	9.81	9.89	9.79	8.92	8.72	8.37	8.73	9.05	8.9
Cacng1	2	5.01	4.92	4.82	4.55	4.27	3.95	4.34	4.48	4.44
C4b	2	9	8.97	9.44	8.44	7.46	8.05	8.31	8.59	8.09
Cfap57	2	6.31	6.2	6.38	5.83	5.43	5.55	5.63	5.92	5.68
Pax2	2	10.7	10.4	10.67	8.45	8.31	8.3	8.37	8.87	8.35
Erich2os	2	5.49	5.3	5.38	5.03	4.73	4.82	4.98	5.16	4.8
Srebf1	2	12.19	11.97	12.36	10.88	10.69	10.84	10.81	11.15	10.68
Npy2r	2	5.77	5.39	5.17	4.86	4.5	4.74	4.73	5.21	4.73
Adcy7	2	8.51	8.38	8.57	7.67	7.62	7.49	7.62	7.67	7.58
Adam33	2	5.66	5.47	5.84	5.22	5.16	5.16	5.11	5.21	5.04
Gse1	2	12.84	12.83	13.1	11.76	11.63	11.52	11.28	11.91	11.25
Ripk3	2	5.62	5.68	6.07	5.34	5.04	4.88	4.73	5.11	4.65
Chrna4	2	9.59	9.04	9.56	8.19	8.24	8.17	7.38	8.31	7.96
Dlgap2	2	6.33	6.2	6.59	5.81	5.91	5.68	5.37	6.12	5.62
Gsg1l	2	11.65	11.34	11.53	10.46	10.36	10.36	9.43	10.82	9.85
Sctr	2	6.35	5.96	6.17	5.18	5.04	4.66	4.63	5.21	4.65
Cbln4	2	7.52	6.66	7.23	6.33	6.18	6.2	5.17	6.28	5.89
Laptm5	2	9.76	9.59	10.01	8.96	8.86	8.9	8.43	8.96	8.47
Notch1	2	11.46	11.17	11.38	10.31	9.94	9.92	9.55	10.24	9.7
Plcb2	2	6.31	6.01	6.48	5.7	5.57	5.55	5.28	5.69	5.42
AC113599.1	2	5.74	5.71	5.42	5.03	4.9	5	4.73	5.11	4.73
Fendrr	2	5.98	5.8	5.74	5.13	5.08	5.06	5.04	5.4	4.98
Tspan32os	2	5.34	5.15	4.98	4.86	4.66	4.66	4.34	4.86	4.3
Sec16b	2	6.13	6.18	6.07	6.02	5.83	5.58	5.28	5.92	5.31
Ccdc171	2	7.09	7.22	7.3	6.43	6.15	6.04	5.9	6.3	6.35
Dll1	2	9.29	9.14	9.45	8.02	7.72	7.63	7.47	7.63	7.63
Glcci1	2	7.1	7.24	7.33	6.73	6.51	6.37	5.7	6.54	6.41
Acr	2	6.25	5.91	6.15	5.73	5.04	5.06	5.04	5.35	5.31
Lama3	2	8.23	7.38	7.61	6.59	5.97	6.3	6.17	6.48	6.49
Frem3	2	5.8	5.8	5.7	5.03	4.4	4.45	3.95	4.48	4.55
Sorbs2os	2	6	6.09	5.96	5.76	5.43	5.45	4.82	5.72	5.59
Gli3	2	9.51	9.32	9.18	8.3	7.71	7.87	7.53	8.05	8.11
Sned1	2	12.08	11.88	11.84	11.08	10.88	10.86	10.73	10.89	10.9
Pik3c2g	2	6.21	6.04	5.51	4.92	4.5	4.74	4.34	5.05	4.8
Apol7d	2	6.53	6.43	6.82	6.46	5.43	6.26	5.22	5.78	5.81
Fut4	2	5.74	5.43	5.9	5.45	5.04	5.25	4.51	4.86	5.14
Adnp	2	7.7	7.47	7.84	5.67	5.43	5.84	5.17	5.48	5.62
Hhat	2	7.02	6.71	7.15	6.34	6.23	6.44	5.9	6.15	6.24
Gpr153	2	11.32	11.07	11.42	10.42	10.16	10.36	9.97	10.14	10.17
Inpp5d	2	8.15	8.14	8.55	7.66	7.43	7.56	7.2	7.43	7.51
Mchr1	2	6.15	5.8	5.87	5.61	5.27	5.52	5.17	5.44	5.49
Foxl2	2	7.02	6.99	7.24	6.56	5.93	6.39	5.96	6.1	6.07
Zmynd15	2	6.47	6.63	6.77	5.83	5.6	5.73	5.59	5.72	5.62
Dbh	2	6.58	5.25	6.07	5.22	4.4	5.65	4.9	4.93	5.04
Olfr77	2	5.01	4.59	4.98	4.8	4.27	4.66	3.95	4.32	4.3
Vwc2l	2	6.23	5.58	5.87	5.58	4.99	5.68	4.98	5.48	5.31
Cdh9	2	7.93	7.56	7.23	6.92	5.89	6.1	4.9	6.23	5.86
Rmst	2	8.2	7.7	7.1	6.49	6.06	6.14	5.87	6.23	6.02
Kcnv2	2	6.53	6.45	6.15	6.31	5.89	5.99	5.46	6.03	5.59
Fam19a2	2	8.62	8.37	8.16	7.56	6.54	6.96	6.39	7.14	6.94
Slc10a4	2	5.93	5.64	5.47	4.8	4.4	4.74	4.34	4.69	4.44
Fibcd1	2	10.74	10.34	10.61	6.67	6.02	6.28	5.33	6.1	5.68
Rest	2	9.09	8.94	8.64	8.17	7.96	8.01	7.83	7.99	7.89
Epb41l2	2	11.99	11.78	11.89	11.54	11.49	11.49	10.48	10.63	10.54
Cdh5	2	10.63	10.45	10.55	10.09	9.68	10	9.45	9.48	9.47
Zfp853	2	6.99	6.69	6.92	6.22	5.99	6.12	5.33	5.59	5.49
Tenm2	2	11.11	10.91	10.96	10.64	10.25	10.33	9.54	10.14	9.78
Nkain3	2	7.7	7.5	7.44	6.65	6.41	6.49	5.28	6.21	5.84
Ets1	2	10.39	10.33	10.17	10.04	9.74	9.75	8.63	8.84	8.76
Cyp26b1	2	12.35	11.94	11.85	10.91	10.63	10.72	9.74	10.17	9.95
Tdrd1	2	6.05	5.61	5.55	5.03	4.9	4.94	4.51	4.78	4.73
Tmem26	2	6.9	6.68	6.31	5.61	4.99	5.06	3.95	4.78	4.3
Wnt5a	2	10.44	10.24	9.93	9.23	8.78	8.92	8.12	8.41	8.4
Slitrk6	2	6.85	6.75	6.24	6.1	5.65	5.73	4.73	5.35	5.27
Evpl	2	6.98	6.75	6.89	6.18	6.08	6.32	5.93	6.32	6.07
AW121686	2	5.26	4.77	5.11	4.55	4.4	4.57	4.34	4.6	3.95
Tnfrsf13b	2	6.17	5.99	6.17	5.64	5.6	5.73	5.51	5.78	5.22
Sall3	2	8.04	7.07	7.61	5.73	5.69	5.92	4.9	5.95	5.35
Lrp2	2	7.14	6.81	6.42	5.22	5.12	5.25	4.98	5.31	5.14
Pou3f4	2	8.35	8.28	8.04	7.29	7.25	7.37	6.98	7.47	7.17
Btk	2	6.05	6.04	5.84	5.61	5.6	5.76	5.22	5.62	5.35
Trim29	2	5.49	5.3	5.28	4.98	4.85	5.11	4.73	4.99	4.8
Hapln3	2	6.94	6.83	6.74	6.34	5.97	6.52	5.37	6.05	5.52
Tmc8	2	5.77	5.61	5.51	4.98	4.9	5.37	4.34	4.93	4.55
Slc6a2	2	7.45	5.74	6.42	5.45	4.79	5.48	4.51	4.99	4.8
Slc6a3	2	5.16	5.1	4.98	4.73	4.27	4.82	3.95	4.6	4.3
Aff2	2	9.15	9.02	8.96	8.39	8.46	8.46	7.38	8.55	8.12
Irx2	2	9.74	9.47	9.55	7.66	7.79	7.87	7.44	7.93	7.61
Got1l1	2	6.05	5.71	5.77	5.13	5.2	5.25	5.11	5.44	5.14
Acvr2b	2	8.38	8.05	8.45	7.06	7.16	7.08	6.46	7.7	6.87
Syna	2	6.63	6.45	6.92	5.76	5.93	5.99	5.63	6.15	5.68
AW551984	2	9.27	7.76	9.23	5.18	5.67	5.52	4.34	5.59	5.27
AC107792.3	2	5.66	5.43	5.59	4.55	4.73	4.57	4.34	4.6	4.44
Gbx2	2	6.27	5.61	5.7	4.55	4.85	4.57	3.95	4.6	4.3
Tnfrsf22	2	6.97	6.95	7.15	5.93	6.32	6.14	5.7	6.3	6.07
Adgrg2	2	6.73	6.18	5.93	4.92	5.4	5.2	4.9	5.31	4.98
Cntnap3	2	5.83	5.5	4.98	4.3	4.9	4.31	3.95	4.6	4.3
Lncenc1	2	6.25	5.64	5.59	4.44	4.73	4.57	3.95	4.6	4.55
Phox2b	2	5.95	4.77	4.73	4.3	4.59	4.45	3.95	4.48	3.95
Tmc1	2	5.72	5.64	5.42	4.73	5.12	4.94	4.63	4.99	4.65
C2cd4d	2	6.58	6.62	6.85	5.73	5.83	6.14	5.63	6.1	5.78
Camkv	2	9.49	9.57	9.79	7.33	7.8	7.81	7.71	8.04	7.77
Tacr1	2	5.59	5.54	5.8	4.44	4.73	4.88	4.51	4.93	4.65
Bik	2	5.62	5.39	5.74	4.73	4.85	5.11	4.82	4.86	4.8
Hk3	2	6.58	6.32	6.68	5.18	5.91	6.14	5.74	5.98	5.55
Vstm2l	2	10.93	10.87	11.13	8.89	9.35	9.42	8.92	8.93	8.92
Mir219b	2	5.16	4.92	5.33	4.55	4.79	4.94	4.51	4.69	4.55
Atp8b3	2	5.72	5.58	5.9	4.8	5.16	5.16	4.63	4.99	4.93
Tssk6	2	6.85	6.63	6.91	5.78	6.02	6.12	5.66	5.9	5.81
Pbx4	2	8.42	8.26	8.51	6.81	7.4	7.39	7	7.13	7.05
BC106179	2	6.42	6.59	6.62	5.78	5.67	5.79	5.17	5.69	5.52
Myo1g	2	5.95	5.5	6.01	5.26	5.2	5.41	5.04	5.21	5.09
Gal	2	5.53	5.94	5.8	5.13	5.12	5.25	4.51	5.21	4.86
Acap1	2	5.53	5.25	5.84	4.92	4.9	5.06	4.51	4.99	4.44
Asic4	2	7.67	7.02	7.92	6.24	6.06	6.26	5.74	6.25	6
Parvg	2	6.86	6.85	7.01	6.04	6.16	6.45	5.7	6.21	5.98
Rftn1	2	9.6	9.54	9.68	8.66	8.7	8.82	8.33	8.79	8.49
Fadd	2	8.25	8.35	8.58	7.48	7.52	7.75	7.47	7.55	7.25
Pax5	2	6.17	5.99	6.27	4.86	4.9	5.11	4.63	5.05	4.55
Jak3	2	8.38	8.16	8.83	7.26	7.19	7.37	6.98	7.49	7.11
Rgma	2	12.21	11.92	12.34	11.06	11.01	11.15	10.67	11.19	10.86
Rhcg	2	4.95	4.98	5.47	4.3	4.27	4.45	3.95	4.48	3.95
AC107792.1	2	5.06	5.04	5.04	4.3	4.59	4.57	4.34	4.48	4.3
Aox4	2	5.46	5.58	5.42	4.3	4.99	4.82	4.63	4.69	4.3
Best1	2	5.95	5.94	5.8	5.18	5.67	5.37	5.22	5.35	5.35
Ctc1	2	11.56	11.46	11.83	10.53	10.76	10.68	10.56	10.73	10.54
Ddx11	2	9.91	9.81	9.86	7.64	8.01	7.82	7.76	7.86	7.7
Irx4	2	5.53	5.21	5.33	4.44	5.04	4.74	4.51	4.86	4.44
Ccdc116	2	6.47	6.49	6.92	6.08	6.19	6.16	6.01	6.1	5.73
Mcm2	2	11.69	11.71	11.79	8.96	9.4	9.22	8.89	9.05	8.74
Ascl1	2	9.66	9.68	9.73	6.5	6.93	6.87	6.69	6.88	6.35
Fam19a3	2	6.11	6.24	6.5	5.64	6.04	5.79	5.33	5.87	5.18
Tmem39b	2	8.67	8.68	8.81	7.7	7.92	7.75	7.63	7.81	7.29
Hist1h2bm	2	4.46	4.85	5.11	3.95	4.27	3.95	3.95	3.95	3.95
AC131692.1	2	5.42	5.04	5.17	3.95	4.66	3.95	3.95	3.95	3.95
Ube2nl	2	4.75	4.47	4.73	3.95	4.27	3.95	3.95	3.95	3.95
Vmn1r85	2	5.16	4.59	4.34	3.95	4.27	3.95	3.95	3.95	3.95
Tfap2c	2	7.36	7.54	7.33	3.95	4.4	3.95	3.95	3.95	3.95
Trpa1	2	4.82	5.1	4.51	3.95	4.5	3.95	3.95	3.95	3.95
Fgf15	2	7.07	6.95	6.35	3.95	3.95	3.95	3.95	3.95	3.95
Gsx2	2	5.01	5.15	5.11	3.95	3.95	3.95	3.95	3.95	3.95
Tex16	2	5.16	5.3	5.11	3.95	3.95	3.95	3.95	3.95	3.95
Hist1h2aj	2	4.82	4.77	4.9	3.95	3.95	3.95	3.95	3.95	3.95
Hist1h3h	2	4.66	4.92	4.98	3.95	3.95	3.95	3.95	3.95	3.95
Ucn3	2	4.57	4.77	4.98	3.95	3.95	3.95	3.95	3.95	3.95
Znrf4	2	4.95	4.98	5.22	3.95	3.95	3.95	3.95	3.95	3.95
Eef1akmt4	2	6.58	6.32	6.33	5.34	5.54	5.99	5.55	5.51	5.27
Ccdc61	2	9.29	9.2	9.52	8.36	8.38	8.58	8.47	8.37	8.3
Hmg20b	2	10.58	10.5	11	9.45	9.55	9.79	9.76	9.54	9.28
Lrrc25	2	5.83	5.88	6.15	5.18	5.2	5.76	5.42	5.26	4.73
Pkn3	2	7.43	6.93	7.53	6.41	6.21	6.75	6.71	6.62	6.02
Pcna	2	11.17	11.26	11.08	9.72	9.74	9.8	9.92	9.8	9.59
Cenps	2	8.06	8.04	8.13	6.27	6.43	6.4	6.8	6.54	6.31
Cfap77	2	6.97	7.09	7.22	5.18	5.3	5.29	5.83	5.72	5.22
Ripor3	2	5.59	5.61	5.99	5.03	5.16	5.16	5.42	5.35	5.04
Recql4	2	9.28	9.34	9.7	8.08	8.45	8.44	8.48	8.63	8.37
Clic1	2	11.69	11.73	11.84	10.24	10.38	10.55	10.87	10.56	10.54
Rcc2	2	12.59	12.63	12.7	11.12	11.25	11.4	11.58	11.53	11.35
Klf16	2	9.65	9.66	9.88	8.5	8.72	8.84	8.88	8.77	8.64
Six5	2	8.55	8.45	8.79	6.63	6.8	6.91	7.31	6.88	6.78
Pold1	2	10.89	10.85	11.16	8.97	9.19	9.25	9.51	9.51	9.17
C1ql4	2	6.19	5.83	5.74	3.95	4.66	4.45	4.34	4.6	3.95
Mesp2	2	5.72	5.47	5.38	3.95	4.73	4.57	4.63	4.78	3.95
Actc1	2	5.34	5.43	5.22	4.44	4.66	4.57	4.51	4.86	4.3
Trpv6	2	5.85	6.2	5.67	5.13	5.24	5.2	5.22	5.35	5.09
Vgll4	2	10.71	10.68	10.63	9.48	9.65	9.71	9.64	9.66	9.29
Efcab6	2	6.31	5.96	6.59	4.98	5.2	5.41	5.04	5.21	4.93
Mdk	2	11.22	11.02	11.36	9.95	10.04	10.33	10.14	10.17	9.94
Cdk2ap1	2	9.17	9.21	9.34	8.19	8.25	8.36	8.31	8.51	7.95
Ttc22	2	5.8	5.83	5.93	4.92	5.08	5.25	5.11	5.4	4.86
BC024139	2	7.6	6.86	7.05	4.64	5.12	5.2	5.17	5.48	5.04
Lrrc10b	2	5.72	5.61	6.24	4.86	5.08	5.45	5.11	5.66	5.04
Tonsl	2	9.69	9.43	9.81	7.34	7.68	7.73	7.59	7.84	7.5
Mical1	2	9.84	9.7	9.99	8.36	8.37	8.32	8.68	8.7	8.26
Rpl5-ps2	2	5.56	5.25	5.38	4.55	4.73	4.66	4.73	4.86	4.3
Sp9	2	5.38	4.59	5.11	4.3	4.4	4.31	4.34	4.6	3.95
Kifc5b	2	8.38	8.42	8.69	6.63	6.74	6.68	6.69	6.89	6.61
Wdr90	2	11.03	10.82	11.15	9.27	9.46	9.35	9.43	9.5	8.89
Ccdc38	2	8.25	8.3	8.05	7.16	7.42	7.37	7.48	7.17	7.26
Cfap61	2	7.6	7.68	7.51	6.27	6.44	6.45	6.67	6.34	6.43
Fam221a	2	6.51	6.63	6.24	5.26	5.57	5.65	5.8	5.4	5.42
AC154652.2	2	5.83	5.83	5.55	4.73	4.99	5.2	5.22	4.99	4.8
Bbs12	2	8.09	8.05	7.85	6.76	7.02	7.05	7.09	6.85	6.83
Sectm1a	2	5.74	5.58	5.22	3.95	4.27	4.31	4.34	3.95	3.95
Fndc3c1	2	4.89	4.77	4.73	3.95	3.95	3.95	4.34	3.95	3.95
Klk4	2	5.01	4.77	4.51	3.95	3.95	3.95	4.34	3.95	3.95
Fam19a4	2	5.49	5.25	5.17	4.44	4.73	4.66	4.82	4.32	4.44
Nr2f1	2	11.78	11.93	11.63	10.22	11.27	10.78	10.95	10.09	10.65
Olfr1372-ps1	2	5.88	5.71	5.67	5.26	5.4	5.29	5.33	4.78	5.22
Cish	2	8.97	9.17	9.41	8.75	8.86	8.85	8.94	7.41	7.79
Lst1	2	5.62	5.43	5.77	5.03	5.24	5.06	5.33	4.48	4.93
Ptgr1	2	8.03	8.02	8.16	6.93	7.1	7.05	7.11	6.62	6.96
Lhx3	2	6.48	6.13	6.38	5.64	5.65	5.65	5.66	5.51	5.59
Upp1	2	6.63	6.59	6.62	5.81	5.95	5.82	6.37	5.11	5.68
Adgrd1	2	6.11	6.04	6.09	5.13	5.52	5.71	5.77	5.31	5.46
Palm3	2	6.59	6.2	6.46	4.86	5.2	5.25	5.37	4.69	4.86
Prr19	2	5.62	5.34	4.98	4.3	4.5	4.88	4.63	3.95	4.3
Rpsa-ps9	2	5.06	4.92	4.82	3.95	4.27	4.45	4.34	3.95	4.3
Bok	2	10.77	10.7	10.85	8.84	8.87	9.31	8.99	8.68	8.89
Pdlim4	2	9.37	9.27	9.6	8.17	8.32	8.41	8.57	7.96	8.35
Pilra	2	7.21	6.9	7.4	6.34	6.34	6.39	6.42	6.32	6.35
Rps18	2	9.45	9.17	9.58	8	8.26	8.46	8.37	7.99	8.21
Smo	2	11.41	11.4	11.47	9.77	9.95	9.99	10.07	9.74	9.78
Cd63	2	11.74	11.76	11.73	10.77	10.85	11.14	10.94	10.45	10.64
Cep41	2	8.6	8.56	8.48	7.46	7.49	7.75	7.57	7.16	7.35
Pycard	2	7.23	7.16	7.08	6.33	6.67	6.78	6.64	6.19	6.24
Idh2	2	11.81	11.72	11.89	10.34	10.45	10.55	10.45	9.83	10.29
Fpgs	2	9.09	9	9.36	8.25	8.32	8.47	8.35	8.13	8.14
Rassf7	2	7.71	7.5	7.99	6.92	6.95	7.35	7.08	6.71	6.9
Rpl38	2	10.91	10.79	11.36	9.76	9.91	10.2	10.02	9.44	9.07
Dctpp1	2	9.53	9.61	9.64	8.22	8.35	8.66	8.5	8.02	7.97
Cand2	2	11.1	11.12	11.2	9.55	9.65	9.8	9.63	9.46	9.41
Rpl35	2	9.01	9.05	9.42	8.13	8.33	8.43	8.14	7.9	7.41
BC030500	2	7.81	8.11	8.1	6.47	6.84	7.07	6.66	5.4	6.2
Tlx3	2	9.37	9.88	10.04	8.15	8.49	8.98	8.38	5.51	8.04
Tuba1c	2	8.49	8.62	8.73	6.92	7.08	7.22	6.94	5.95	6.36
Rbpjl	2	5.95	6.22	6.44	5.31	5.46	5.82	5.66	5.26	5.35
Rps8	2	10.26	10.26	10.32	8.88	9.11	9.51	9.26	8.87	9.04
Tysnd1	2	9.99	10.09	10.54	9.11	9.52	9.89	9.31	9.1	9.19
AC122861.4	2	8.38	8.19	8.67	6.18	6.41	7.25	6.29	6.21	7.38
Slurp1	2	5.34	5.3	5.96	4.44	4.79	4.94	4.9	4.6	4.98
Hist1h2ae	2	5.74	5.83	6.09	4.3	4.4	4.82	4.34	4.32	4.44
Mir762	2	7.08	7.26	7.34	3.95	4.5	4.74	4.34	3.95	4.93
AI849053	2	10.44	10.26	10.67	8.72	8.87	9.9	8.84	8.72	9.63
Scand1	2	10.3	10.28	11.02	7.85	8.08	8.94	7.91	7.4	8.48
Rasal3	2	6.43	6.4	6.87	5.42	5.72	6.26	5.7	5.62	6.02
Ddx31	2	9.07	9.16	9.15	8.17	8.44	8.38	8.2	8.09	8.19
Epsti1	2	5.42	5.71	5.7	5.09	5.27	5.25	5.11	4.99	5.09
Lbx1	2	9.34	9.68	9.68	7.76	8.07	8.12	8.02	7.8	7.83
AC126937.1	2	5.95	5.99	6.31	5.45	5.81	5.76	5.46	5.44	5.52
Dut	2	11.54	11.55	11.66	10.06	10.3	10.36	10.21	10.03	10.23
Eme1	2	9.7	9.64	9.89	8.71	8.8	8.77	8.72	8.4	8.76
Lhx5	2	10.4	10.24	10.47	9.31	9.74	9.95	9.68	9.08	9.37
Naip5	2	5.69	5.64	5.93	5.09	5.43	5.48	5.17	5.05	5.18
H2afx	2	11.5	11.46	11.71	9.29	9.62	10.02	9.36	9.02	9.58
Tmem121	2	9.29	9.29	9.48	8.31	8.68	9.22	8.44	8.22	8.57
Tpt1	2	12.88	12.78	13.18	11.04	11.44	12.09	11.21	10.63	11.4
Zfp579	2	10.91	10.75	11.23	9.7	10.03	10.19	9.72	9.6	9.79
Hck	2	7.2	6.66	6.99	5.88	6.34	6.39	6.24	5.95	6.02
Hpdl	2	7.48	7.45	7.46	6.31	6.68	6.81	6.62	6.34	6.64
Gck	2	6.59	6.45	6.53	5.42	5.74	5.87	5.59	5.26	5.65
Srpx	2	6.15	6.13	5.84	4.8	5.16	5.33	4.9	4.78	4.98
Neil2	2	6.17	6.01	5.96	4.98	5.62	5.55	5.51	5.31	5.38
Pklr	2	5.85	5.74	5.7	4.73	5.2	5.16	5.11	4.86	4.93
Rnaset2a	2	5.26	5.1	5.04	4.44	4.95	4.66	4.51	4.48	4.55
Cdca7l	2	9.76	9.81	9.59	7.24	7.54	7.23	7.63	7.29	7.13
Cxcr5	2	6.07	6.47	5.99	5.42	5.46	5.29	5.7	5.35	5.14
Arhgap40	2	5.34	5.39	4.73	3.95	4.59	4.57	4.63	4.48	3.95
Hist1h2ab	2	5.16	5.34	4.51	3.95	4.27	3.95	4.34	3.95	3.95
Apon	2	4.75	4.92	4.98	3.95	4.4	4.31	4.34	3.95	3.95
H2-Q7	2	6.65	6.81	6.92	5.18	5.67	5.2	5.37	4.86	4.73
Haus5	2	6.91	6.93	6.99	6	6.02	5.79	6.07	5.72	5.59
Lyar	2	10.24	10.32	10.31	9.39	9.55	9.29	9.49	9.24	9.08
Tnnt1	2	7.42	7.63	8.32	5.13	5.4	5	5.28	4.86	4.65
Efs	2	10.84	10.77	11.12	8.9	9.13	9.03	9.21	8.86	8.54
Proser3	2	8.74	8.62	8.88	7.27	7.58	7.25	7.4	7.11	7.07
Aunip	2	7.1	7.15	6.99	5.03	5.52	5.37	5.17	5.16	4.86
Nlrp5-ps	2	6.21	5.91	5.47	4.55	4.85	4.74	4.73	4.69	4.3
Gramd2	2	7.34	7.19	7.18	6.14	6.51	6.28	6.44	6.41	6.13
Nradd	2	7.7	7.36	7.6	6	6.45	6.35	6.44	6.03	6
Cdc25b	2	11.08	10.93	11.06	9.03	9.44	9.15	9.32	9.18	9.17
Hps1	2	9.32	9.09	9.53	7.96	8.4	8.1	8.33	8.3	8.27
Enkd1	2	9.33	9.28	9.56	8.18	8.56	8.52	8.89	8.53	8.35
Hcn3	2	9.78	9.46	9.85	8.36	8.63	8.61	8.66	8.63	8.36
Spsb4	2	9.76	9.55	9.55	7.82	8.19	8.16	8.27	8.19	8.09
AI480526	2	11.3	10.99	11.21	9.66	10.17	9.39	10.02	9.96	9.62
Ing4	2	7.91	7.24	7.53	5.95	6.32	5.58	6.37	6.3	6.11
Ttc26	2	8.74	8.68	8.59	7.63	7.86	7.53	7.89	7.86	7.67
Ccdc142	2	5.34	5.15	5.42	4.73	4.95	4.57	4.9	4.99	4.86
Mir135a-2	2	5.53	5.43	5.55	3.95	4.4	3.95	4.34	4.6	4.3
Dzip1	2	11.83	11.55	11.8	10.46	10.74	10.34	10.69	10.87	10.63
Igsf6	2	6.13	5.99	6.12	5.26	5.54	5.29	5.51	5.62	5.35
Styk1	2	6.36	5.88	6.04	5.42	5.74	5.33	5.77	5.78	5.65
Zcwpw1	2	8.96	8.67	8.99	7.92	8.02	7.87	8.04	8.04	7.94
Carnmt1	2	8.02	8.08	7.49	6.84	7.05	6.58	7.02	6.81	6.78
Cd4	2	5.59	5.86	5.84	5.09	5.27	4.66	5.04	4.99	4.98
Anp32b	2	11.97	11.95	12.24	10.98	11.17	10.61	10.81	10.69	10.66
Hmgn5	2	10.4	10.44	10.47	9.37	9.46	8.7	9.31	9.06	8.94
Palb2	2	7.95	7.98	8.04	6.97	6.99	6.61	6.91	6.63	6.83
Cc2d2b	2	5.34	4.98	4.9	4.64	4.73	4.31	4.34	4.32	3.95
Hmga2	2	6.66	6.04	5.28	4.73	4.73	4.45	4.51	4.48	4.3
Tfap2a	2	10.06	10.03	9.79	8.76	8.9	8.6	8.76	8.7	8.5
Hpgds	2	7.66	7.51	7.51	7.06	6.77	6.18	6.31	6.62	6.11
Bmp3	2	5.77	5.5	5.63	5.26	4.99	4.66	4.98	4.86	4.8
Naaladl1	2	7.68	7.31	7.53	6.27	6.21	5.97	6.14	6.05	5.84
Tomm6	2	6.5	6.11	6.22	5.86	5.78	5.65	5.74	5.69	5.22
Tacr3	2	5.77	5.34	5.7	5.09	5.12	4.66	4.82	4.69	4.44
Gpr183	2	5.77	6.04	5.77	5.67	5.54	5.11	5.37	5.16	5.09
Sox2	2	11.03	10.81	10.4	10.09	9.99	9.64	9.92	9.81	9.42
Arglu1	2	13.23	13.15	12.49	12.39	12.35	11.78	11.94	12.09	11.93
Zgrf1	2	9.73	9.61	9.43	8.39	8.36	7.72	8	8.16	7.99
Mtap	2	10.14	10.04	9.74	8.95	8.92	8.7	8.83	8.87	8.81
Mrc1	2	9.08	8.98	8.93	8.3	8.24	7.46	7.9	7.69	7.48
T	2	5.21	4.92	4.9	4.8	4.79	3.95	4.51	4.32	4.3
Mns1	2	10.83	10.77	10.59	8.89	9.07	8.58	8.75	8.81	8.72
Prtg	2	8.03	7.81	7.56	6.88	6.91	6.35	6.59	6.69	6.45
Cenpj	2	9.33	9.35	9.44	8.04	8.19	7.83	8.2	8.14	7.95
AC061963.1	2	5.66	5.39	5.93	5.18	5.27	4.88	5.42	5.11	5.04
Vim	2	14.01	13.87	13.91	12.77	12.81	12.59	13.04	12.72	12.48
Hgfac	2	5.01	5.1	5.17	4.55	4.5	4.31	4.73	4.48	4.44
Tmem106a	2	6.68	6.59	7.03	5.95	5.95	5.68	6.07	5.75	5.76
Scube2	2	9.52	9.16	8.81	6.02	5.87	5.48	6.17	5.72	5.7
Frrs1	2	7.78	7.52	7.12	6.53	6.52	6.32	6.53	5.44	6.46
Dab2	2	10.45	10.26	10.22	9.91	9.52	9.44	9.61	8.84	9.25
Slc25a24	2	8.23	7.99	7.48	7.08	6.77	6.66	6.85	6.5	6.59
Nsun7	2	7.5	6.74	6.94	6.46	6.32	6.14	6.39	5.98	6.11
Hpse	2	6.69	6.32	6.5	5.22	5.27	5.16	5.63	4.6	4.93
2022-09-10	2	9.62	9.54	8.97	8.38	8.45	8.26	8.58	8.05	8.33
Gar1	2	9.53	9.6	9.16	8.44	8.55	8.36	8.58	8.31	8.35
Tex30	2	8.82	8.91	8.43	7.9	8.14	7.69	7.92	7.45	7.66
Zfp202	2	8.65	8.56	8.53	7.66	7.92	7.63	7.74	7.42	7.58
Krt12	2	5.74	5.58	5.77	5.03	4.99	4.94	5.04	4.93	4.44
Haus4	2	9.08	9.03	9.2	7.89	7.61	7.56	7.87	7.56	7.42
Uaca	2	10.48	10.36	10.62	9.78	9.31	9.17	9.43	9.03	8.96
Cd209f	2	5.3	5.43	5.7	5.09	5.62	4.94	4.98	5.11	4.65
Cntrob	2	10.51	10.4	10.74	9.25	9.46	9.19	9.33	9.41	8.99
Crip3	2	6.11	5.68	6.15	5.42	5.67	5.29	5.42	5.44	4.93
Fndc9	2	6.27	6.28	6.5	5.49	5.78	5.45	5.59	5.66	5.18
Cep112os1	2	4.95	5.1	5.11	4.44	4.73	4.31	4.63	4.48	4.3
Rrp15	2	9.25	9.33	9.42	8.32	8.51	8.31	8.37	8.35	8.21
Aim2	2	7.19	7.2	7.34	5.93	5.89	5.55	5.55	5.66	5.42
Cep131	2	10.82	10.89	11.31	10.04	10.03	9.85	9.75	10.01	9.53
Gins2	2	12.07	12.08	12.26	11.1	10.98	10.71	10.65	10.98	10.47
Zfp90	2	10.12	10.17	10.33	9.44	9.46	9.28	9.26	9.33	9.11
Nup107	2	10.53	10.59	10.57	9.54	9.58	9.45	9.4	9.57	9.36
Hells	2	10.55	10.62	10.04	8.16	8.28	7.29	7.07	7.13	6.85
Glce	2	13.09	13.1	12.74	12.53	12.57	12.22	10.98	11.22	10.98
Fancf	2	8.13	8.18	8.09	7.55	7.7	7.3	7.24	7.25	7.02
Ezh2	2	11.82	11.83	11.57	9.94	10.12	9.6	8.65	8.69	8.57
Esco2	2	10.04	10.17	9.44	7.02	7.13	6.39	4.73	4.86	4.55
Dleu7	2	7.3	7.37	6.99	6.02	6.32	5.94	5.46	5.59	5.42
Dck	2	11.31	11.46	11.06	10.68	10.71	10.6	10.05	10.22	9.94
Ckap2	2	10.34	10.36	10.24	7.86	7.87	7.28	5.46	5.48	5.04
Cenpf	2	11.97	12	11.94	9.19	9.22	8.2	5.77	5.9	5.46
Cenpe	2	11.08	11.11	11.08	8.04	8.15	7.4	5.74	5.75	5.65
Ccnb1	2	9.76	9.83	9.31	6.98	7.23	6.71	4.63	4.78	4.3
Arhgap19	2	9.86	9.95	9.81	8.01	8.35	7.91	7.49	7.61	7.24
Actb	2	15.34	15.41	15.34	15.09	15.17	14.92	14.42	14.5	14.12
Zranb3	2	9.04	9.08	8.95	7.85	7.89	7.75	7.24	7.5	7.21
Trim24	2	10.97	11.01	10.77	10.25	10.32	10.03	9.83	9.94	9.78
Spc25	2	10.55	10.59	10.28	7.67	8.11	7.19	5.28	5.48	4.8
Rad18	2	9.33	9.35	9.02	8.09	8.25	7.91	7.59	7.87	7.51
Prc1	2	11.48	11.55	11.4	8.88	9.29	8.61	7.59	7.75	7.26
Nusap1	2	11.01	11.07	10.83	8.39	8.68	7.95	7.25	7.3	7.05
Nuf2	2	10.69	10.76	10.54	8.16	8.21	7.78	7.44	7.45	7.19
Ndc80	2	9.7	9.75	9.69	6.79	7.17	6.65	4.73	4.86	4.44
Mex3b	2	11.46	11.58	11.41	10.46	10.55	10.17	8.48	8.73	8.44
Kif18a	2	9.18	9.25	8.85	7.45	7.47	6.92	6.48	6.71	6.41
Kntc1	2	10.25	10.26	10	7.12	7.22	6.98	4.98	4.99	4.65
Il17rd	2	10.25	10.11	10.06	8.65	8.72	8.31	7.52	7.7	7.51
Gckr	2	8.71	8.33	8.04	6.33	6.66	6.12	5.9	6	5.46
Efcab5	2	6.97	6.94	6.77	6.49	6.61	6.22	5.74	6.21	5.68
Dtl	2	10.47	10.39	9.98	7.35	7.51	6.82	4.82	5.05	4.8
Col11a1	2	10.43	10.38	10.23	8.66	8.78	8.14	6.66	6.82	6.45
Ckap2l	2	11.07	11.02	10.93	8.2	8.42	7.95	5.98	6.12	5.59
Cep55	2	9.52	9.52	9.22	6.91	7.13	6.4	4.73	5.21	4.73
Cenpw	2	8.16	8.14	7.75	7.24	7.25	7.11	6.19	6.21	5.86
Ccdc36	2	5.46	5.43	5.42	4.86	4.9	4.74	4.34	4.48	4.3
Bach2	2	10.65	10.63	10.52	9.26	9.3	8.92	8.63	8.67	8.38
Adamts19	2	8.15	8.08	7.67	6.06	6.09	5.94	4.34	4.6	3.95
Zim1	2	8.22	7.91	7.64	7.04	7.37	6.96	6.88	6.89	6.73
Unc13b	2	10.56	10.42	10.41	9.97	10.06	9.71	9.41	9.42	9.41
Tox3	2	10.52	10.4	10.01	7.67	8.11	7.29	5.22	5.78	5.18
Tex15	2	7.54	7.49	6.99	6.43	6.91	5.94	4.98	5.16	4.8
Sfxn2	2	10.08	9.99	9.85	8.98	9.02	8.75	8.56	8.68	8.38
Rnasel	2	10.34	10.28	10.22	9.01	9.42	8.86	6.69	6.84	6.64
Paupar	2	8.02	7.88	7.63	6.82	7.27	6.32	5.51	5.62	5.35
Neil3	2	9.76	9.67	9.45	6.58	6.98	6.47	4.51	4.6	4.3
Map3k1	2	12.97	12.88	12.56	11.41	11.51	10.91	9.62	9.82	9.5
Mad2l1	2	10.54	10.49	10.13	8.88	9.07	8.75	8.65	8.72	8.6
Polq	2	9.05	9.15	9	7.91	8	7.31	6.82	7.34	6.68
Tubb2a-ps2	2	5.93	5.88	5.87	5.22	5.3	4.82	4.73	4.86	4.44
Pkp1	2	5.3	5.15	5.04	4.44	4.5	4.31	4.34	4.48	3.95
Pjvk	2	5.16	4.98	5.11	4.55	4.79	4.45	4.34	4.6	3.95
Robo3	2	7.09	6.68	6.77	5.26	5.57	5.11	5.22	5.51	4.98
AC142100.3	2	5.16	4.47	4.63	4.3	4.59	4.31	3.95	4.32	3.95
Cad	2	11.66	11.57	11.85	10.12	10.4	10.26	10	10.29	9.98
Aoc2	2	7.55	7.19	7.52	6.73	7.12	6.93	6.57	6.77	6.41
Arhgef40	2	11.56	11.41	11.72	10.74	10.86	10.79	10.52	10.78	10.44
Lig1	2	11.62	11.52	11.77	9.18	9.49	9.29	9.05	9.26	9.02
Fbxo10	2	10.69	10.69	10.95	10.36	10.63	10.47	9.66	9.98	9.53
Efna4	2	8.27	8.02	8.48	5.91	6.09	5.94	5.22	5.4	5.09
Dbn1	2	13.8	13.8	14.16	12.52	12.89	12.67	11.03	11.21	10.88
Dazap1	2	12.28	12.26	12.32	11.07	11.24	11.14	10.5	10.51	10.47
Csnk1e	2	12.7	12.67	12.84	12.01	12.17	12.06	11.33	11.39	11.26
Cdh24	2	10.88	10.55	10.89	8.69	9.11	8.95	7.68	7.88	7.63
Camsap3	2	11.17	11.09	11.53	10.38	10.61	10.55	10.11	10.31	9.99
C2cd4c	2	9.24	9.1	9.4	8.19	8.81	8.35	7.03	7.17	6.91
Barhl1	2	12.82	12.66	13.13	10.71	11.17	10.86	8.97	9.27	8.8
Atxn7l2	2	10.76	10.6	11	9.34	9.63	9.38	9.01	9.22	8.79
Arhgap33	2	12.85	12.62	13.15	11.15	11.44	11.23	9.8	9.88	9.56
Zfp362	2	11.14	11.06	11.27	10.31	10.38	10.33	10.04	10.09	9.92
Ybx2	2	9.53	9.39	9.66	8.25	8.79	8.27	7.4	7.49	6.97
Tmem200c	2	9.51	9.36	9.76	7.5	7.73	7.69	7.24	7.37	7.09
Rimbp3	2	6.45	6.34	6.57	6.06	6.23	6.08	5.11	5.48	4.98
Ptpn5	2	11.4	11.16	11.66	10.34	10.48	10.37	9.52	9.66	9.34
Ptch2	2	10.18	10.04	10.31	7.79	7.92	7.9	7.27	7.49	6.78
Plppr3	2	12.85	12.8	13.11	11.32	11.77	11.58	10.09	10.1	9.82
Nol3	2	10.6	10.55	10.72	9.86	10.26	9.95	9.44	9.64	9.38
Mgat5b	2	12.2	12.18	12.61	10.95	11.37	11.08	10.36	10.56	10.25
Kcnh8	2	6.86	6.75	6.99	5.93	6.15	5.97	4.73	4.93	4.55
Kifc1	2	9.79	9.7	9.95	6.94	7.31	6.98	6.07	6.48	6.02
Lmtk3	2	13.18	13.04	13.62	12.3	12.4	12.34	11.9	12.13	11.77
Limk1	2	11.92	11.9	12.25	10.82	11.15	11.12	10.22	10.7	10.34
Lrrc3	2	9.39	9.32	9.7	9.02	9.18	9.13	7.19	7.25	7.21
Kdm4a	2	12.34	12.33	12.54	11.88	12.02	11.95	11.27	11.49	11.39
Map6	2	12.5	12.45	12.66	11.85	12.09	12.04	11.4	11.58	11.45
Mcm7	2	11.74	11.72	11.82	9.75	10.03	9.86	9.3	9.38	9.35
Mir6991	2	6.87	6.83	6.98	5.31	5.6	5.37	4.82	5.16	5.09
Mxd3	2	9.89	9.77	10.16	7.71	8.07	7.93	6.61	6.78	6.65
Igsf9	2	9.8	9.6	9.99	6.74	7.04	6.76	4.82	5.35	4.98
Nxph4	2	11.02	10.83	11.25	9.86	10.05	10.04	8.73	9.21	9.06
Otx1	2	9.18	9	9.33	7.07	7.34	7.22	4.73	5.21	4.93
Pak6	2	9.58	9.09	9.72	7.17	7.51	7.43	6.39	7.05	6.57
Papln	2	7.34	7.13	7.38	5.76	5.93	5.79	4.98	5.44	5.18
Gsdmd	2	9.7	9.64	9.77	7.25	7.53	7.41	6.51	6.68	6.59
Fgd5	2	9.25	9.23	9.29	8.96	9.03	8.99	8.08	8.4	8.08
Dpysl5	2	13.3	13.24	13.47	11.9	12.4	11.98	10.1	10.44	10.22
Ccdc40	2	8.2	7.93	8.24	6.63	6.82	6.66	6.04	6.54	6.09
Adcyap1r1	2	13.45	13.42	13.66	13.04	13.2	13.07	11.96	12.3	12.25
Zbtb9	2	5.98	5.86	6.09	5.42	5.72	5.55	4.98	5.11	5.04
Vat1	2	12.16	12.09	12.37	10.71	10.97	10.89	10.01	10.05	10.02
Usp44	2	7.57	7.33	7.67	5.26	6.04	5.48	3.95	4.48	4.3
Trp53	2	11.01	10.98	11.27	9.58	9.65	9.65	9.03	9.12	9.07
Tekt5	2	8.09	7.7	8.45	6.73	7.06	6.91	6.33	6.62	6.61
Sh3pxd2b	2	11.03	11	11.23	10.22	10.27	10.24	9.21	9.68	9.32
Sh2b2	2	8.98	8.8	9.26	8.07	8.38	8.29	7.7	7.93	7.9
Sdc3	2	14.41	14.22	14.55	13.44	13.51	13.48	12.86	13.31	13.14
Rtl5	2	10.05	10.03	10.15	9.32	9.48	9.42	9.02	9.16	9.11
Pcsk9	2	11.69	11.63	11.72	7.78	8.59	7.96	5.04	5.59	5.09
Atoh1	2	9.46	9.39	9.58	6.39	6.58	6.22	3.95	4.32	3.95
Kif21b	2	13.89	13.76	14.08	11.75	12.11	11.74	10.26	10.87	10.3
Map4k4	2	14.19	14.13	14.26	13.75	13.78	13.65	12.63	12.97	12.82
Mdga1	2	12.62	12.56	12.9	10.25	10.42	10.15	9.41	9.71	9.5
Hcrtr1	2	6.92	6.59	7.43	5.73	5.74	5.55	4.34	5.4	5.14
Grin2d	2	10.33	10.22	10.62	9.62	9.68	9.53	9.21	9.37	9.26
Grik5	2	12.23	12.21	12.62	11.78	11.92	11.78	11.25	11.46	11.27
Flna	2	14.11	14.02	14.22	12.83	13.06	12.75	11.93	12.01	12
Epb41l4a	2	10.41	10.26	10.54	8.72	8.8	8.53	7.04	7.17	7.07
Enc1	2	11.77	11.75	11.79	10.3	10.34	10.22	8.71	9.19	9.12
Dchs1	2	12.11	12.06	12.46	10.73	10.94	10.68	9.03	9.56	9.33
Cbln2	2	8.2	7.71	8.46	6.16	6.54	5.62	3.95	5.35	4.8
Cacng4	2	12.28	12.19	12.51	10.81	10.92	10.75	10.01	10.33	10.16
Afap1	2	11.84	11.78	11.84	10.94	11.11	10.71	9.45	9.77	9.49
Zfp663	2	6.13	6.01	6.42	4.98	5.34	4.88	3.95	4.48	4.3
Yeats2	2	11.52	11.51	11.63	10.72	10.84	10.72	10.09	10.29	10.21
Vav2	2	11.13	11.09	11.31	9.94	10.09	9.84	9.27	9.63	9.45
Tedc1	2	9.67	9.55	9.76	7.19	7.38	7.14	6.24	6.45	6.26
Srpk3	2	7.93	7.57	7.95	7.13	7.3	7.1	6.49	7.05	6.79
Smurf1	2	11.32	11.28	11.49	11.17	11.27	11.16	10.23	10.52	10.3
Prx	2	7.97	7.89	7.98	7.04	7.13	6.78	6.01	6.25	6.02
Pole	2	10.55	10.51	10.65	7.79	8.02	7.75	6.39	6.9	6.52
Phc1	2	11.87	11.75	12	11.35	11.48	11.21	10.7	10.85	10.75
Nup210	2	11.72	11.69	11.92	11.14	11.2	11.03	10.01	10.62	10.4
Npffr1	2	5.21	5.21	5.74	4.8	4.85	4.74	4.51	4.69	4.65
Nol4l	2	12.06	11.97	12.13	11.68	11.79	11.37	9.86	10.46	10.12
Ncan	2	13.38	13.26	13.59	12.22	12.38	11.68	9.51	10.13	9.65
Nav1	2	13.89	13.88	14	13.33	13.36	12.96	10.6	11.24	11.04
Mybl2	2	9.33	9.22	9.35	6.43	6.53	6.32	5.04	5.51	5.35
Kif7	2	8.86	8.75	9.27	7.41	7.42	7.32	6.98	7.03	6.61
Kif22	2	11.06	11	11.23	8.49	8.99	8.47	8.3	8.39	8.22
Islr2	2	14.05	13.85	14.09	11.03	11.55	10.88	6.94	7	6.68
Mta1	2	12.14	12.06	12.36	11.47	11.49	11.32	11.02	11.3	10.94
Nsl1	2	9.15	9.14	9.17	6.82	6.84	6.61	5.77	5.9	5.68
Pcgf2	2	11.41	11.24	11.61	10.58	10.65	10.33	9.82	9.85	9.78
Foxm1	2	11.46	11.29	11.64	8.36	8.58	8.09	5.9	6	5.7
Efnb1	2	10.27	10.08	10.36	9.23	9.33	9.17	8.56	8.57	8.34
Asf1b	2	9.26	9.11	9.36	6.95	7.03	6.85	5.74	6.08	5.7
Atat1	2	12.07	11.97	12.22	10.97	11.29	10.96	10.22	10.31	10.16
Aurkb	2	10.69	10.65	10.74	7.45	7.63	7.37	4.82	4.93	4.55
Wdr62	2	9.41	9.28	9.63	7.12	7.34	6.92	6.49	6.52	6.24
Trp53i11	2	13.16	13.11	13.49	11.92	12.14	11.75	11.32	11.54	11.09
Traip	2	8.96	8.9	9.11	7.08	7.16	6.77	6.57	6.71	6.36
Tmem131l	2	11.2	11.16	11.33	9.58	9.76	9.43	8.62	8.92	8.56
Tmem121b	2	9.33	9.19	9.37	8.52	8.72	8.5	8.35	8.38	8.13
Timeless	2	10.82	10.81	11.11	9.26	9.39	9.11	8.65	8.78	8.35
Sox12	2	12.55	12.5	12.86	10.78	11.06	10.78	8.95	9.28	8.8
Sncaip	2	10.53	10.51	10.55	9.01	9.17	8.76	8.41	8.58	8.41
Scmh1	2	11.77	11.75	12.04	11.42	11.47	11.26	10.73	10.93	10.65
Rhno1	2	10.4	10.36	10.44	9.06	9.29	8.99	8.54	8.62	8.42
Ptk7	2	11.04	10.95	11.22	9.66	9.75	9.52	8.88	9.13	8.53
Prr36	2	11.8	11.76	12.23	10.98	11.08	10.64	9.17	9.58	9.14
Pou2f2	2	9.79	9.75	9.83	9.09	9.38	8.92	8.66	8.84	8.37
Plxna3	2	12.35	12.29	12.48	11.04	11.29	11.01	10.69	10.82	10.62
Phf21b	2	11.79	11.75	11.94	10.24	10.38	10.05	9.83	10.02	9.64
Dhcr7	2	11.23	11.2	11.38	11.14	11.22	11.11	10.16	10.32	10.16
Odf4	2	5.49	5.1	5.59	5.09	5.24	5	4.63	4.78	4.73
Sulf2	2	11.22	11.07	11.43	11.07	11.12	11.05	10.01	10.38	10.2
Bahcc1	2	11.91	11.77	12.21	10.9	11.02	10.63	10.12	10.77	10.03
Micall2	2	9.32	9.28	9.77	8.01	8.17	7.52	6.98	7.61	6.66
Msi1	2	12.18	12.09	12.35	10.77	10.89	10.75	10.49	10.77	10.46
Oacyl	2	5.38	5.34	5.63	4.98	5.27	4.94	4.82	5.05	4.73
Hdac7	2	11.01	10.94	11.33	10.01	10.2	10	9.77	10.08	9.6
Zfpm1	2	10.6	10.59	10.97	9.2	9.38	9.12	8.98	9.25	8.96
Ptprs	2	15	14.93	15.15	13.48	13.81	13.46	13.09	13.52	13.12
Cep192	2	10.43	10.47	10.24	9.05	9	8.7	8.37	8.77	8.8
Cntln	2	10.36	10.37	10.18	9.49	9.48	9.12	9.02	9.17	9.23
Crybg3	2	10.52	10.53	10.36	9.34	9.25	8.94	8.67	8.97	9.05
Dis3	2	10.64	10.74	10.52	9.89	9.81	9.56	9.36	9.71	9.72
Qser1	2	11.47	11.56	11.06	10.44	10.34	9.85	9.73	10.11	10.18
G2e3	2	11	11.03	10.04	10.03	9.83	9.26	9.01	9.29	9.36
Hnrnpd	2	13.67	13.72	13.32	12.75	12.73	12.1	12.36	12.47	12.48
Dach1	2	11.76	11.72	10.84	10.6	10.49	9.92	9.83	10.22	10.17
Nhs	2	8.38	8.08	7.53	7.36	7.16	6.87	6.49	7.1	7.01
Ldb2	2	8.21	7.96	7.79	7.32	6.95	6.73	6.49	6.75	6.85
Nr5a2	2	5.77	5.47	5.04	4.86	4.73	4.57	4.51	4.69	4.73
Tead1	2	11.58	11.34	11.06	10.22	9.91	9.64	9.4	9.73	9.84
Ccdc62	2	7.21	7.3	7.19	6.73	6.85	6.16	6.26	6.57	6.45
Nop58	2	11.74	11.78	11.39	10.6	10.62	10.28	10.45	10.48	10.46
Sbsn	2	7.31	7.26	7.16	6.89	7.1	6.26	6.33	6.59	6.45
Usp49	2	9.83	9.82	9.65	8.94	9.01	8.27	8.48	8.77	8.52
Dhx9	2	13.53	13.55	13.15	12.7	12.79	12.26	12.26	12.4	12.54
Kbtbd6	2	6.84	7.21	6.68	5.86	6.36	5.55	5.55	5.55	5.62
Lilrb4a	2	5.62	5.54	5.11	4.64	4.73	4.57	4.51	4.6	4.65
Ndnf	2	10.49	10.23	9.74	9.26	9.29	8.99	8.85	9	9.28
Stxbp6	2	9.97	9.77	9.23	8.99	9.07	8.77	8.46	8.84	8.87
Atad5	2	10.11	10.16	9.9	9.02	8.92	8.43	8.07	8.5	8.28
Blm	2	9.81	9.84	9.62	8.74	8.62	8.34	7.99	8.57	8.17
Brd3	2	12.41	12.42	12.35	11.62	11.64	11.49	11.11	11.5	11.27
Suv39h2	2	9.64	9.8	9.37	8.41	8.5	7.97	7.81	8.1	7.85
Ccdc18	2	7.86	7.93	7.38	6.63	6.59	5.92	5.83	6.21	5.93
Prpf40a	2	12.21	12.28	11.7	11.56	11.48	10.95	10.9	11.14	11.12
Ncapg2	2	10.43	10.51	9.87	8.63	8.59	7.9	7.72	8.27	8.06
Mcm4	2	11.13	11.19	10.95	9.6	9.68	9.34	9.29	9.45	9.35
Clmp	2	12.12	12.1	11.95	11.09	11.37	10.88	10.88	11.13	11.06
Mn1	2	9.61	9.26	9.43	7.42	7.49	6.81	6.79	7.24	7.07
Nsd2	2	13.44	13.39	13.13	12.54	12.54	12.18	12.02	12.47	12.33
Ppip5k2	2	11.14	11.08	10.4	10.08	10.12	9.41	9.2	9.84	9.7
Rbl1	2	9.99	9.98	9.45	7.95	8.02	7.62	7.59	7.89	7.63
Fign	2	8.17	7.8	7.26	7.21	7.34	6.71	6.64	7.15	6.99
Cenpu	2	9.05	9	8.79	7.59	7.8	7.48	7.24	7.49	7.48
Armcx4	2	12.25	12.2	12.16	11.58	11.62	11.3	10.95	11.35	11.17
Topbp1	2	11.7	11.65	11.42	10.24	10.29	10.01	9.78	10.02	9.89
Stk38	2	11.73	11.71	11.6	10.87	11	10.71	10.62	10.72	10.7
Slitrk5	2	10.79	10.72	10.49	9.72	9.95	9.68	9.32	9.7	9.49
Pcdh15	2	9.78	9.35	8.77	7.67	7.73	7.55	6.91	7.6	7.34
Nemp2	2	9.36	9.34	9.19	8.4	8.48	8.13	7.78	8.18	7.92
Wsb1	2	12.92	12.86	12.25	12.23	12.32	11.8	11.62	11.84	11.66
AI182371	2	5.53	5.64	5.8	5.09	5.34	4.74	4.82	5.16	5.14
Egfem1	2	6.97	7.02	7.19	5.95	6.29	5.82	5.8	6.19	5.86
Jmjd7	2	5.8	5.43	5.7	5.18	5.34	4.88	4.9	5.26	5.04
Ppp1r18os	2	6.4	6.28	6.64	5.49	5.65	5.2	5.46	5.55	5.46
Txnrd3	2	8.81	8.71	8.83	7.85	7.91	7.71	7.77	8.04	7.83
Mapkapk5	2	7.44	7.55	7.51	6.2	6.36	5.73	6.17	6.47	6.13
Fbxo48	2	7.17	7.18	6.71	5.38	5.46	5.33	5.22	5.55	5.31
Prickle2	2	11.32	11.38	11.18	10.15	10.22	9.99	9.67	10.26	10.14
Tfdp2	2	11.61	11.63	11.38	10.41	10.4	10.13	10.12	10.47	10.38
Haus6	2	10.16	10.13	9.8	9.04	8.84	8.38	8.61	8.86	8.82
Lin28b	2	7.92	7.49	6.82	6.5	6.45	6.01	6.19	6.71	6.33
Tex9	2	10.61	10.41	10.09	8.87	8.91	8.5	8.77	9	8.77
Col24a1	2	7.11	6.22	6.61	5.26	5.04	4.45	3.95	5.31	4.73
Zfhx3	2	7.8	7.13	7.69	6.76	6.49	6.24	6.17	6.94	6.64
Tcf7l1	2	9.29	9.07	9.39	8.43	8.28	8.25	7.97	8.46	8.26
Asb17	2	4.89	4.59	4.34	4.86	4.59	4.57	3.95	3.95	3.95
BC046251	2	6.21	6.01	5.55	5.95	5.95	5.76	5.46	5.35	5.42
Mkrn3	2	8.96	8.89	8.6	8.7	8.7	8.6	7.67	7.49	7.69
Il27ra	2	5.77	5.54	4.73	5.13	5.12	5.11	5.04	4.69	4.44
Agtr2	2	7.34	6.82	6.44	6.98	6.49	6.82	5.42	6.41	6.45
Stfa1	2	5.16	4.59	3.95	4.44	3.95	4.82	3.95	3.95	3.95
Arpc5	2	11.84	11.89	11.57	11.48	11.46	11.7	10.61	10.49	10.76
Hist1h3i	2	4.46	4.98	4.34	4.3	4.27	4.45	3.95	3.95	3.95
AC133525.2	2	6.65	6.87	6.53	6.65	6.52	6.66	5.9	5.78	6.11
Slc18a3	2	4.57	4.92	4.51	4.55	4.4	4.57	3.95	3.95	3.95
BC100530	2	5.16	4.69	4.34	4.44	4.27	4.66	3.95	3.95	3.95
Il18rap	2	5.16	4.85	4.51	4.55	4.5	4.74	4.34	4.32	4.3
Pgr15l	2	5.06	4.92	4.51	4.73	4.5	4.57	3.95	3.95	3.95
Calca	2	6.43	6.11	5.99	5.76	5.78	6.18	5.37	5.11	4.93
Icam1	2	7.47	7.44	7.46	7.39	7.24	7.46	6.64	6.57	6.46
Krt7	2	5.42	5.04	4.9	4.8	4.5	5.2	4.73	4.48	4.44
Zfp648	2	5.01	4.98	4.98	4.92	4.66	5.06	4.34	4.48	4.44
Cd33	2	7.81	7.55	7.53	7.28	7.1	6.81	6.69	6.92	6.78
Ccdc14	2	8.79	8.61	8.24	7.84	7.8	7.31	7.17	7.53	7.31
AC126040.2	2	7.49	7.35	7.11	6.94	6.79	6.52	6.26	6.6	6.3
Adamts20	2	9.37	9.19	9.02	8.64	8.27	8.22	7.23	8.23	8.03
Zfp462	2	11.81	11.75	11.5	11.02	11.01	10.65	10.13	10.75	10.37
Nin	2	10.56	10.36	10.32	9.64	9.39	9.11	8.63	9.3	8.99
Map7d3	2	6.13	5.88	5.74	5.09	4.73	4.57	3.95	4.69	4.55
Klf11	2	9.71	9.46	9.35	8.82	8.75	8.48	7.78	7.91	7.91
Il1rl2	2	6.27	6.24	6.09	5.91	5.78	5.73	4.82	5.35	4.98
Fam126a	2	11.04	10.99	10.66	10.14	10.03	9.84	8.58	8.95	8.83
B3glct	2	10.67	10.63	10.27	9.88	9.81	9.64	9.09	9.24	9.21
Asxl3	2	10.27	10.13	9.86	9.29	9.23	8.97	7.26	8.08	7.83
Adamts12	2	9.65	9.62	9.33	8.6	8.33	8	5.8	6.28	6.2
Apaf1	2	10.3	10.23	10.02	9.37	9.32	9.15	8.42	8.74	8.49
Zfp36l1	2	11.74	11.5	11.37	10.34	10.14	10.01	9.29	9.64	9.31
Slco5a1	2	10.17	10.06	9.79	9.08	8.99	8.49	7.07	7.36	7.28
Robo1	2	11.05	10.83	10.74	10.28	10.13	10.06	8.96	9.61	9.39
Prrc1	2	11.03	11	10.91	10.57	10.49	10.36	9.71	10	9.78
Pcdh18	2	9.4	9.36	9.1	8.18	8.16	7.89	6.83	7.22	6.84
Nid1	2	13.57	13.56	13.53	12.65	12.62	12.43	10.44	10.55	10.54
Neto1	2	9.48	9.06	8.45	8.21	8.1	7.59	6.96	7.5	7.36
N4bp2	2	10.96	10.92	10.47	9.8	9.79	9.45	8.67	8.85	8.79
Mastl	2	8.96	8.89	8.34	7.35	7.26	6.75	6.26	6.68	6.45
Onecut2	2	8.35	7.92	7.72	7.87	7.58	7.07	6.26	7.49	6.92
Apc	2	13.88	13.84	13.58	13.68	13.56	13.12	12.09	12.76	12.66
Ednrb	2	13.98	13.91	13.46	13.54	13.41	13.12	12.44	12.47	12.44
Klf3	2	11.32	11.42	10.95	11.07	10.94	10.49	9.83	10.21	9.95
Mmp16	2	9.24	9.36	9.12	9.22	9.07	9.01	7.51	8.58	8.19
Cbfb	2	11.46	11.61	10.68	11.04	10.61	10.23	9.42	9.68	9.62
Unc5c	2	12.94	13.08	12.63	12.75	12.56	12.21	11.3	11.81	11.73
Ptprc	2	6.86	6.9	6.71	6.73	6.43	6.37	6.01	6.17	6.07
Dcaf12l2	2	6.05	6.04	5.55	5.78	5.49	5.37	4.9	4.99	5.42
Rbms3	2	10.41	10.26	9.67	9.69	9.47	9.09	8.77	9.18	9.22
AC098880.1	2	5.49	4.98	4.73	4.8	4.79	4.66	4.34	4.32	4.3
Dkk2	2	6.53	6.4	6.04	6.38	6.16	5.58	5.28	5.05	4.86
Adamts5	2	8.53	8.46	8.2	8.25	7.72	7.67	7.51	7.32	7.3
Gpr21	2	7.63	7.34	6.61	6.86	6.49	6.22	6.17	5.87	5.65
Jag1	2	9.06	9.16	8.71	8.71	8.36	7.94	7.89	7.89	7.8
Cd93	2	10.71	10.55	10.38	10.55	10.1	10.07	8.65	8.74	8.52
Slc40a1	2	9.95	9.93	9.59	9.86	9.58	9.34	8.41	8.7	8.32
Gk5	2	7.9	7.86	7.29	7.34	7.15	7.11	6.64	6.57	6.64
AC158975.2	2	6.4	6.32	5.99	6.02	5.87	5.76	5.66	5.51	5.59
Tcfl5	2	7.92	7.83	7.4	7.62	7.17	6.93	6.64	6.03	6.15
AU020206	2	9.69	9.58	9.47	7.04	7.04	6.64	6.61	6.28	6.46
Casp8	2	8.09	8.03	8.02	7.39	7.24	7.16	6.91	6.47	6.83
Cenpq	2	9.4	9.35	9.03	8.32	8.16	8.09	7.92	7.72	7.91
Tbx18	2	8.74	8.62	8.23	7.75	7.51	7.18	7.17	6.95	6.96
Slc38a4	2	7.31	7.31	6.79	6	5.72	5.55	5.33	4.69	5.18
Pdgfc	2	10.07	9.84	9.54	8.41	8.39	8.32	7.6	7.05	7.36
Mis18bp1	2	10.33	10.29	9.5	7.64	7.52	6.64	5.87	5.55	5.59
Lrrc17	2	7.21	7.19	7.01	6.04	5.72	5.55	5.28	5.11	5.14
Lpl	2	9.98	9.9	9.46	7.99	7.91	7.13	6.51	6.3	6.45
Lama4	2	10.4	10.32	10.31	10.01	9.56	9.55	8.25	7.8	8.13
Fli1	2	8.29	8.29	7.66	7.85	7.51	7.59	6.96	6.84	6.92
Samsn1	2	6.8	6.59	6.07	6.27	5.76	5.79	5.51	5.4	5.49
Clec1a	2	6.98	6.66	6.52	6.53	6.43	6.28	5.55	5.78	6.15
Kcnt2	2	7.81	7.81	6.84	7.16	6.7	6.28	5.28	5.4	5.7
Cdh6	2	9.41	9.4	9.06	9.34	9.2	8.8	7.02	7.65	7.76
Dach2	2	8.52	8.37	7.65	7.88	7.67	7.4	6.01	6.08	6.13
Prdm1	2	6.66	6.63	6.15	6.5	6.43	6.01	5.59	5.72	5.73
Nexmif	2	10.84	10.84	10.23	10.35	10.26	9.71	8.28	9.05	9.1
Lcorl	2	10.99	11.11	10.18	10.69	10.43	9.91	8.92	9.33	9.42
Ammecr1	2	9.08	9.16	8.31	8.37	8.33	7.73	7.41	7.52	7.55
Calcrl	2	10.14	10.21	8.98	9.75	9.11	8.89	8.44	8.55	8.73
Tceanc	2	8.13	8.29	7.75	8.04	7.87	7.51	6.82	7.28	7.4
Spast	2	12.32	12.41	11.83	12.1	12.06	11.58	11.11	11.19	11.28
Nfia	2	13.32	13.48	13	13.08	13.06	12.4	12.01	12.08	12.11
Minar1	2	10.59	10.83	10.32	10.47	10.37	10.3	7.54	8.16	8.57
Mbtd1	2	11.73	11.78	11	11.03	10.96	10.46	9.73	9.94	9.96
Cnot6	2	12.95	13.03	12.23	12.27	12.13	11.71	11.36	11.58	11.63
Zbtb10	2	10.18	10.49	9.83	9.94	9.83	9.24	8.82	9.04	9.15
Pde3a	2	11.21	11.25	10.88	10.89	10.83	10.42	9.86	10	10.03
Man2a1	2	10.63	10.57	10.09	10.18	10.02	9.64	9.25	9.17	9.33
Itgb1	2	12.81	12.79	12.48	12.55	12.38	12.37	11.62	11.37	11.71
Tmem232	2	6.8	6.63	6.31	6.47	6.27	6.22	5.63	5.55	5.81
Zfp607a	2	6.27	6.15	6.01	6.04	5.72	5.62	5.37	5.31	5.68
AC151275.1	2	4.66	4.85	4.34	4.44	4.4	3.95	3.95	3.95	3.95
Fam76b	2	10.87	10.98	10.1	10.53	10.51	9.71	9.65	9.85	9.63
Spin4	2	7.59	7.81	6.84	7.34	7.08	6.58	6.04	6.62	6.46
Cd36	2	6.87	6.78	6.12	6.43	6.16	5.92	5.83	5.87	5.27
Ccnyl1	2	8.6	8.58	8.3	8.37	8.5	8.13	7.62	7.67	7.39
Mcmdc2	2	7.36	7.11	6.77	6.81	6.88	6.68	6.35	6.45	6.2
Smarca5-ps	2	4.82	4.69	4.34	4.44	4.4	4.31	3.95	3.95	3.95
Panct2	2	6.33	6.09	5.93	6.31	5.97	5.87	4.73	5.21	5.04
Pcdh11x	2	9.35	8.86	8.02	8.7	8.48	8.04	6.85	7.5	7.28
Trim36	2	8.91	8.87	8.41	8.65	8.6	8.56	7.3	8.06	7.76
Fbxl12os	2	7.36	7.44	7.13	7.29	7.27	7.1	6.44	6.32	6.52
Gng2	2	13.24	13.3	12.68	12.75	12.89	12.54	11.5	11.39	11.68
AC106834.1	2	5.34	5.39	4.98	5.13	5.34	5	3.95	4.48	4.65
Nras	2	11.91	11.92	11.46	11.53	11.58	11.21	10.43	10.52	10.71
Trp53inp1	2	10.89	11.17	10.25	10.66	10.81	10.17	9.4	9.76	9.94
Robo2	2	12.13	12.1	11.82	11.83	12.02	11.49	9.91	10.18	10.41
Slc44a5	2	9.77	9.69	9.24	9.46	9.54	9.12	7.4	7.46	8.03
Klf8	2	8.23	8.32	7.6	7.82	7.76	7.38	6.74	7.13	6.99
Kcnb2	2	10	10.11	9.52	9.65	9.64	9.05	7.51	8.04	7.61
Zfp945	2	10.18	10.23	9.65	9.91	9.89	9.21	8.12	8.65	8.37
Hmgcr	2	12.6	12.62	12.49	12.53	12.58	12.49	11.4	11.52	11.44
Zfp711	2	10.14	10.35	9.31	9.62	9.74	8.88	8.09	8.63	8.35
Zic5	2	11.79	11.88	11.16	11.33	11.33	11.05	10.44	10.59	10.57
AC154486.3	2	7.53	7.35	6.73	6.95	6.75	5.68	5.74	6.39	6.3
Pabpc4l	2	6.61	6.65	5.47	6	5.65	5.16	5.37	5.35	5.31
Lpar4	2	8.13	8	6.81	7.27	6.85	6.2	6.35	6.23	6.02
Tia1	2	12.96	12.95	12.06	12.13	12.29	11.65	11.69	11.78	11.51
Cmah	2	5.16	5.21	4.9	4.98	4.99	4.74	4.34	4.48	4.8
Myef2	2	12.4	12.43	11.78	11.78	11.83	11.26	11.22	11.2	11.29
CT573017.2	2	6.73	6.36	5.74	5.42	5.52	5.11	4.98	5.05	5.14
Dock7	2	12.14	12.11	11.93	11.08	11.12	10.85	10.58	10.84	10.87
Prkd3	2	11.62	11.58	11.25	10.49	10.51	10.29	9.9	10.23	10.3
Mum1l1	2	8.72	8.67	8.12	7.66	7.67	7.22	7.03	7.09	7.3
Tpt1-ps3	2	7.64	7.64	7.33	6.73	6.82	6.59	6.59	6.3	6.64
Khdrbs1	2	13.16	13.19	13.03	12.32	12.36	12.1	11.92	11.91	12.14
Nfxl1	2	10.3	10.35	10.12	9.48	9.63	9.22	9.04	9.15	9.28
Zc3hav1l	2	9.13	9.21	8.63	7.83	7.9	7.62	7.47	7.51	7.81
Syncrip	2	12.69	12.81	11.5	11.91	11.87	11.14	11.15	11.28	11.52
Apcdd1	2	12.26	12.15	12.13	11.87	11.71	11.75	10.31	10.39	10.11
Casp7	2	8.82	8.72	8.71	7.79	7.61	7.65	6.71	6.95	6.58
Cd109	2	8.33	8.24	8.08	6.69	6.41	6.45	6.17	6.35	6.02
Elk3	2	9.94	9.77	9.55	9.13	8.85	9.04	8.71	8.8	8.64
Pou6f2	2	6.11	5.96	5.7	5.31	5.08	5.16	4.73	4.78	4.73
Kdr	2	11.3	11.08	11.06	10.88	10.54	10.66	9.14	9.45	9.07
Fbn2	2	8.91	8.76	8.7	7.3	7.05	6.75	5.74	6.19	5.73
Aplnr	2	10.9	10.69	10.68	9.59	9.55	9.41	6.37	6.45	6.02
Cgas	2	7.32	7.16	6.82	6.55	6.47	6.26	5.46	5.66	5.42
Cxcr4	2	10.55	10.45	10.37	8.15	8.12	7.97	6.42	6.63	6.38
Slc22a3	2	7.25	6.77	6.74	5.73	5.43	5.41	4.98	5.11	4.93
Pabpc1	2	13.17	13.09	13.03	12.11	12.09	11.77	11.36	11.52	11.28
Htr1a	2	7.86	7.78	7.67	6.93	6.93	6.78	4.82	5.31	4.73
Ahrr	2	6.76	6.78	6.61	5.31	5.3	5.52	4.98	5.21	4.86
Myo3b	2	5.49	5.5	5.42	5.38	4.95	5.16	4.73	4.78	4.65
Adamts7	2	8.41	8.46	8.36	7.05	6.79	6.94	6.22	6.17	6.11
F13a1	2	7.8	7.88	7.63	7.57	7.18	7.21	7.13	6.85	6.75
Ntsr1	2	6.33	6.38	6.29	5.22	5.16	5.2	4.34	4.32	3.95
Adam12	2	8.76	8.58	8.57	8.27	8.02	8.07	7.36	7.3	7.09
Fbln2	2	9.19	9.02	9	8.8	8.24	8.46	7.41	7.15	7.07
Prokr1	2	6.71	6.54	6.44	5.18	5.12	5.16	4.82	4.78	4.73
Grp	2	6.85	6.63	6.52	6.16	5.49	5.84	4.73	4.6	4.55
Foxn4	2	5.26	5.15	5.04	4.44	4.4	4.74	3.95	3.95	3.95
Mir296	2	5.26	5.04	4.73	4.44	4.27	4.45	3.95	3.95	3.95
Clec14a	2	9.16	9.02	8.69	8.49	8.41	8.5	7.7	7.88	7.68
Prcp	2	9.84	9.77	9.68	8.93	8.89	9.01	8.34	8.4	8.21
Cubn	2	7.68	7.29	6.73	6.58	6.48	6.58	6.19	5.95	5.86
Tmem252	2	9.48	9.33	9.07	8.6	8.52	8.77	8.31	8.3	8.25
Peg12	2	8.58	8.33	8.3	6.2	6.16	6.32	4.82	4.69	4.3
Gypc	2	8.46	8.48	8.38	7.35	6.86	7.06	7	6.6	6.66
Impdh2	2	9.11	9.11	9.09	8.6	8.44	8.56	8.36	7.92	8.19
Ggta1	2	7.9	8.06	7.9	7.74	7.4	7.5	7.03	6.77	6.96
Orc1	2	7.52	7.59	7.28	5.64	5.54	5.58	5.37	5.21	5.35
Arhgap18	2	9.18	8.8	8.67	8.47	7.88	7.89	7.83	7.42	7.77
Emp1	2	9.78	9.21	8.73	7.93	7.42	7.58	7.39	6.88	7.27
Rpl10	2	9.23	9.21	8.51	8.42	8.35	8.36	8.08	7.6	8.01
Postn	2	9.46	9.26	9.09	8.05	7.61	7.78	7.03	5.98	6.77
Lyve1	2	7.92	7.7	7.53	6.79	6.47	6.71	6.53	5.72	6.26
Foxq1	2	8.57	8.34	8.41	7.94	7.63	8.07	7.39	7.34	7.67
Malrd1	2	4.89	4.77	4.82	4.64	4.27	4.74	3.95	3.95	4.44
Afmid	2	6.29	5.83	6.22	5.22	4.99	5.16	4.51	4.99	5.14
Edaradd	2	5.69	5.25	5.42	4.64	4.27	4.45	3.95	3.95	4.3
Minar2	2	9.44	9.36	9.39	9	8.86	8.92	7.97	8.14	8.14
Dchs2	2	6.96	6.41	6.73	5.73	5.3	5.45	4.51	5.21	5.27
Rgs9	2	8.95	8.79	8.88	8.03	7.86	7.97	6.29	6.54	6.68
Ptgfrn	2	11.98	11.81	11.81	10.5	10.33	10.39	9.16	9.41	9.48
Pdzrn4	2	8.01	7.6	7.7	6.89	6.77	6.86	6.12	6.17	6.45
Fstl1	2	11.8	11.66	11.6	11.29	10.78	11.06	10.17	10.1	10.31
Enpp3	2	6.9	6.57	6.35	6.14	5.69	5.89	5.59	5.59	5.68
Rai14	2	10.55	10.55	10.44	9.05	8.88	8.94	8.39	7.91	8.53
Igf2bp2	2	8.34	7.88	7.65	6.61	6.23	6.49	5.11	5.48	5.52
Dera	2	8.6	8.51	8.39	7.97	7.87	7.94	6.82	6.85	6.86
Slc7a1	2	12.11	11.94	11.75	11.21	11.08	11.15	10.07	10.54	10.57
Mmrn1	2	7.82	7.45	7.2	5.76	5.67	5.73	3.95	3.95	4.65
AC166172.3	2	6.4	6.47	6.09	5.98	5.93	6.01	5.42	5.35	5.78
Il1rapl2	2	5.85	5.94	5.47	5.09	4.85	5.16	4.51	3.95	4.55
Mplkip	2	9.35	9.39	8.99	8.66	8.65	8.67	8.22	8.1	8.42
Mcidas	2	6.23	6.18	6.09	5.13	4.95	5.25	4.51	3.95	4.55
Cmtm3	2	10.17	10.12	10.08	9.27	9.16	9.33	8.6	8.53	8.67
Zfp36l2	2	10.72	10.42	10.4	9.13	8.81	9.22	8.49	8.35	8.77
Slc43a3	2	8.45	8.32	8.18	7.76	7.44	7.83	6.01	5.31	6.2
Nedd1	2	9.31	9.48	9.02	8.3	8.1	8.12	7.59	7.6	7.84
Klhl14	2	6.11	6.28	6.07	5.38	5.16	5.33	4.98	4.93	5.18
Dmrta2	2	6	6.13	5.74	5.09	5.04	5.06	4.73	4.69	4.8
Trpc4	2	7.58	7.72	7.48	7.24	7.08	7.09	6.69	6.34	6.84
Sec24d	2	9.5	9.55	9.49	9.25	8.95	8.99	8.43	8.31	8.61
Angptl4	2	9.43	9.52	9.55	7.94	7.75	8.33	7.43	6.99	7.85
Hs3st2	2	6.8	6.86	7.2	6.38	6.3	6.62	6.24	5.81	6.28
BC034090	2	9.97	10.04	10.23	8.72	8.71	8.8	8.47	8.55	8.59
Cox6a2	2	5.66	5.86	6.09	5.49	5.4	5.52	3.95	4.48	4.55
Prkd2	2	8.87	8.95	9.26	8.32	8.3	8.51	7.71	8.02	8.05
Lhx2	2	6.23	6.78	6.94	4.98	4.95	5.37	4.51	4.6	4.73
Lemd1	2	6.5	6.54	6.77	6.43	6.29	6.4	5.83	5.72	5.93
Mylk2	2	6.09	6.26	6.35	5.61	5.34	5.48	4.34	3.95	4.55
Snai1	2	6.05	6.2	6.38	6.02	5.57	5.71	5.51	5.31	5.65
Piwil1	2	4.82	4.98	5.11	4.98	4.5	4.74	4.34	4.32	4.44
Hist1h2ai	2	5.26	5.47	5.55	4.3	3.95	4.45	3.95	3.95	3.95
Krtap7-1	2	4.66	4.47	4.9	4.44	3.95	4.31	3.95	3.95	3.95
Irs4	2	5.06	4.92	5.17	4.86	4.27	4.57	3.95	3.95	3.95
Ccna1	2	7.16	7.06	7.23	5.13	4.99	5	4.51	4.48	4.73
Col4a6	2	7.38	7.19	7.51	6.46	5.99	6.24	5.8	5.69	5.91
Nckap1l	2	8.47	8.33	8.63	7.89	7.61	7.71	7.2	7.18	7.32
Lama1	2	9.57	9.51	9.71	8.49	8.31	8.36	7.9	8.08	8.13
Nfam1	2	7.27	7.21	7.38	6.71	6.48	6.55	5.96	6.21	6.31
AC126937.2	2	8.03	7.98	8.05	6.58	6.54	6.56	6.19	6.3	6.38
Tal1	2	7.01	6.91	7.13	6.76	6.3	6.71	5.98	6.19	6.26
Slc7a5	2	13.08	13.01	13.11	12.37	12.08	12.36	11.5	11.77	11.86
Sema5b	2	10.65	10.5	10.8	10	9.9	9.95	7.61	8.05	8.29
Cckar	2	5.12	4.59	5.22	4.44	4.4	4.45	3.95	3.95	4.3
Mir1905	2	7.34	6.95	7.57	5.81	5.74	5.92	3.95	4.48	4.65
Arap3	2	9.35	9.25	9.45	8.79	8.64	8.86	8.18	8.34	8.35
Thsd1	2	8.66	8.55	8.73	8.18	8.09	8.2	7.38	7.56	7.58
Tbx2	2	8.1	7.96	8.14	7.15	7.08	7.23	6.46	6.54	6.7
Smtn	2	10.11	9.98	10.45	8.86	8.69	8.92	7.94	8.25	8.41
Lrfn2	2	7.49	6.95	7.53	6.46	6.29	6.82	5.77	5.75	6.09
Irf8	2	7.63	7.43	7.66	6.86	6.76	6.87	6.35	6.17	6.38
Obscn	2	6.98	6.74	6.99	6.59	6.32	6.61	5.74	5.44	5.84
Sox18	2	9.18	9.16	9.4	7.85	7.78	8.59	7.23	6.89	7.73
B4galt1	2	9.36	9.16	9.09	8.55	8.28	8.33	8.55	7.87	8.23
Ccdc110	2	4.95	4.77	4.63	4.44	4.27	4.31	4.34	3.95	3.95
Cdkn1c	2	11.33	11	11.2	9.2	8.62	8.95	9	8.18	8.73
Mlxipl	2	7.02	6.52	6.79	6.26	5.83	6.24	5.98	5.78	5.93
Cep89	2	9.84	9.75	10.05	8.8	8.72	8.76	8.82	8.7	8.74
Ifitm2	2	6.68	6.55	6.81	5.93	5.67	5.89	6.04	5.62	5.73
Bgn	2	10.82	10.83	11.03	10.5	9.93	10.05	10.28	9.53	9.69
Pawr	2	7.15	7.15	7.35	6.82	6.45	6.55	6.67	5.98	6.41
Crtap	2	9.16	8.97	9.34	8.12	7.95	8.33	8.22	7.93	8.03
Scarf2	2	8.75	8.48	9.08	7.11	6.88	7.3	7.12	6.86	6.92
Id1	2	10.62	10.34	10.52	9.12	9.06	9.77	9.19	8.33	9.02
Myo18b	2	6.25	5.94	5.99	5.64	5.6	5.68	5.66	5.05	5.49
Thsd7b	2	7.63	7.19	7.28	6.16	5.95	6.24	6.35	5.75	5.86
Dusp27	2	6.31	6.18	6.38	5.42	5.24	5.58	5.37	5.35	5.14
Rac2	2	6.8	6.77	7.2	6.18	6.08	6.39	6.09	5.78	5.68
Lrrc63	2	4.95	4.59	4.73	4.44	3.95	4.45	4.34	3.95	3.95
Myo1f	2	7.51	7.36	7.44	6.41	6.33	6.68	6.48	5.98	5.68
Tulp1	2	5.56	5.25	5.51	4.73	4.4	4.82	4.73	4.69	4.3
Bfsp1	2	5.93	5.83	5.96	5.91	5.4	5.89	5.55	4.99	5.38
Emilin1	2	9.22	9.02	9.27	8.19	7.78	7.99	7.98	7.56	7.31
Hmgcs2	2	10.18	10.05	10.19	9.87	9.27	9.66	8.69	8.49	8.53
Ccdc8	2	9.24	9.16	9.41	8.03	7.71	7.84	7.39	6.98	7.21
Cdhr1	2	7.36	6.87	7.51	5.78	5.43	5.45	5.28	4.78	4.93
Egflam	2	8.92	8.78	8.97	8.73	8.35	8.52	8.02	7.78	7.91
Sipa1	2	9.93	9.7	9.96	9.09	8.81	9.07	8.6	8.45	8.53
Ptgdr2	2	6.11	5.91	6.12	5.76	5.72	5.73	5.63	5.35	5.46
Itga5	2	9.94	9.87	10.25	9.33	8.76	9.03	7.26	7.1	7.21
Loxl1	2	9.64	9.62	9.99	8.11	7.62	7.81	7.71	6.99	7.16
Psmg4	2	8.38	8.33	8.58	7.86	7.73	8.01	7.78	7.35	7.39
Folr2	2	6.68	6.5	6.68	6.24	5.95	6.12	5.96	5.11	5.38
Ntrk1	2	6.05	5.58	5.84	5.18	5.04	5.33	5.17	4.69	4.8
Rflna	2	7.09	6.49	7.01	6.22	5.67	6.26	5.9	5.35	5.52
Tagln2	2	10.19	10.04	10.11	9.21	8.96	9.42	8.99	8.37	8.51
AC125458.1	2	5.3	5.25	5.8	5.13	4.99	5.71	5.11	4.69	4.86
Hspb1	2	6.81	7.07	7.71	6.46	6.37	6.92	6.76	6	6.11
Cd79b	2	5.06	5.25	5.38	5.22	4.85	5.48	4.63	4.48	4.55
AU021092	2	8.17	8.23	8.36	8.1	7.55	8.29	7.06	6.63	6.78
Pmepa1	2	10.16	10.24	10.32	10.13	9.88	10.24	9.34	9.22	9.25
Rpsa-ps11	2	5.06	5.47	5.59	4.8	4.73	5.33	4.63	4.48	4.73
AC134546.1	2	5.06	5.47	5.22	4.55	3.95	4.31	3.95	3.95	3.95
Fam162b	2	4.57	4.77	4.51	4.3	3.95	4.31	3.95	3.95	3.95
Cldn19	2	6.62	7	6.81	6.29	5.95	5.99	5.22	5.4	5.27
Ror2	2	8.36	8.37	8.37	7.32	6.81	7.17	6.37	6.71	6.51
Mamdc2	2	9.31	9.41	9.32	9.1	8.79	8.83	8.24	8.59	8.35
L3hypdh	2	7.83	7.91	7.84	7.17	7.14	7.23	6.64	6.88	6.82
Mylk3	2	5.56	5.74	5.63	5.34	4.99	5.45	4.63	4.93	4.65
Insm2	2	7.44	7.6	7.22	4.44	4.79	4.94	4.34	3.95	3.95
Galntl6	2	9.15	9.29	8.91	7.8	7.81	8.05	7.37	6.5	7.21
Cnn3	2	12.94	13.01	12.86	11.97	12.25	12.26	11.71	11.41	11.67
Asb15	2	5.53	5.54	5.38	4.92	5.04	5.11	4.73	4.32	4.44
Ube2t	2	8.27	8.53	8.12	6.91	7.29	7.52	6.86	6.62	6.68
Ripply3	2	6.19	6.3	6.19	5.22	5.37	5.41	5.11	4.86	4.93
Nudcd2	2	10.36	10.46	10.07	9.69	9.69	9.7	9.38	9.26	9.31
Sh3yl1	2	9.14	9.16	9.1	8.75	8.76	8.77	8.36	8.2	8.03
Dkk3	2	10.88	10.96	10.83	10.08	9.88	10.17	9.83	8.99	9.59
Aard	2	8.98	9.22	8.89	8.48	8.39	8.58	7.94	7.69	7.46
Nrarp	2	9.69	9.7	9.68	9.09	9.08	9.12	6.94	6.86	6.75
Vwa2	2	5.85	5.86	5.8	4.86	4.73	5.11	4.63	3.95	3.95
Myh8	2	6.17	6.2	6.04	4.55	4.4	4.66	3.95	3.95	3.95
Hist1h2bk	2	5.06	5.25	4.82	4.3	4.27	4.31	3.95	3.95	3.95
Zpld1	2	5.01	5.54	4.82	4.44	4.4	4.45	3.95	3.95	3.95
Cks2	2	8.82	8.84	8.84	6.65	6.6	6.76	5.74	5.4	5.49
Myocd	2	6.15	6.68	6.62	6.06	6.04	6.33	4.73	4.48	4.65
Rgs19	2	8.88	9.11	8.97	8.64	8.57	8.71	8.06	7.97	7.85
Rps16	2	10.47	10.67	10.54	9.75	9.79	9.85	9.52	9.37	8.61
Slamf1	2	4.46	4.77	4.73	4.3	4.27	4.45	3.95	3.95	3.95
Trim71	2	4.82	4.85	4.82	4.44	4.4	4.57	3.95	3.95	3.95
Gata6	2	5.26	5.58	5.42	5.34	4.73	5.16	5.04	4.32	4.65
Gnb3	2	5.93	6.36	6.35	6.24	5.62	6.12	5.93	5.44	5.38
Lctl	2	6.79	7.06	6.81	5.88	5.57	5.68	5.42	5.16	4.86
Phf19	2	7.66	7.71	7.69	6.88	6.75	6.86	6.77	6.63	6.33
Fzd2	2	10.64	10.83	11	9.09	8.87	8.93	7.82	6.75	7.24
Emp2	2	11.59	11.66	11.85	11.48	11.4	11.43	10.65	10.52	10.61
Elf4	2	6.68	6.69	7.03	6.08	5.93	6.06	5.93	5.69	5.76
Zfp647	2	8.57	8.65	8.76	8.13	8.02	8.03	7.84	7.44	7.71
Prickle3	2	7.65	7.68	8.21	7.43	7	7.17	6.29	5.59	5.93
Mtbp	2	9.06	9.07	9.08	7.71	7.55	7.56	7.52	7.42	7.42
Lgals3	2	7.61	7.67	8.04	6.93	6.91	7.32	6.8	6.45	6.55
Lrmp	2	5.93	6.04	6.09	5.73	5.49	5.82	5.33	5.11	5.31
Kdelr3	2	7.77	8.13	8.25	7.55	7.36	7.75	6.86	6.21	6.84
Cilp2	2	7.5	7.55	7.82	7.06	6.64	7.24	5.93	5.48	5.49
Txk	2	5.16	5.25	5.63	4.8	4.79	4.88	4.73	4.32	4.65
Spag5	2	11.52	11.54	11.66	10.82	10.71	10.95	10.69	9.83	10.44
Sp5	2	10.16	10.25	10.3	8.42	8.17	8.55	7.3	6.3	7.14
Col6a2	2	10.3	10.4	10.67	10.22	9.27	9.66	9.21	8.72	8.6
Tap1	2	8.08	8.23	8.45	7.7	7.61	7.63	7.39	7.07	6.61
Rps29	2	7.24	7.43	7.53	6.88	6.8	6.95	6.57	6.23	5.84
Fhl2	2	8.1	8.21	8.21	7.31	7.18	7.45	7.21	6.65	6.84
Rcn3	2	9.77	9.78	10.02	8.76	8.39	8.67	8.6	7.9	7.99
Shc1	2	9.09	9.1	9.37	8.6	8.26	8.5	8.42	8.06	8.26
Cdhr2	2	5.69	5.34	5.55	5.42	5.52	5.33	4.51	5.21	4.86
Dscam	2	11.11	10.99	11.25	11	11.09	10.78	9.7	10.3	10.06
Csf2rb	2	6.13	5.58	6.12	5.73	5.46	5.41	5.28	5.35	5.22
Htr4	2	5.3	5.15	5.28	5.18	4.99	4.82	4.51	4.86	4.55
Zfp488	2	8.68	8.51	8.63	8.51	8.44	8.36	6.26	6.94	6.85
Adamts9	2	9.05	8.75	8.79	8.46	8.2	8.19	7	7.56	7.44
Akap13	2	10.55	10.36	10.54	9.49	9.3	9.3	8.65	9.02	9.02
Cartpt	2	5.38	5.15	5.33	4.73	4.66	4.66	3.95	4.32	4.3
Fat4	2	10.09	9.62	9.78	9.15	8.91	8.86	7.63	8.29	7.83
Fmnl3	2	10.33	10.07	10.3	9.32	9.24	9.22	8.88	9.02	8.98
Nckap5	2	8.81	8.57	8.65	8.07	7.98	7.82	7.27	7.57	7.44
Itpr2	2	10.87	10.73	10.83	10.6	10.48	10.33	9.19	9.73	9.63
Gfpt2	2	8.03	7.96	8.08	7.61	7.49	7.44	6.95	7.13	7.07
Dnah1	2	7.71	7.68	7.87	7.15	7.12	7.01	6.14	6.66	6.36
Adamts14	2	8	7.85	8.08	6.34	6.23	6.18	4.98	5.31	5.09
Adgrg1	2	13.03	12.95	13.29	11.83	11.8	11.68	10.82	11.18	10.88
Asxl1	2	11.63	11.62	11.7	11.01	10.98	10.87	10.26	10.78	10.59
BC030867	2	8.08	7.9	8.33	6.22	6.18	6.08	5.11	5.44	5.38
Cacna1h	2	9.49	9.07	9.64	7.82	7.72	7.68	6.8	7.67	7.36
Tcp11	2	5.83	5.58	5.96	5.49	5.43	5.37	4.63	5.05	4.8
Tcf7l2	2	9.21	8.91	9.83	8.35	8.22	8.07	7.49	7.8	7.72
Scube1	2	9.75	9.7	9.77	8.36	8.31	8.26	6.95	7.36	7.32
Nynrin	2	10.74	10.6	11.01	9.37	9.24	9.19	8.95	9.14	9.01
Cd180	2	7.39	7.16	7.59	6.69	6.49	6.33	5.77	6.34	6.19
Ccdc88c	2	11	10.79	11.1	10	9.96	9.75	9.19	9.95	9.48
Ttc28	2	11.72	11.62	11.83	10.76	10.51	10.45	9.69	10.5	10.1
Kif24	2	8.19	8	8.12	6.52	6.19	6.08	5.83	6.1	5.84
Pfkfb1	2	6.42	6.09	6.12	5.58	5.49	5.37	5.04	5.4	5.27
Slc23a4	2	5.85	5.8	5.8	5.38	5.37	5.2	4.82	5.31	5.14
Zfp618	2	10.04	9.77	9.84	8.25	8.19	7.88	7.53	7.98	7.56
Hhipl1	2	7.62	7.01	7.46	6.56	6.6	6.5	6.26	6.55	6.38
Nup205	2	11.53	11.52	11.53	10.55	10.81	10.48	10.3	10.49	10.45
Zfp423	2	11.59	11.5	11.73	10.7	10.87	10.35	10.13	10.47	10.24
Elfn1	2	8.38	7.71	8.04	6.59	6.63	6.53	6.09	6.3	6.07
Agrn	2	13.18	12.94	13.15	12.07	12.15	12.02	11.62	11.88	11.55
Ccnb2	2	10.5	10.37	10.43	7.39	7.74	7.38	6.31	6.32	6.15
Cdc25c	2	9.48	9.35	9.47	6.44	6.84	6.16	4.73	4.78	4.44
Cdkn3	2	7.55	7.28	7.51	5.76	5.78	5.37	4.98	5.21	4.93
Trerf1	2	5.72	5.58	5.7	5.26	5.4	5.2	4.63	4.86	4.3
Tnc	2	13.52	13.47	13.5	11.86	12.05	11.64	10.54	10.55	10.21
Nkx2-2	2	9.77	9.54	9.57	8.56	8.58	8.55	7.99	8.42	7.87
Gpr156	2	6.61	6.22	6.57	6.12	6.01	5.92	5.28	5.69	5.22
Aldh1b1	2	8.05	7.82	8	6.5	6.44	6.33	6.01	6.05	5.96
Vsig10l	2	8.22	7.62	8.1	7.4	7.28	7.14	6.26	6.55	6.19
Tram2	2	8	7.83	7.99	7.28	6.95	6.87	6.71	6.75	6.7
Arhgap36	2	6.48	6.34	6.59	6.43	5.74	6.04	5.04	5.9	4.98
Def6	2	7.74	7.44	8.12	7.45	7.23	7.37	6.53	6.81	6.65
Lamc1	2	11.75	11.64	11.82	11.75	11.3	11.41	10.17	10.55	10.51
Col16a1	2	10.11	9.95	10.43	9.23	8.79	9.02	8.33	8.81	8.39
Klk8	2	5.85	5.83	6.07	5.34	5.3	5.33	5.11	5.31	5.14
Lipg	2	5.34	5.04	5.51	4.86	4.59	4.82	4.34	4.69	4.44
Col4a1	2	13.36	13.19	13.54	12.63	12.36	12.49	10.26	10.56	10.44
Col4a2	2	12.63	12.52	12.86	12.02	11.74	11.83	9.91	10.2	9.93
Cspg4	2	9.9	9.7	10.17	9.53	9.3	9.4	8.41	8.72	8.57
Pik3cg	2	7.1	7.01	7.11	6.67	6.58	6.65	6.07	6.17	6.13
Hlx	2	6.51	6.24	6.61	5.88	5.54	5.76	4.98	5.44	5.14
Notch3	2	11.35	11.09	11.39	10.34	10.04	10.24	9.18	9.66	9.51
Hspg2	2	11.03	10.82	11.23	10.43	9.89	10.14	8.9	9.29	9.21
Nespas	2	7.03	6.62	7.26	6.39	5.72	5.89	5.28	5.66	5.38
Icam5	2	7.45	7.01	7.48	7.45	7.24	7.4	6.24	6.63	6.19
Tecta	2	5.66	5.21	5.55	5.31	5.08	5.25	4.63	4.78	4.3
Rp1	2	5.21	5.04	5.28	5.09	4.9	5.11	4.51	4.86	4.65
Chrdl2	2	7.4	7.18	8.03	7.25	7.18	7.09	6.09	5.55	5.78
Cyp2b19	2	4.89	4.77	5.17	4.8	4.5	4.66	4.34	3.95	4.44
Slc13a5	2	10.13	10.12	10.25	10.15	9.96	10.09	8.74	8.67	9.01
B3gnt7	2	6.43	6.34	6.81	6.33	6.3	6.22	5.55	5.51	5.73
Iqgap1	2	11.37	11.35	11.38	10.63	10.44	10.35	10.2	10.17	10.25
Itga11	2	7.32	7.27	7.54	6.95	6.76	6.76	6.26	6	6.2
Bmp4	2	8.58	8.49	8.9	8.48	8.36	8.17	7.97	6.9	7.27
Tpbg	2	9	8.98	9.08	8.61	8.59	8.48	7.87	7.36	7.74
Fndc1	2	8.22	7.8	8.04	7.09	6.83	6.96	6.04	6.03	6.09
Fam71f2	2	5.42	4.98	5.22	4.86	4.73	4.74	4.63	4.6	4.73
Arhgap30	2	6.89	6.65	6.77	6.44	6.29	6.39	6.07	6.03	6.13
Baiap2l2	2	6.15	5.96	6.04	4.98	4.73	4.94	4.51	4.32	4.65
Sox7	2	7.98	7.8	7.91	7.67	7.29	7.43	6.17	6.08	6.51
Col5a2	2	10.58	10.33	10.46	9.65	8.8	9	8.41	7.99	8.01
H19	2	10.33	10.16	10.22	9.16	8.43	8.75	7.41	6.66	6.78
Nts	2	7.02	6.85	6.99	6.65	6.36	6.56	5.93	5.87	5.89
Nnat	2	13.97	13.71	13.88	12.53	12.36	12.5	12.08	11.48	11.68
Nes	2	11.52	11.32	11.38	9.88	9.79	9.84	9.13	8.83	8.91
Cd248	2	9.13	8.94	9.52	8.99	8.36	8.55	8.01	7.9	7.59
Glis2	2	10.09	10.05	10.45	9.62	9.43	9.49	9.19	9.08	8.71
Fkbp10	2	10.14	10.13	10.37	9.76	9.44	9.67	8.87	8.56	8.39
Dock6	2	10.48	10.23	10.68	9.61	9.45	9.53	9.33	9.21	9.08
Creb3l1	2	9.25	9.01	9.48	8.99	8.92	8.94	8.28	8.19	8
Cpxm1	2	9.56	9.35	9.76	8.83	8.57	8.58	8.2	7.91	7.73
Col23a1	2	11.3	11.29	11.41	11.25	10.91	11.22	9.94	9.85	9.71
Ajuba	2	8.53	8.44	8.59	7.52	7.08	7.45	7.07	6.68	6.65
Wdfy4	2	6.43	6.36	6.53	5.98	5.87	5.89	5.8	5.69	5.68
Ssc5d	2	8.33	8	8.57	7.46	7.11	7.13	6.8	6.57	6.28
Nid2	2	10.84	10.71	10.88	9.45	9.24	9.32	8.11	7.77	7.75
Igfbp4	2	11.17	11.11	11.32	10.03	9.82	9.95	9.62	9.35	9.21
Col6a3	2	9.61	9.47	9.79	8.49	8.07	8	6.72	6.85	6.65
Cd276	2	9.67	9.57	9.77	9.24	9.09	8.91	8.35	8.56	8.26
Bcl6b	2	8.61	8.51	8.65	7.83	7.8	7.68	6.92	7.09	6.8
Ttyh3	2	13.82	13.74	14.11	13.35	13.34	13.34	12.46	12.71	12.39
Gli2	2	11.08	10.96	11.2	8.54	8.35	8.26	7.7	8.04	7.61
Heyl	2	8.56	8.54	8.62	8.51	8.38	8.21	7.46	7.58	6.79
Nckap5l	2	10.86	10.82	11.39	10.65	10.59	10.46	9.56	9.99	9.36
Mmp14	2	11.64	11.57	11.78	10.45	10.33	10.22	9.71	9.79	9.23
Jag2	2	10.29	10.16	10.49	9.84	9.78	9.75	9.32	9.33	9.24
Mir219a-2	2	5.77	5.68	5.9	5.61	5.54	5.29	5.04	5.26	4.86
Mbd6	2	12.34	12.16	12.68	11.64	11.63	11.34	10.65	10.84	10.54
Lrrc32	2	8.45	8.22	8.58	7.84	7.49	7.62	7.34	7.42	7.02
Kif26a	2	9.33	9.11	9.42	8.53	8.37	8.51	7.47	7.95	7.37
Mmp25	2	7.28	6.97	7.44	6.92	6.74	6.89	5.37	5.44	5.27
Myc	2	9.34	9.31	9.63	7.94	7.88	7.89	6.37	6.69	6.19
Col15a1	2	10.58	10.46	10.68	9.26	9.02	9.16	7.7	8.01	7.47
Spi1	2	7.21	7.05	7.41	6.44	6.3	6.42	5.9	6.1	5.76
Plxnd1	2	11.06	10.98	11.22	10.81	10.73	10.79	9.92	10.25	9.9
Nckap5los	2	8.19	7.99	8.41	7.64	7.55	7.58	6.71	7.27	6.41
Mfap2	2	8.68	8.29	8.53	7.72	7.17	7.41	6.79	6.97	6.28
Tcf7	2	8.45	8.41	8.43	7.91	7.74	7.79	7.09	7.21	6.91
Spon2	2	7.48	7.35	7.45	6.56	5.91	6.5	5.66	5.62	5.31
Thbs3	2	9.03	8.87	8.89	8.2	7.95	8.13	7.92	7.76	7.7
Tnfrsf8	2	6.09	5.71	5.9	5.52	5.4	5.48	4.98	4.78	4.73
Atf7ip2	2	4.75	4.77	4.63	4.44	4.27	3.95	3.95	3.95	3.95
G6pc2	2	5.34	5.43	5.11	4.55	4.27	3.95	3.95	3.95	3.95
AC150274.2	2	4.46	4.77	4.73	4.3	4.4	3.95	3.95	3.95	3.95
Plcz1	2	4.46	4.85	4.51	4.3	4.27	3.95	3.95	3.95	3.95
Apbb1ip	2	7.82	8.03	7.97	6.92	7.03	6.58	6.44	6.45	6.35
Fam124a	2	9.6	9.7	9.63	9	9.25	8.93	8.6	8.75	8.45
Hs3st4	2	8.59	8.82	8.74	8.13	8.28	7.89	6.19	5.9	5.76
Acoxl	2	5.01	5.25	5.04	4.92	4.95	4.74	4.73	4.6	4.44
Slfn9	2	8.07	8.17	8.11	5.7	5.95	5.41	4.73	4.69	4.3
Arg2	2	7.96	8.32	8.15	7.93	7.92	7.79	7.08	6.89	6.89
Tgif1	2	9.33	9.41	9.4	7.43	7.38	6.83	6.64	6.74	6.43
Agtr1a	2	5.98	5.99	5.93	5.91	5.43	5.33	3.95	4.32	4.3
Arl6ip6	2	9.88	10.27	9.55	9.48	9.45	9.07	8.62	8.76	8.73
Ccdc150	2	6.23	6.28	6.19	5.38	5.2	5	4.63	4.93	4.73
Dock11	2	11.23	11.34	10.84	9.98	9.94	9.41	8.97	9.29	9.1
Fam124b	2	6.17	6.18	5.93	5.91	5.78	5.73	4.34	4.86	4.8
Rnf38	2	12.11	12.14	11.72	11.5	11.46	11.09	10.57	10.91	10.81
Galnt3	2	5.74	5.96	5.59	5.42	5.34	5.33	4.51	5.16	5.04
Pou3f2	2	10.77	10.77	10.12	9.48	9.41	9.06	8.48	8.8	8.77
Homer2	2	12.02	12.17	11.83	11.75	11.53	11.39	9.11	9.65	9.57
Ncapg	2	10.66	10.74	10.06	8.59	8.57	7.93	6.62	7.03	6.95
Lbr	2	11.45	11.56	11.21	10.19	10.1	9.83	9.52	9.64	9.6
Il17f	2	4.89	5.3	5.11	4.73	4.66	4.57	3.95	4.32	4.3
Cep128	2	8.93	9.03	8.95	7.9	7.72	7.61	7.28	7.6	7.38
Zfp518b	2	10.49	10.71	10.63	10.23	10.14	9.8	9.31	9.62	9.56
Pappa2	2	6.69	6.74	6.71	5.73	5.54	5.33	4.51	5.11	4.8
Kcnv1	2	6.36	6.47	6.01	5.49	5.16	5.11	4.63	4.69	4.44
Rwdd3	2	9.57	9.57	9.39	9.07	8.92	8.53	6.77	6.97	6.69
Col28a1	2	7.25	7.29	7.27	6.31	5.89	5.99	5.51	5.05	5.22
E2f7	2	9.77	9.83	9.81	7.64	7.59	7.25	5.96	5.95	5.96
Kdelr2	2	10.96	11.06	11.03	10.45	10.43	10.41	10	9.78	9.9
Plp2	2	7.78	7.8	7.91	7.45	7.27	7.07	6.07	5.4	5.91
Rassf10	2	8.11	8.16	8.55	7.54	7.54	7.51	5.96	5.51	5.68
Tgfb1	2	8.3	8.36	8.8	8.35	8.17	8.12	7.49	7.38	7.41
Lamc3	2	9.3	9.41	9.7	8.73	8.71	8.67	8.17	8.53	8.45
Kdm6b	2	11.87	12	12.4	11.87	11.81	11.68	10.63	11.28	10.8
Haspin	2	8.34	8.38	8.44	6.26	6.15	6.04	4.73	5.11	4.98
Sema4b	2	10.11	10.21	10.5	9.68	9.49	9.42	8.8	9.02	8.82
Ido2	2	5.01	5.15	5.42	4.98	4.85	4.66	4.34	4.6	4.3
Spdl1	2	8.61	8.76	8.78	6.58	6.52	6.28	5.37	5.59	5.18
Col1a1	2	11.77	11.89	12.39	11.75	10.91	11	10.05	10.06	9.42
Celsr2	2	13.33	13.33	13.65	12.88	12.8	12.83	11.93	12.71	12.32
Pcdh12	2	8.48	8.5	8.52	8.11	7.86	7.99	6.07	6.28	6.17
Olfml2b	2	8.44	8.49	8.64	7.74	7.51	7.52	6.62	7.22	6.65
Ndst4	2	8.52	8.53	8.54	7.3	6.92	6.98	5.93	6.75	6.48
Terc	2	4.66	4.77	5.11	4.44	4.27	4.31	3.95	3.95	3.95
Tmprss13	2	5.74	5.8	6.07	5.26	5.08	5.16	3.95	3.95	3.95
Cpa1	2	4.95	5.34	5.11	4.3	4.99	4.82	3.95	3.95	3.95
Asb10	2	5.34	5.64	5.38	4.44	4.73	4.66	4.34	4.32	4.3
Cdk5r1	2	13.09	13.28	13.13	12.81	12.92	12.86	12.02	12.19	11.98
H60b	2	5.42	5.8	5.67	5.13	5.37	5.33	4.73	4.78	4.65
Mab21l1	2	12.34	12.42	12.36	11.59	11.97	11.8	11.32	11.41	11.28
Kcne1	2	5.88	6.09	6.04	4.55	4.99	4.94	3.95	3.95	3.95
CK137956	2	7.51	7.64	8.06	6.67	7.33	6.62	5.04	4.99	4.55
Ccnf	2	10.16	10.29	10.58	8.65	8.81	8.59	7.84	7.82	7.66
Col2a1	2	10.91	11.01	11.57	9.46	9.68	9.45	8.04	7.81	7.37
Eif3f	2	12.6	12.61	12.96	11.83	11.91	11.74	11.65	11.53	11.49
2022-09-01	2	7.84	7.94	8.21	7.05	7.15	6.87	6.82	6.72	6.59
Fdps	2	7.47	7.55	7.7	7.12	7.26	7.01	6.74	6.48	6.36
Prdm8	2	12.55	12.8	12.92	11.37	11.68	11.26	10.01	9.96	9.95
Mcm10	2	9.88	9.9	10	7.34	7.59	7.1	5.63	5.51	5.04
Kdm1a	2	12.55	12.66	12.69	11.76	11.96	11.68	11.29	11.23	11.14
Lrrc75a	2	8.53	8.7	8.78	7.52	7.86	7.46	7.07	6.8	6.79
Kif2c	2	10.29	10.35	10.52	7.29	7.71	7.21	5.04	4.93	4.44
Magee2	2	8.04	8.12	8.13	7.98	8.11	7.97	7.07	6.95	6.69
Mmp28	2	8.91	9.08	9.34	8.85	9.07	8.83	7.73	7.85	7.67
Foxo6	2	8.23	8.3	8.54	6.7	6.94	6.65	5.96	6.19	5.81
Fbxo16	2	8.34	8.45	8.81	8.04	8.05	7.86	7.53	7.62	7.45
Ephb3	2	9.84	9.95	10.09	8.86	9.02	8.82	7.56	7.57	7.17
Apc2	2	13.79	13.85	14.26	13.22	13.4	13.22	12.38	12.85	12.37
Ccdc88b	2	7.47	7.57	7.95	6.53	6.57	6.42	5.96	6.19	5.78
Cdca5	2	9.3	9.41	9.45	6.66	6.79	6.5	4.82	4.93	4.8
Cecr2	2	11.01	11.03	11.12	10.07	10.21	9.69	9.01	9.41	8.94
Cenpm	2	8.86	8.88	8.98	6.66	6.95	6.65	5.93	6	5.62
Tlr12	2	7.03	7.05	7.25	6.24	6.51	6.04	5.11	5.48	5.04
Tbxa2r	2	6.48	6.54	6.57	6.36	6.48	6.33	5.8	5.84	5.78
Stab1	2	10.89	10.96	11.31	9.68	9.73	9.62	8.84	9.02	8.65
Spata13	2	11.34	11.51	11.62	10.79	11.04	10.61	8.76	8.92	8.76
Shkbp1	2	9.72	9.78	10.07	8.98	9.27	8.95	8.36	8.38	8.09
Rnf165	2	11.92	11.96	12.18	10.78	10.97	10.66	9.19	9.58	9.17
Popdc3	2	6.31	6.32	6.35	5.91	6.08	5.71	4.34	4.48	3.95
Plk1	2	10.36	10.38	10.69	7.51	7.82	7.29	5.7	5.75	5.42
Ncapd2	2	12.86	12.91	13.07	11.11	11.27	11.1	10.67	10.76	10.53
Naa40	2	11.34	11.35	11.54	10.59	10.65	10.57	10.26	10.32	10.1
Midn	2	12.42	12.53	12.88	11.43	11.59	11.5	10.32	10.48	10.23
Nkd1	2	12.06	12.23	12.5	11.55	11.95	11.64	9.34	9.36	9.31
H1fx	2	11.31	11.72	12.04	8.93	9.19	9.04	7.98	8.2	7.83
Drd2	2	5.98	6.3	6.76	5.76	5.81	5.79	5.42	5.72	5.38
Draxin	2	12.75	12.76	12.86	10.57	11.27	10.9	5.28	5.51	5.22
Cul7	2	11.83	11.84	12.07	11.29	11.42	11.37	10.94	11.08	10.67
Crmp1	2	14.72	14.73	14.92	13.97	14.3	14.07	13.02	13.1	12.97
Bcl7a	2	12.79	12.87	12.99	12.11	12.3	12.21	11.59	11.81	11.5
Zswim4	2	10.6	10.62	11.03	9.98	10.18	10.11	9.57	9.75	9.52
Wdr46	2	9.74	9.76	10.07	8.77	8.96	8.9	8.69	8.76	8.49
Vash2	2	11.31	11.38	11.43	9.66	10.37	9.78	6.51	6.59	6.43
Sufu	2	12.07	12.16	12.35	10.93	11.14	11.06	9.93	9.97	9.91
Sema6c	2	11.63	11.66	12.05	10.33	10.58	10.43	9.95	10.14	9.9
Sema4c	2	11.44	11.56	11.75	11.16	11.34	11.28	10.53	10.54	10.45
Scnn1a	2	8.29	8.45	8.85	6.43	7.2	6.85	5.66	6.05	5.52
Pycr1	2	8.79	8.86	9.07	7.15	7.69	7.58	6.24	6.3	6
Pimreg	2	10.43	10.43	10.66	7.59	8.07	7.7	5.11	5.11	4.98
Pik3cd	2	9.87	9.94	10.29	9.61	9.82	9.73	8.98	9.24	8.9
Heg1	2	11.7	11.78	11.8	11.04	11.05	10.87	10.51	10.76	10.74
Gab1	2	12.12	12.19	12.25	11.77	11.92	11.76	10.3	10.65	10.47
Fgd1	2	11.07	11.12	11.28	10.67	10.67	10.64	10.1	10.28	10.1
Fasn	2	13.91	14	14.34	13.48	13.59	13.46	12.64	13.29	12.93
Epb41l5	2	9.75	9.77	9.78	9.15	9.2	8.95	8.61	8.75	8.65
Bub1b	2	11.3	11.35	11.37	8.42	8.75	7.82	6.24	7.44	7.02
Tbc1d16	2	13.8	13.87	14.02	13.63	13.65	13.6	11.89	12.43	12.3
Sema6a	2	12.93	12.95	12.97	12.28	12.41	11.96	10.15	10.38	10.17
Nova2	2	12.43	12.54	12.89	11.73	11.76	11.39	10.68	11.02	10.86
Nfix	2	14.48	14.62	14.82	14.01	14.05	13.84	13.13	13.62	13.43
Neurl1b	2	10.1	10.24	10.52	9.08	9.5	8.89	5.59	5.95	5.78
Myo16	2	11.93	11.94	12.18	11.44	11.51	11.27	10.37	10.77	10.56
Lrrn4	2	5.16	5.39	5.51	5.03	5.16	4.66	3.95	4.48	4.3
Lrfn1	2	11.03	11.15	11.53	10.55	10.67	10.59	9.88	10.1	10.02
Kdm2b	2	10.94	10.97	11.2	10.56	10.76	10.72	9.86	10.14	9.96
Gucy1b2	2	6.77	6.86	7.2	5.86	6.41	6.01	4.9	5.16	4.98
Chst3	2	9.19	9.2	9.37	8.54	8.61	8.57	7.47	7.91	7.52
Cdc20	2	11.03	11.13	11.19	8.35	8.64	8.5	7.04	7.12	7.06
Cbx2	2	10.17	10.23	10.54	8.35	8.78	8.61	7.65	8.16	7.83
Uhrf1	2	11.61	11.65	11.66	7.96	8.46	8.16	5.33	5.81	5.52
Tgif2	2	9.8	9.84	9.97	7.99	8.19	8.03	7.42	7.55	7.42
Scrt2	2	12.08	12.26	12.56	11.4	11.75	11.6	9.04	9.38	9.19
Natd1	2	11.02	11.04	11.3	10.67	10.87	10.84	9.76	9.91	9.9
AU022754	2	5.53	5.54	5.55	4.98	5.2	5.06	3.95	4.32	4.86
Bves	2	7.31	7.33	7.39	6.16	6.63	6.37	4.51	5.16	5.55
Troap	2	9.36	9.41	9.97	6.36	6.75	6.55	4.34	4.48	4.55
Smpd3	2	11.8	11.84	12.09	11.14	11.22	11.16	9.66	9.75	9.88
Sh3bp2	2	9.92	10.08	10.31	8.68	9.09	8.93	6.88	6.92	7.31
Pask	2	9.72	9.73	9.81	7.59	7.87	7.8	7.4	7.46	7.5
Frmd4b	2	10.81	10.83	10.96	10.14	10.22	10.04	9.1	9.31	9.32
Rcor2	2	13.09	13.11	13.44	10.92	11.29	10.84	6.8	6.92	6.95
Usp22	2	13.75	13.81	13.88	13.48	13.53	13.34	12.68	12.83	12.83
Zbtb34	2	9.94	10.13	9.99	9.86	9.95	9.66	8.87	8.96	9.2
Zfp113	2	9.81	10.03	9.91	9.29	9.38	9.12	8.62	8.7	8.71
Actg-ps1	2	4.82	5.25	5.33	4.73	4.66	4.31	4.51	4.48	3.95
Mir7028	2	4.75	4.85	5.11	4.73	4.59	4.45	4.51	4.32	4.3
AC162035.2	2	4.46	4.69	4.82	4.3	4.27	3.95	3.95	3.95	3.95
Pou4f2	2	5.12	4.47	6.01	4.3	4.27	3.95	3.95	3.95	3.95
Prop1	2	4.57	4.47	4.82	4.3	4.27	3.95	3.95	3.95	3.95
Klhl6	2	7.12	7.09	7.35	7.01	6.95	6.59	6.53	6.35	6.04
Col3a1	2	12.52	12.51	12.73	11.92	11.26	11.2	9.63	9.13	8.91
Cpxm2	2	7.9	7.59	7.94	7.57	7.53	7.44	6.99	6.89	6.85
Sfrp2	2	8.63	8.38	8.79	7.12	7.11	7	6.29	5.92	5.73
Rbm3-ps	2	5.21	4.92	5.28	4.73	4.66	4.66	4.63	4.6	4.3
Gna14	2	5.46	5.71	5.87	5.38	5.3	5.16	4.98	4.78	4.65
Pheta2	2	5.83	5.94	6.07	5.55	5.54	5.48	5.28	5.05	4.93
Bend5	2	7.81	7.38	7.51	6.38	6.43	6.32	6.33	6.05	6.19
Adamtsl3	2	9	8.85	8.98	7.95	7.86	7.24	7.35	6.66	7.15
Ankdd1a	2	6.79	6.65	6.77	5.45	5.12	4.94	5.04	4.6	4.73
Slc35f4	2	7.34	7.24	7.33	6.73	6.69	6.64	6.67	6.43	6.48
Gpc3	2	9.7	9.54	9.56	8.37	7.54	7.41	7.52	6.41	7.18
Crb1	2	5.46	5.15	5.42	5.09	4.66	4.57	4.63	4.48	4.44
Prelid2	2	6.56	6.32	6.33	5.52	5.43	5.37	5.37	5.26	5.09
Fyb	2	7.02	6.86	7.24	6.49	6.23	6.04	6.07	5.84	5.98
C3ar1	2	7.4	7.11	7.22	6.67	6.54	6.32	6.09	5.72	5.89
Fmo1	2	9.65	9.38	9.41	8.56	8.47	8.29	7.61	7.39	7.56
Kcnh4	2	7.81	7.06	7.53	5.76	5.67	5.58	5.22	5.11	5.18
L3mbtl4	2	7.6	7.35	7.47	6.63	6.44	6.39	5.74	5.4	5.55
Dse	2	8.56	8.31	8.39	8.09	7.85	7.62	7.48	7.4	7.27
Fam167a	2	9.67	9.54	9.55	8.03	7.91	7.56	6.77	6.75	6.43
Ltb4r1	2	5.16	4.98	5.11	4.92	4.9	4.74	4.51	4.48	4.3
Ldhal6b	2	5.72	5.5	5.7	5.42	5.2	5.06	4.63	4.6	4.55
Itgax	2	6.58	6.24	6.81	5.03	5.04	4.66	4.82	4.32	4.65
Mir3060	2	5.98	5.88	6.04	5.38	5.62	5.37	5.37	5.21	5.09
Itprip	2	8.22	8.19	8.31	6.43	6.6	6.26	6.04	5.31	5.91
Hsd11b2	2	9.52	9.37	9.55	6.55	6.87	6.45	4.51	3.95	4.3
AI506816	2	9.78	9.72	9.81	8.4	8.5	8.3	6.89	6.55	6.73
Vav1	2	6.87	6.86	6.94	6.43	6.47	6.4	6.31	6.08	6.11
Lrrc75aos2	2	5.85	5.83	6.12	5.34	5.62	5.25	5.22	5.16	4.8
Kif18b	2	10.3	10.22	10.48	7.33	7.64	7.28	4.63	4.6	4.3
Iqgap3	2	10.14	10.03	10.29	7.28	7.57	6.64	5.22	5.05	4.93
Incenp	2	11.48	11.44	11.74	9.46	9.64	9.34	9.3	9.16	9.07
Espl1	2	10.78	10.69	11.08	7.55	7.83	7.47	6.26	6.15	5.68
Bend4	2	8.72	8.66	8.73	8.15	8.17	7.66	7.46	7.45	7.16
Arhgef39	2	8.92	8.81	9.06	6.8	7.02	6.68	6.37	6.1	6.04
Ager	2	6.65	6.36	6.92	5.91	6.04	5.76	5.7	5.48	5.35
Zfp575	2	7.9	7.65	8.35	7	7.16	6.92	5.98	5.81	5.76
Rxfp3	2	6.35	6.01	6.59	5.49	5.87	5.41	4.82	4.6	4.3
Rps23	2	7.63	7.62	7.87	6.62	6.72	6.59	6.51	6.39	6.28
Psrc1	2	9.96	9.77	10.18	6.86	7.15	6.81	4.98	4.86	4.65
Poc1a	2	8.22	7.93	8.23	7.43	7.49	7.37	7.3	7.11	7.01
Piezo1	2	9.66	9.59	9.89	8.87	8.89	8.81	8.56	8.31	8.26
Nrm	2	9.82	9.72	10.09	8.42	8.56	8.34	8	7.9	7.56
Nfatc4	2	9.32	9.21	9.4	7.46	7.51	7.39	6.82	6.69	6.54
Mki67	2	13.43	13.38	13.44	10.07	10.24	9.3	5.77	5.66	5.04
AC132253.6	2	7.7	7.39	7.19	6.12	6.61	5.97	5.98	5.95	5.73
AC133509.1	2	5.83	5.8	5.55	5.09	5.2	4.82	4.98	4.6	4.73
Plekhf2	2	8.98	8.96	8.43	8.15	8.19	7.94	8	7.77	7.87
L3mbtl3	2	10.33	10.32	10.19	9.51	9.55	9.27	9.39	8.78	9.23
Meox2	2	5.12	5.21	5.11	4.64	4.66	4.57	4.63	3.95	3.95
Cyp2r1	2	5.62	5.74	5.55	5.31	5.49	5	5.04	4.69	4.73
Zic3	2	10.5	10.57	9.9	9.52	9.59	9.31	9.31	8.9	9.13
Fignl1	2	9.77	9.94	9.33	7.39	7.49	6.93	6.53	6.35	6.17
Fancd2os	2	5.88	6.11	5.51	4.73	4.73	4.57	4.51	4.48	4.3
Fancb	2	7.7	7.84	7.47	7.17	7.23	6.85	6.74	6.72	6.55
Fam111a	2	9.5	9.6	9.25	7.34	7.64	6.86	5.93	5.9	5.78
Exosc9	2	11.29	11.4	11	10.35	10.39	10.18	10.13	10.02	9.93
Eri2	2	9.73	10.04	9.7	9.13	9.15	8.81	8.77	8.73	8.66
Erh	2	9.2	9.3	9.12	8.22	8.44	8.09	7.82	7.82	7.14
Ect2	2	10.94	10.95	10.36	8.16	8.29	7.58	6.09	5.92	5.84
Dkkl1	2	6.38	6.43	6.27	5.61	5.78	5.52	5.33	4.78	4.73
Cep78	2	10.25	10.26	10.17	8.98	9.23	8.98	8.82	8.79	8.75
Ccna2	2	12.39	12.44	12.09	9.95	10.06	9.59	8.89	8.59	8.55
Bub1	2	10.38	10.44	10.05	7.45	7.73	7.06	5.55	5.16	5.04
Bcl11a	2	10.49	10.52	10.15	9.73	9.73	9.67	9.11	9.07	9.06
AC110913.1	2	5.42	5.43	5.11	4.92	5.08	4.88	4.82	4.78	4.44
Abhd17c	2	10.86	10.94	10.62	10.07	10.16	9.98	9.78	9.63	9.57
Zfp125	2	7.93	7.95	7.32	6.94	7.13	6.82	6.61	6.6	6.51
Top2a	2	13.51	13.54	13.36	10.24	10.59	9.72	5.96	5.72	5.18
Smc4	2	12.29	12.38	11.84	10.17	10.3	9.51	9.19	9.08	9.06
Skida1	2	10.44	10.44	10.17	9.62	9.73	9.41	8.85	8.77	8.69
Ska3	2	9.29	9.46	9.2	6.94	6.98	6.49	6.09	5.98	5.89
Sgo2a	2	9.88	10.14	9.65	7.51	7.76	6.96	6.61	6.6	6.59
Sgo1	2	9.83	9.85	9.37	7.16	7.49	6.88	5.63	5.59	5.59
Pbk	2	10.97	11.07	10.52	8.06	8.45	7.65	5.55	4.78	4.44
Mtfr2	2	7.29	7.43	7.22	5.7	5.72	5.62	4.51	4.48	4.44
Mir17hg	2	8.96	9.01	8.36	6.36	6.74	5.55	5.22	5.16	4.55
Mbnl3	2	6.73	6.89	6.68	5.58	5.65	5.45	4.82	4.69	4.55
Kif23	2	10.81	10.83	10.58	7.7	7.87	7.49	5.55	5.26	5.22
Lrr1	2	7.29	7.31	6.85	5.13	5.43	5.11	4.73	4.48	3.95
Lca5	2	10.05	10.11	9.98	9.59	9.58	8.98	8.76	8.72	8.5
Hmmr	2	9.9	10.06	9.76	7.64	7.5	6.75	5.04	4.99	4.44
Flnc	2	9.45	9.45	9.38	7.96	7.64	7.58	7.47	7.42	7.39
Eya4	2	7.01	7.05	6.52	6.31	6.3	6.01	5.66	5.59	5.59
Arhgap28	2	9	9.02	8.99	6.85	6.82	6.5	6.39	5.81	5.73
Zfp810	2	9.93	10.03	9.84	9.84	9.69	9.24	8.94	8.92	8.85
Zwilch	2	9.35	9.36	9	7.39	7.33	7.07	6.59	6.32	6.04
Shcbp1	2	9.79	9.81	9.27	7.2	7.02	6.86	5.7	5.66	5.52
Gimap4	2	6.17	6.57	6.12	6	5.95	5.84	5.87	5.66	5.46
Acsm3	2	8.51	8.97	8.23	8.06	8.04	7.72	7.74	7.68	7.5
Snai2	2	5.98	6.04	5.67	5.45	5.43	5	5.17	4.86	4.8
Pate2	2	6	6.01	5.96	5.42	5.62	5.25	5.37	4.99	4.98
Srsf2	2	13.63	13.7	13.34	12.89	12.9	12.51	12.62	12.51	12.43
Gxylt2	2	8	8.05	7.85	7.74	7.23	6.98	6.99	6.59	6.78
Lsm5	2	8.32	8.36	8.01	7.58	7.51	7.15	7.07	6.8	6.92
Fam196a	2	7.57	7.59	7.55	7.23	7.17	7.14	6.59	6.35	6.38
Cyp39a1	2	9.24	9.31	8.89	7.46	7.43	7.17	6.83	6.82	6.83
Socs2	2	10.55	10.61	10.42	10.4	10.25	10.13	9.28	9.1	9.18
Plod2	2	10.37	10.39	9.92	9.91	9.87	9.63	9.19	8.84	9.11
Chodl	2	7.53	7.18	6.99	5.13	5.12	5.06	4.51	4.48	4.3
Cenpp	2	8.52	8.48	8.17	6.93	6.51	6.32	6.01	6	5.96
Tshr	2	5.95	5.91	5.7	5.55	5.54	5.16	4.98	4.78	4.55
Mep1a	2	4.95	4.85	4.82	4.55	4.5	4.45	4.34	4.32	4.3
Pcsk5	2	9.25	8.68	8.58	7.55	7.54	7.2	7.23	7.06	6.95
Angpt1	2	10.9	11	10.09	10.08	10.01	9.82	9.34	9.06	9.39
Ddr2	2	10.12	10.2	9.9	9.71	9.68	9.31	9.08	8.55	9.12
F2r	2	10.67	10.8	10.28	9.39	9.24	8.94	7.74	7.44	8.07
Gnai3	2	12.1	12.16	11.63	11.57	11.52	11.21	10.82	10.73	10.94
Peli1	2	11.47	11.55	11.2	11.17	11.13	10.84	10.2	10.29	10.32
Dyrk2	2	11.33	11.38	11.08	10.75	10.73	10.31	8.92	9.01	9.12
Trim59	2	10.6	10.88	10.01	9.73	9.7	9.01	8.53	8.92	8.97
Sephs1	2	12.21	12.22	11.86	11.62	11.59	11.44	10.76	10.84	10.88
Plppr1	2	9.95	10.09	9.67	8.79	8.69	8.43	5.7	5.84	6.04
Phf6	2	11.58	11.59	10.83	10.69	10.69	10.33	10.08	10.2	10.34
Plagl1	2	10.51	10.63	9.77	9.72	9.25	8.98	8.89	8.85	9.08
Gpc4	2	9.25	9.44	9.43	8.24	8.21	8.05	7.84	7.31	7.96
Spaca1	2	5.21	5.39	5.38	5.13	5.12	4.82	3.95	4.48	4.55
Capn6	2	7.44	7.08	7.17	6.22	6.43	5.94	5.66	5.66	5.68
Catsperg1	2	5.93	5.39	5.8	5.09	5.37	5.06	4.73	4.69	4.98
Tshz2	2	9.98	9.58	9.88	8.34	8.36	8.32	7.94	7.89	8.16
Plau	2	6.76	6.62	6.74	6.27	6.48	6.26	5.83	5.51	5.84
Fnbp1l	2	13.28	13.19	12.74	11.7	11.96	11.24	9.88	9.6	10.18
Fancd2	2	9.19	9.18	9.08	6.82	6.9	6.39	5.7	5.62	5.73
Fabp7	2	14.78	14.75	14.54	13.34	13.96	13.12	11.42	11.23	11.51
Egfl6	2	7.26	6.66	6.44	5.95	6.19	5.55	4.98	4.86	4.98
Ccdc138	2	8.01	7.93	7.74	7.04	7.38	6.98	6.67	6.66	6.7
Ccr1	2	5.74	5.74	5.67	5.38	5.4	5.37	5.04	4.86	5.27
Cep57l1	2	8.4	8.34	8.25	7.73	7.73	7.53	7.42	7.34	7.46
Ticam2	2	7.19	7.12	6.82	5.49	5.76	5.33	4.98	4.86	5.09
Srsf6	2	13.62	13.61	13.2	12.48	12.57	12.17	12.01	11.86	12.08
Slc23a1	2	5.9	5.77	5.51	5.31	5.34	5.29	5.11	4.93	5.18
Slc17a8	2	8.94	8.37	7.54	5.13	5.2	4.74	4.51	4.48	4.65
Rimklb	2	12.03	11.89	11.59	11.08	11.26	10.73	9.88	9.83	9.95
Rad51ap1	2	10.32	10.3	10.13	8.2	8.22	7.94	7.25	7.06	7.26
Rab32	2	7.31	7.16	6.99	6.85	6.9	6.76	6.29	6.15	6.38
Pax3	2	10.22	10.12	9.59	8.97	9	8.79	8.41	8.26	8.44
Oip5	2	8.36	8.25	7.85	6.14	6.33	6.1	5.04	4.86	5.27
Mapre1	2	13.26	13.22	12.86	12.79	12.77	12.59	11.51	11.49	11.58
Itga8	2	8.24	8.2	7.85	7.46	7.31	7.25	6.69	5.78	7.16
Isoc1	2	11.65	11.54	11.06	10.5	10.36	10.24	9.81	9.68	9.91
Hmgb1	2	10.83	10.75	10.57	9.68	9.64	9.41	9.38	9.22	9.38
Cxadr	2	12.21	12.17	11.4	11.36	11.12	10.75	9.5	9.24	9.56
Tcf12	2	12.98	12.91	12.62	12.06	12.05	11.77	11.52	11.5	11.74
Slc39a8	2	9.77	9.74	9.26	9.13	8.86	8.8	7.96	7.7	8.01
Fbxl7	2	8.57	8.3	8.32	7.71	7.6	7.5	6.92	6.75	7
Sh3rf1	2	9.77	9.46	9.54	9	9	9	8.65	8.24	8.71
Ptprv	2	5.46	4.92	4.98	4.73	4.66	4.66	4.34	4.32	4.44
Lrp8os2	2	6.51	5.96	6.19	5.67	5.46	5.11	4.34	4.48	4.55
Itga2	2	7.42	7.28	7.03	6.71	6.66	6.32	5.77	5.81	5.84
Neo1	2	13.45	13.41	13.37	12.72	12.69	12.53	11.67	11.98	12.05
Gpr149	2	6.11	5.74	5.55	4.92	4.73	4.66	4.34	4.48	4.55
Egfr	2	11.27	11.25	10.89	10.5	10.23	10.01	9.06	9.32	9.58
Cenph	2	8.9	8.86	8.71	6.49	6.33	6.2	4.63	4.78	4.86
Cdk6	2	10.7	10.52	10.11	8.19	8.12	7.41	5.55	6.12	6.13
Cavin4	2	6.81	6.69	6.69	5.73	5.72	5.25	4.63	4.93	4.98
Vcan	2	13.02	12.83	12.51	11.07	11.05	10.6	9.84	10.07	10.26
Zdhhc15	2	8.77	8.67	8.32	7.94	7.81	7.65	6.86	7.18	7.28
Zfp217	2	9.08	8.95	8.94	7.41	7.35	7.25	6.53	6.6	6.65
Zfp326	2	11.34	11.34	10.65	10.39	10.3	9.81	9.64	9.67	9.68
Tgfbr1	2	10.79	10.79	9.92	9.8	9.59	9.32	9.05	9.14	9.21
Pi4k2b	2	8.5	8.39	8.1	7.58	7.54	7.21	6.8	6.85	6.89
Pdgfra	2	12.27	12.08	11.88	10.58	10.45	10.36	9.68	9.72	10.06
Pcdh19	2	9.75	9.31	8.95	8.82	8.59	8.39	7.62	8.23	8.31
Igf1	2	10.86	10.59	9.76	9.44	9.24	8.74	8.54	8.69	8.79
Lims1	2	11.42	11.39	10.73	10.72	10.64	10.31	10.08	10.19	10.39
Tgm4	2	7.61	7.4	7.48	7.21	7.03	6.73	6.46	6.69	6.82
Adora2a	2	7.9	8.04	8.1	7.57	7.43	7.4	7.06	6.89	7.06
Igsf3	2	12.43	12.44	12.54	12.31	12.29	11.99	9.15	9.18	9.25
Frem2	2	10.71	10.75	10.86	9.61	9.52	9.45	7.12	7.29	7.7
Adamts17	2	8.78	8.85	9	7.93	7.92	7.77	6.04	6.05	6.48
S1pr3	2	9.41	9.48	9.54	8.38	8.37	8.23	7.28	7.53	7.87
Nhsl1	2	12.07	12.07	12.17	11.6	11.4	11.4	10.55	10.83	10.97
Vsig2	2	6.29	6.32	6.42	5.76	5.72	5.58	5.42	5.44	5.62
Mettl27	2	8.1	8.05	8.33	7.79	7.69	7.67	7.08	7.23	7.29
Exo1	2	9.47	9.46	9.52	6.78	6.67	6.65	5.11	5.11	5.18
Slc1a4	2	12.38	12.29	12.39	11.31	11.26	11.15	9.99	10.13	10.16
Mov10	2	8.44	8.37	8.67	7.64	7.86	7.47	7.11	6.93	7.12
Plekhg2	2	9.95	9.86	10.22	8.7	8.73	8.5	8.18	8.13	8.19
Tacc3	2	11.27	11.18	11.34	8.74	9.03	8.69	7.93	7.89	8.09
Unc45bos	2	5.34	5.1	5.47	4.8	4.95	4.74	4.34	4.32	4.55
Ptpro	2	10.44	10.33	10.61	9.81	9.94	9.73	7.81	7.83	7.97
Ttf2	2	9.95	9.84	9.96	8.08	8.27	7.93	7.46	7.58	7.61
Zfp469	2	7.06	6.94	7.34	6.53	6.54	6.3	5.8	5.87	6.02
Actg1	2	7.84	7.5	7.17	6.8	7.17	6.83	6.51	6.59	6.2
Akap5	2	9.97	9.82	9.6	9.53	9.75	9.1	7.86	8.17	7.8
Ccnd1	2	12.41	12.15	11.93	10.94	11.22	11.13	10.6	10.68	10.57
Dbpht2	2	9.33	9.2	8.36	7.11	7.38	7.17	6.91	7.05	6.73
Rpl9	2	8.28	8.18	8.16	7.44	7.76	7.61	7.3	7.39	7.25
Pirt	2	5.74	5.54	5.38	5.09	5.12	5.11	4.34	4.48	4.3
Hcrtr2	2	7.13	6.94	6.74	6.33	6.72	6.45	5.63	5.75	5.7
G3bp1	2	12.24	12.21	11.95	11.16	11.28	11.27	10.96	11.01	10.99
Dubr	2	9.01	8.88	8.78	8.07	8.29	8.13	7.49	7.81	7.61
Dapk1	2	11.53	11.48	11.44	9.78	9.98	9.94	9.38	9.69	9.59
Acot12	2	5.56	5.5	5.47	4.86	5.16	5	3.95	4.69	4.65
Tnfrsf21	2	11.67	11.64	11.58	11.23	11.47	11.44	10.34	10.52	10.49
Spink13	2	5.16	5.04	4.82	4.55	4.59	4.57	3.95	4.32	4.3
Prdm13	2	9.75	9.49	9.39	4.55	4.79	4.74	3.95	4.32	3.95
Taar5	2	5.42	5.25	5.11	4.44	4.59	4.45	3.95	3.95	3.95
Depdc1a	2	7.27	7.32	6.24	5.45	5.57	5	3.95	3.95	3.95
Mymx	2	5.59	5.64	5.55	4.55	4.85	4.31	3.95	3.95	3.95
Ifi203-ps	2	6.36	6.4	6.33	6.1	6.19	5.68	3.95	4.48	4.65
Hfm1	2	8.87	8.99	8.61	8.08	8.11	7.35	5.93	6.19	6.31
H2-M6-ps	2	5.21	5.3	5.11	4.86	5.08	4.66	3.95	4.32	4.55
Fermt1	2	6.15	6.2	6.04	4.92	4.95	4.88	3.95	4.32	4.44
Fbxo5	2	9.91	10.01	9.68	7.59	7.87	7.33	6.86	6.92	7.12
Ddx21	2	11.57	11.62	11.53	10.81	10.87	10.7	10.36	10.51	10.64
Chek1	2	9.13	9.25	8.53	6.55	6.7	6.16	5.59	6	6.13
Cenpl	2	8.85	8.91	8.6	7.22	7.45	7.19	6.59	6.84	6.85
Cd24a	2	12.63	12.76	12.28	10.81	11.46	10.67	7.65	7.98	8.13
AC093020.1	2	7.51	7.77	7.15	5.52	5.85	5.25	3.95	4.69	4.73
Ankrd44	2	10.87	10.99	10.64	10.17	10.29	9.87	8.87	9	9.15
Brip1	2	8.39	8.41	8.36	5.88	6.33	5.68	4.51	4.93	5.09
Casp3	2	12.19	12.22	11.95	10.92	11.09	10.61	9.33	9.34	9.45
Ttk	2	9.75	9.78	9.5	6.96	7.22	6.3	4.63	4.99	5.04
Trip13	2	9.19	9.23	8.82	6.95	7.03	6.75	5.46	5.72	5.78
Tmeff1	2	12.08	12.21	11.73	11.37	11.56	11.08	9.54	9.94	10.05
Sox11	2	13.53	13.71	13.14	11.43	11.9	10.82	6.77	7.13	7.19
Sh3glb1	2	12.72	12.77	12.36	12.27	12.28	11.83	11.39	11.66	11.67
Rrm2	2	11.67	11.69	11.4	8.81	9.05	8.67	6.19	6.37	6.43
Nipsnap3b	2	9.55	9.61	9.31	9	9.16	8.88	7.8	7.96	7.98
Nfyb	2	11.39	11.55	11.14	10.9	11.06	10.58	10.03	10.09	10.21
Jade3	2	9.72	9.76	9.37	8.65	8.82	8.18	7.78	7.79	7.85
Kif20b	2	10.05	10.11	9.78	7.46	7.64	6.78	5.9	5.92	6.13
Knl1	2	10.13	10.29	9.73	7.43	7.59	6.58	4.34	4.78	4.8
Npbwr1	2	6.17	6.38	6.15	5.26	5.34	5	3.95	3.95	4.44
Hnrnpa0	2	14.04	14.18	13.67	12.9	12.91	12.64	12.23	12.2	12.49
Gpsm2	2	10.62	10.64	10.57	9.26	9.27	8.98	8.6	8.55	8.61
Ercc6l	2	9.13	9.31	8.98	6.41	6.67	6.04	5.11	5.05	5.31
Elavl2	2	12.26	12.34	11.37	10.71	10.76	10.34	9.96	9.96	10.11
Eda2r	2	8.32	8.46	7.82	6.79	6.94	6.58	5.46	5.21	5.68
Ddias	2	8.31	8.48	7.95	6.97	7.08	6.59	5.59	5.51	5.68
Ccno	2	6.69	6.72	6.57	5.88	5.89	5.71	5.37	5.26	5.38
Bhlhe22	2	12.63	12.93	12.52	12.31	12.49	12.03	11.5	11.35	11.63
Antxr2	2	9.3	9.35	9.03	7.89	7.96	7.59	6.98	6.75	7.18
Zfp422	2	11.28	11.36	10.88	10.47	10.48	10.42	10.04	10.04	10.2
Sox4	2	13.18	13.19	12.65	11.61	11.84	11.6	8.56	8.42	8.67
Sfpq	2	14.2	14.28	14.1	13.21	13.28	12.89	12.5	12.46	12.61
Ppp1r14c	2	12.65	12.87	12.54	12.14	12.47	11.98	9.03	8.92	9.22
Pax6	2	13.28	13.33	13.09	12.62	12.89	12.53	11.92	11.86	11.98
Nono	2	12.88	12.9	12.82	12.01	12.23	11.96	11.53	11.52	11.59
Nanos1	2	10.48	10.66	10.33	10	10.04	9.72	9.32	9.28	9.64
Casp2	2	10.81	10.88	10.59	10.02	10.3	10.05	9.66	9.66	9.74
Cttnbp2nl	2	11.21	11.27	11.13	10.64	10.68	10.64	10.07	10.18	10.39
Pmch	2	6.31	6.45	5.8	4.73	4.99	4.88	4.34	4.6	4.65
Jpt2	2	10.85	10.79	10.49	9.3	9.5	9.4	8.09	8.2	8.25
H3f3aos	2	7.06	6.96	6.57	5.81	5.95	5.89	5.22	5.4	5.49
Foxb1	2	6.07	5.8	5.67	4.73	5.34	4.88	3.95	4.48	4.55
Cdo1	2	10.44	10.2	10.19	9.49	9.65	9.54	8.46	8.53	8.58
Tnfaip8l3	2	7.79	7.73	7.35	6.36	6.75	6.37	5.51	5.55	5.84
Stc1	2	7.6	7.21	6.99	5.58	5.67	5.65	5.17	5.51	5.52
Spink10	2	6.71	6.55	6.44	5.61	5.95	5.73	5.11	5.35	5.49
Slc35d3	2	6.5	6.26	6.22	5.26	5.49	5.33	5.17	5.21	5.22
Ptx3	2	8.84	8.56	8.28	5.78	6.09	5.79	5.22	5.26	5.46
Pnma2	2	9.68	9.65	9.57	9.24	9.43	9.42	7.73	8	8.17
Hs3st5	2	9.41	9.45	9.17	8.98	9.27	9.02	7.7	7.72	8.01
Prkx	2	10.72	10.77	10.37	10.27	10.49	10.1	9.54	9.64	9.71
Enox1	2	10.71	10.74	10.72	9.74	10.11	9.93	9.35	9.53	9.4
Klhl29	2	11.55	11.66	11.6	10.68	10.99	10.66	9.96	10.1	9.99
Ints7	2	11.61	11.63	11.62	11.1	11.25	10.85	10.4	10.73	10.44
Ick	2	11.6	11.65	11.62	11.26	11.3	11.14	9.62	9.77	9.71
Parp11	2	10.4	10.48	10.48	10.01	10.23	9.91	9.34	9.49	9.4
Myb	2	9.05	9.22	9.07	7.06	7.26	6.91	5.04	6.37	5.59
Hfe2	2	5.38	5.39	5.28	5.13	5.16	4.82	4.63	4.69	4.65
Grin2b	2	11.61	11.69	11.45	11.21	11.26	10.7	8.68	9.4	9.24
Gen1	2	9.09	9.3	8.66	6.55	6.91	6.49	5.33	5.92	5.65
Gas2l3	2	9.9	9.97	9.39	8.24	8.31	7.73	6.98	7.59	7.46
Dsn1	2	9.42	9.53	9.34	7.73	7.85	7.63	6.85	7.29	7.28
Dhfr	2	10.13	10.13	9.88	8.52	8.57	8.4	8.21	8.31	8.25
Dcx	2	14.49	14.56	13.93	13.11	13.35	12.57	6.98	7.77	7.69
Cip2a	2	10.93	11.09	10.48	8.66	8.77	8.1	6.85	7.16	7.09
Cenpk	2	8.63	8.69	7.97	6.93	6.95	6.3	5.74	6.21	6.04
Celf2	2	14.1	14.26	13.62	13.58	13.59	13.14	12.5	12.91	12.78
Aff3	2	11.35	11.36	11.34	10.72	10.93	10.58	9.69	9.93	9.89
Cbx3	2	10.26	10.28	10.04	9.32	9.5	9.26	8.89	9.19	9.18
Txnrd1	2	12.51	12.57	12.45	11.66	11.76	11.66	11.37	11.47	11.41
E2f3	2	10.91	10.92	10.71	10.67	10.68	10.52	9.51	9.66	9.56
Slc17a6	2	11.44	11.66	11.29	11.1	11.28	10.91	7.26	9.56	9.32
Satb1	2	11.85	11.94	11.71	11.63	11.65	11.22	10.37	10.67	10.51
Prss35	2	9.04	9.12	8.97	8.84	8.89	8.82	6.83	7.11	7.1
Prss12	2	6.66	6.77	6.64	5.91	6.11	5.87	4.34	5.4	4.86
Pou3f3	2	11.73	11.87	11.64	10.92	11	10.75	10.46	10.71	10.65
Plxnc1	2	11.61	11.62	11.56	10.83	10.87	10.65	10.22	10.47	10.38
Peli2	2	13.05	13.14	13.03	12.32	12.51	12.24	10.72	11.09	10.95
Pde7a	2	11.53	11.55	11.18	10.69	10.81	10.38	9.83	10.06	10.02
Parpbp	2	8.2	8.23	7.79	6.14	6.47	6.04	4.82	5.21	5.09
Nfib	2	14.64	14.83	14.19	14.09	14.1	13.46	12.4	12.46	12.43
2022-03-01	2	9.54	9.69	9.19	8.67	8.85	8.46	6.85	7.4	7.24
Kif15	2	10.83	10.83	10.5	7.89	8.01	7.18	5.98	6.78	6.43
Lrrc55	2	10.55	10.64	10.53	9.93	10.28	9.79	8.15	8.24	8.18
Gpihbp1	2	5.42	5.47	5.38	4.44	4.66	4.66	3.95	4.32	4.3
Cldn34c1	2	6.77	6.89	6.52	6.12	6.26	6.22	5.55	6.1	6
Chrna5	2	6.48	6.54	5.87	5.31	5.67	5.33	3.95	4.6	4.3
Zmat4	2	10.77	10.86	10.58	9.6	9.9	9.67	8.11	8.57	8.55
Satb2	2	8.76	8.97	8.56	6.92	7.14	6.99	5.55	6.05	5.86
Rhobtb1	2	8.71	8.71	8.64	7.98	8.18	8.01	7.21	7.43	7.22
Rccd1	2	10.64	10.72	10.54	9.11	9.4	9.18	8.85	8.9	8.87
Hes7	2	5.72	5.74	5.63	4.98	5.08	5.29	4.9	4.99	4.93
Isg20l2	2	10.61	10.7	10.58	9.76	9.82	9.82	9.2	9.36	9.32
Mnd1	2	6.33	6.47	6.19	5.88	5.95	6.22	5.11	5.55	5.42
Msr1	2	5.56	5.5	5.22	5.09	5.2	5.37	4.82	4.93	4.8
Lbh	2	11.78	11.72	11.66	11	11.03	11.14	10.67	10.72	10.65
Msantd3	2	10.38	10.28	10.2	8.98	9.1	9.13	8.5	8.55	8.48
Rcc1	2	10.73	10.7	10.66	9.22	9.5	9.56	8.94	9.06	8.79
Stn1	2	9.29	9.23	9.2	8.69	8.75	8.88	8.33	8.33	8.26
AC171111.1	2	5.72	5.5	5.51	5.03	5.04	4.94	3.95	3.95	3.95
Birc5	2	10.42	10.26	10.33	7.26	7.65	7.15	5.51	4.99	4.98
CT486005.1	2	6.79	6.32	6.44	4.86	5.04	4.74	4.51	4.32	3.95
Celf5	2	11.45	11.36	11.44	10.64	11.05	10.58	10.23	10.19	10.18
Clspn	2	10.2	10.12	10.15	6.88	7.24	6.68	5.63	5.35	5.18
Dclk2	2	13.28	13.15	13.26	12.67	12.92	12.6	11.46	11.43	11.39
Mcm6	2	12.24	12.17	12.17	9.2	9.43	8.96	8	7.9	7.99
Nsdhl	2	10.42	10.31	10.38	10.14	10.16	10.12	9.28	9.09	9.17
Tsku	2	10.53	10.37	10.52	7.93	8.1	7.62	6.98	6.8	6.84
AC145590.1	2	4.95	4.85	4.73	4.64	4.66	4.31	3.95	3.95	3.95
Raet1d	2	5.46	5.34	4.82	4.55	4.73	4.45	3.95	3.95	3.95
Fzd10	2	8.36	8.2	8.14	6.92	7.36	6.89	6.51	6.3	5.91
Cybrd1	2	9.29	8.54	8.53	7.41	7.71	7.2	6.31	6.21	6.15
Cenpi	2	9.27	9.24	8.93	6.78	7.16	6.59	5.77	5.44	5.31
Ccdc34	2	10.5	10.5	10.42	9.14	9.21	8.96	8.8	8.78	8.54
Bard1	2	8.76	8.75	8.6	6.38	6.86	6.1	5.22	5.05	4.86
Aspm	2	11.13	11.11	10.89	8.19	8.24	7.49	5.59	5.21	4.86
Ankrd10	2	11.61	11.54	11.29	10.81	11.04	10.57	10.5	10.47	10.27
Acp4	2	8.4	8.34	7.92	7.61	7.72	7.56	7.43	7	6.97
Adgra3	2	11.15	11.03	11.01	9.84	10	9.8	9.8	9.45	9.39
Zic4	2	13.1	13.04	12.93	12.2	12.32	12.18	11.59	11.41	11.26
Zbtb12	2	10.83	10.74	10.49	8.65	9	8.56	8.43	8.32	8.2
Tpx2	2	12.13	12.09	12.06	9.05	9.36	8.71	7.04	6.98	6.82
Rnd3	2	11.96	11.94	11.53	10.65	10.73	10.31	8.84	8.82	8.62
Rab39	2	6.96	6.94	6.76	6.14	6.15	6.04	5.98	5.98	5.78
Ptn	2	14.95	14.92	14.58	14.13	14.3	14.04	13.2	13.07	12.86
Pabpc4	2	9.04	8.97	8.97	8.05	8.25	8.04	7.99	7.95	7.88
Melk	2	10.17	10.16	10.02	7.11	7.44	6.85	4.73	4.32	3.95
Kif14	2	9.88	9.87	9.74	7.01	7.31	6.52	5.04	4.99	4.8
Kif4	2	10.65	10.63	10.6	7.52	7.78	7.03	6.29	6.12	6.02
Lmnb1	2	13.68	13.67	13.6	10.97	11.33	10.79	9.03	9.01	8.94
Hnrnpf	2	10.26	10.19	9.99	9.39	9.41	9.29	9.17	8.91	8.99
Hnrnpab	2	14.41	14.36	14.23	12.62	12.78	12.5	12.01	11.8	11.96
Hnrnpa2b1	2	15.62	15.62	15.22	14.74	14.87	14.44	14.43	14.25	14.37
Gjc1	2	10.55	10.45	10.43	9.19	9.24	9.04	8.31	8.21	8.25
Dmc1	2	6.47	6.15	5.96	5.45	5.83	5.45	5.37	4.93	5.14
Dbf4	2	10.45	10.42	10.25	7.96	8.1	7.61	6.35	6.05	6.24
Abracl	2	9.79	9.74	9.24	8.12	8.31	7.88	7.73	7.17	7.17
Zfp57	2	11.77	11.68	11.64	10.26	10.85	10.07	7.9	7.05	7.57
St6galnac5	2	9.34	9.26	8.89	8.74	8.84	8.68	8.08	7.63	7.78
Sfrp1	2	12.53	12.42	12.4	10.28	10.54	9.98	9.05	8.43	8.65
Rcn1	2	11.22	11.22	11.05	9.66	9.75	9.57	8.75	8.29	8.32
Phykpl	2	13.34	13.31	13.04	11.9	12.03	11.64	11.34	11.15	11.2
Pdzrn3	2	11.22	11.22	11.18	9.36	9.9	9.09	7.74	6.78	7.3
Pclaf	2	11.41	11.37	10.89	8.33	8.66	8.25	5.42	5.21	5.42
Npl	2	8.28	8.11	8.08	7.36	7.45	7.32	7.17	6.97	6.97
Nasp	2	13.28	13.19	13.14	11.23	11.56	10.96	10.09	9.91	10.07
Nanos2	2	6.21	5.96	5.84	5.55	5.6	5.11	4.98	4.86	4.86
Ska1	2	8.88	8.85	8.44	6.02	6.19	5.82	4.73	3.95	3.95
Kctd18	2	10.37	10.37	10.13	9.33	9.4	8.91	8.68	8.9	8.88
Has2	2	7.15	7.15	6.24	5.49	5.67	5.29	4.63	4.78	4.65
Grip1	2	10.3	10.12	9.99	9.14	9.18	8.93	8.02	8.55	8.17
Gpr161	2	10.72	10.62	10.56	9.16	9.45	8.96	8.39	8.51	8.48
Frmd4a	2	13.43	13.38	13.37	12.31	12.43	12.13	10.78	11.33	11.13
Fblim1	2	8.53	8.29	8.16	7.23	7.26	7.13	6.49	6.77	6.61
Eml4	2	11.47	11.43	11.21	10.67	10.68	10.39	10.1	10.28	10.19
Ebf3	2	12.78	12.64	12.24	10.44	10.54	9.99	8.93	9.33	9.13
Dna2	2	9.22	9.19	8.97	7.05	7.21	7.04	6.55	6.68	6.59
Depdc1b	2	8.56	8.45	8.39	6.99	7.03	6.86	4.9	5.62	5.22
Cks1b	2	9.88	9.84	9.79	7.61	7.86	7.61	6.24	6.3	6.28
Brca1	2	10.38	10.26	10.22	7.71	7.82	7.6	6.42	6.71	6.58
Bora	2	10.17	10.06	9.95	8.45	8.47	8.03	7.81	7.95	7.87
Adgrl2	2	11.99	11.81	11.5	10.92	11.04	10.73	10.18	10.4	10.4
Arhgap11a	2	11.34	11.28	11.16	8.69	8.88	8.25	7.42	7.66	7.5
Vxn	2	11.57	11.39	11.19	10.55	10.77	10.41	8.31	8.53	8.46
Vangl2	2	11.24	11.22	11.16	10.35	10.39	10.06	9.22	9.54	9.24
Tenm3	2	10.7	10.32	10.27	9.53	9.67	9.46	8.6	9.1	9
St8sia2	2	10.94	10.79	10.78	8.64	9.03	8.5	6.12	6.85	6.69
Slc5a7	2	7.75	7.22	6.94	6.65	6.65	6.33	5.17	5.31	5.22
Sh3kbp1	2	10.7	10.65	10.45	9.99	10.02	9.76	9.09	9.22	9.15
Scn3b	2	11.35	11.2	11.19	10.96	11.11	10.82	7.43	7.57	7.57
Scn3a	2	9.86	9.54	9.01	8.14	8.16	7.68	5.83	6.59	6.35
Scml2	2	8.14	8.11	7.38	6.31	6.39	5.92	4.82	5.62	5.49
Pou4f1	2	6.05	5.96	5.87	5.18	5.27	5.06	3.95	4.6	4.3
Mms22l	2	9.14	9.08	8.88	6.95	7.11	6.81	5.74	6.35	6.07
Lmo3	2	9.29	8.68	8.48	7.83	7.86	7.74	5.9	6.43	6.91
Meis1	2	12.17	12.1	11.87	11.18	11.34	10.89	10.66	10.72	10.85
Mthfd2l	2	9.46	9.39	9.15	8.3	8.43	7.85	7.39	7.46	7.74
Myo1b	2	11.35	11.29	11.09	10.69	10.8	10.42	9.36	9.52	9.6
H2-M5	2	8.05	7.78	7.69	6.56	6.99	6.04	4.73	4.93	5.18
Dpysl3	2	14.4	14.32	14.16	12.62	13.03	12.55	9.57	9.66	9.85
Dmrta1	2	7.76	7.71	7.38	6.56	6.76	6.44	4.82	5.4	5.7
Dcc	2	12.31	12.27	11.56	9.37	9.39	8.86	7.09	7.36	7.58
Cklf	2	9.1	8.8	8.73	7.19	7.31	7.18	6.17	6.23	6.36
Cd1d1	2	9	8.91	8.61	6.8	7.27	6.75	4.9	5.16	5.18
Adamts6	2	10.29	10.15	9.93	9.29	9.46	9.03	7.88	7.95	7.96
Zfp558	2	8.1	8.05	7.63	6.87	7.02	6.77	5.51	6.28	6.31
Tspan6	2	11.28	11.2	10.82	10.23	10.32	10.01	8.94	8.97	9.1
Tlr6	2	5.49	5.34	5.22	5.03	5.08	4.94	4.73	4.78	4.93
Smc2	2	11.79	11.79	11.28	9.46	9.51	8.93	8.48	8.67	8.74
Smarcc1	2	12.3	12.25	12.22	10.92	10.96	10.82	10.48	10.54	10.67
Slc30a10	2	11.25	11.05	10.89	9.98	10.06	9.7	8.59	8.63	8.91
Rxfp1	2	7.71	7.5	7.19	5.95	5.97	5.16	4.73	4.99	5.14
Rap2b	2	10.31	10.29	10	9.47	9.57	9.39	8.67	8.69	8.8
Pspc1	2	11.7	11.68	11.53	11.08	11.13	11.03	10.49	10.49	10.55
Prr11	2	9.89	9.84	9.76	7.43	7.57	6.99	5.59	5.75	5.76
Prkar2b	2	11.85	11.7	11.13	10.37	10.68	10.06	8.97	9.1	9.36
Magel2	2	8.15	7.59	8.14	6.18	6.7	6.01	4.82	4.93	5.14
Sinhcaf	2	7.11	6.62	6.81	5.31	5.78	5.25	4.51	4.69	4.73
Miat	2	14.69	14.35	14.53	11.88	12.47	11.42	7.41	9.03	7.95
Gpr26	2	10.3	10.17	10.26	9.46	9.88	9.43	8.21	8.78	8.57
Gabra5	2	8.33	7.68	8.04	6.26	6.4	6.01	5.37	5.92	5.84
Bend3	2	9.58	9.43	9.47	8.22	8.32	8.16	7.48	7.69	7.5
Bank1	2	5.62	5.21	5.38	5.18	5.2	5.16	4.82	5.05	4.86
Xrcc3	2	9.31	8.98	9.26	8.26	8.51	8.24	7.74	8	7.76
Tpsg1	2	6.02	5.5	5.74	4.92	5.08	4.74	4.51	4.69	4.55
Shisa7	2	10.06	9.78	10.03	9.02	9.41	9	8.55	8.97	8.73
Rtkn2	2	9.01	8.83	8.85	7.15	7.25	7.05	6.17	6.94	6.9
Rassf4	2	11.66	11.65	11.66	10.23	10.52	10.13	7.77	8.64	8.59
Hcn4	2	9.77	9.36	9.74	8.71	8.83	8.76	7.66	8.04	8.04
Ptprf	2	12.19	12.02	12.16	11.32	11.38	11.38	10.09	10.4	10.27
Sertm1	2	7.84	7.52	7.71	6.74	6.97	6.81	5.42	6.6	6.04
Stag3	2	8.66	8.4	8.47	6.94	7.31	7.04	5.51	5.75	5.73
Tk1	2	9.98	9.73	9.9	6.67	6.93	6.81	5.17	5.55	5.27
Tmem44	2	10.5	10.18	10.35	9.22	9.47	9.31	8.71	8.8	8.8
Col4a5	2	10.77	10.51	10.4	9.88	9.66	9.93	8.87	8.55	8.74
Casp6	2	8.52	8.41	8.2	7.81	7.78	8	7.48	7.18	7.25
Chek2	2	8.77	8.72	8.34	6.86	6.76	6.89	6.37	6.3	6.35
Tmem154	2	6.96	6.72	6.62	6.22	5.97	6.3	5.51	5.35	5.38
Ppic	2	10.37	10.22	10.01	9.63	9.31	9.66	7.39	6.93	6.99
Ostf1	2	10.19	10.06	9.92	9.37	9.35	9.74	9.16	8.91	9.14
Hddc2	2	8.8	8.55	8.76	8.06	7.98	8.47	7.8	7.47	7.77
Btg3	2	8.36	8.13	8.21	7.48	7.09	7.53	6.59	6.45	6.57
Sox3	2	7.95	7.53	7.87	6.53	6.3	6.64	5.66	5.4	5.65
Med30	2	9.92	9.8	9.91	9.23	9.23	9.43	9.06	8.64	8.92
Cd40	2	6.91	6.65	6.79	6.38	6.39	6.5	5.55	5.05	5.35
Csrp2	2	10.1	9.91	10.04	8.59	8.64	8.83	8.22	7.43	7.67
Dmrtb1	2	6.96	6.66	6.89	5.81	6.19	6.2	5.46	5.05	5.22
Egfl7	2	10.22	9.96	10.15	8.96	9.06	9.24	8.75	8.69	8.7
Rac3	2	10.58	10.37	10.57	9.46	9.7	9.99	9	8.5	8.73
Gdpd2	2	9.55	8.96	9.3	7.83	7.86	7.91	7.32	7.12	7.17
P2rx2	2	6.65	6.09	6.12	4.73	4.73	4.82	4.34	3.95	4.3
Nsmce1	2	10.06	9.95	10.05	9.17	9.35	9.42	9.05	8.67	8.92
Npm3	2	8.73	8.68	8.69	7.3	7.32	7.62	7	6.25	6.48
Mfng	2	9.07	8.77	9.02	7.3	7.4	7.65	6.92	6.66	6.84
Maged2	2	12.29	12.11	12.28	11.27	11.41	11.45	10.98	10.77	10.8
Rps27l	2	9.92	9.73	9.71	8.89	9.08	9.16	8.58	8.06	8.42
Tle1	2	11.2	11.19	11.1	9.98	10.02	10.03	9.78	9.49	9.78
Ugt1a7c	2	5.77	5.61	5.38	4.86	5.2	5.33	4.82	4.69	4.73
Cldn23	2	5.49	5.43	5.33	4.8	4.59	4.94	3.95	4.48	4.3
Ccl9	2	7.16	6.85	6.44	6.24	5.91	6.35	5.46	5.72	5.62
Aadat	2	5.69	5.39	5.22	5.13	5.08	5.16	4.63	4.93	4.8
Xkr7	2	10.78	10.72	10.61	9.83	9.75	10.13	8.47	9.45	8.97
Adgrg3	2	6.02	5.74	5.59	5.03	5.12	5.29	4.63	4.69	4.65
Zfp608	2	11.48	11.44	11.38	10.98	11.07	11.07	10.12	10.31	10.17
Pus7l	2	8.11	8.1	8.09	7.21	7.29	7.62	6.57	6.68	6.61
Atp8b4	2	5.77	5.43	5.22	4.64	4.59	4.82	3.95	4.48	4.55
Slc38a5	2	9.73	9.61	9.56	8.64	8.57	8.75	7.57	7.63	7.7
Slc27a6	2	6.86	6.5	6.4	5.81	5.74	5.89	5.22	5.4	5.49
Rlbp1	2	10.67	10.65	10.63	9.05	8.97	9.42	8.32	8.61	8.69
Lhcgr	2	6.76	6.65	6.17	5.78	5.81	5.82	5.28	5.31	5.7
Pou2af1	2	6.27	6.2	5.87	5.09	5.3	5.37	4.34	4.48	4.93
Siah1b	2	8.68	8.58	8.5	7.68	7.9	7.98	7.23	7.37	7.51
Klrg1	2	5.01	4.59	4.73	4.55	4.5	4.57	3.95	3.95	3.95
Fam129a	2	8.49	8.47	8.48	8.15	7.9	8.16	7.14	7.31	7.31
Riiad1	2	8.04	7.93	7.95	7.46	7.45	7.49	6.95	6.97	7.09
Pald1	2	10.73	10.54	10.68	10.14	10.02	10.24	9.47	9.94	9.56
Pdia5	2	7.97	7.8	7.85	7.17	6.86	7.31	6.24	6.41	6.33
Cntn5	2	7.58	6.82	6.99	6.24	6.13	6.33	5.37	6.08	5.89
Vstm5	2	7.4	6.83	7.23	6.67	6.48	6.76	6.29	6.47	6.41
Sstr1	2	7.9	7.54	7.75	6.69	6.64	7.21	5.83	6.34	5.84
Pxdn	2	11.44	11.31	11.31	9.71	9.57	9.74	7.98	8.33	8.23
Ccl3	2	5.83	5.74	5.11	4.86	5.12	4.74	4.63	4.32	4.55
Dennd2c	2	6.58	6.47	6.19	6.02	6.24	6.08	5.46	5.21	5.27
Marcks	2	15.39	15.58	14.75	14.71	14.8	14.24	12.55	12.06	12.47
Magohb	2	8.54	8.57	7.95	7.76	7.89	7.64	7.43	7.26	7.29
Iqgap2	2	9.47	9.48	9.32	7.88	7.91	7.68	7.51	6.68	7.34
Hdac2	2	12.76	12.86	12.68	12.25	12.47	11.89	11.67	11.46	11.6
Fgf5	2	8.85	8.89	8.83	7.71	7.85	7.46	6.57	6.28	6.55
Diaph3	2	8.97	9	8.69	7.3	7.37	6.99	6.59	6.19	6.35
Cep112	2	8.17	8.23	8.14	6.87	7.06	6.69	6.59	6.54	6.58
Apool	2	8.67	8.79	8.45	8.09	8.13	7.97	7.83	7.56	7.72
Ccnd2	2	14.13	14.18	13.81	11.36	11.73	11.34	9.46	8.28	9.05
Tpm4	2	12.38	12.41	12.23	10.97	11.01	10.94	10.52	10.19	10.51
Tgfb2	2	10.87	10.89	10.53	9.84	9.97	9.54	9.25	9.12	9.15
Tfdp1	2	11.12	11.13	10.78	10.33	10.41	10.31	9.98	9.77	9.86
Srbd1	2	9.78	9.82	9.75	9.31	9.44	9.14	8.87	8.8	8.82
Ska2	2	10.61	10.85	10.28	9.56	9.68	9.36	9.24	8.97	9.22
Rnaseh2b	2	10.42	10.49	10.32	9.22	9.32	9.13	8.68	8.5	8.5
Rbbp8	2	9.74	9.76	9.5	8.24	8.37	8.03	7.96	7.88	7.9
Pole2	2	8.23	8.34	7.88	6.44	6.57	6.39	6.33	5.95	6
Otop1	2	5.3	5.47	5.28	4.73	4.99	4.57	4.34	3.95	4.3
Nhlh2	2	12.27	12.56	12.14	10.84	11.14	10.71	9.34	9.02	9.29
Neurod4	2	7.85	8.17	7.43	6.46	6.81	6.1	4.51	3.95	4.44
Dynlt1-ps1	2	5.88	6.45	6.35	5.7	6.19	5.68	5.37	4.78	5.35
Armc10	2	10.29	10.46	10.38	9.39	9.48	9.38	8.7	8.41	8.49
E2f8	2	9.68	9.75	9.74	6.96	7.38	6.61	4.98	4.69	4.8
Rbmx	2	12.91	12.96	12.93	11.53	11.81	11.29	11.26	11.19	11.22
Kif20a	2	11.25	11.36	11.3	9.65	9.79	9.38	9.15	8.94	9.02
[truncated: 3,582 more rows]

## Sheet: Figure 2A - H3K27me3
#1.3
1805	9	1	0
id	dendrogram_cut	p7_1	p7_2	p7_3	p14_1	p14_2	p14_3	p60_1	p60_2	p60_3
Rnf157	1	3.31	2.96	3.25	4.16	5.19	5.74	3.65	4.46	4.98
Tcstv1	1	4.14	2.63	3	4.16	5.19	5.21	4.27	4.84	5.25
Grip1	1	5.99	6.15	5.51	7.77	8.04	7.91	7.12	7.75	8.24
Fscn2	1	5.35	5.14	4.73	6.66	7.13	6.95	6.55	7	7.72
Bok	1	4.71	4.57	3.77	6.17	6.64	6.28	6.2	6.66	6.75
Mycn	1	5.73	5.92	5.29	7.78	8.5	8.18	8.37	8.65	9.11
Sox11	1	3.96	4.64	3.62	6.32	6.68	6.73	6.63	7.15	7.62
Nln	1	4.76	4.77	4.59	6.51	6.71	6.94	6.78	6.85	7.38
Clip4	1	4.82	4.57	4.42	6.2	6.52	6.54	6.35	6.56	6.77
Zeb2	1	6.7	6.44	6.35	8.32	8.56	8.61	8.22	8.4	9.09
Plch1	1	3.61	3.7	2.67	5.31	4.86	5.37	5.02	5.19	5.52
Cdk6	1	4.65	4.16	3.62	5.81	5.54	5.79	5.65	5.93	6.3
Mir99ahg	1	3.74	3.19	3	4.99	4.21	5.06	4.2	4.62	5.09
Gli2	1	6.24	6.05	5.43	7.81	7.69	8.2	7.49	7.54	7.86
Osbpl5	1	5.23	5.4	4.14	6.96	7.12	7.5	6.1	6.71	7.41
Grip1	1	5.27	4.83	4.73	6.42	7.08	6.84	5.92	6.33	6.2
Crybg3	1	3.47	2.63	1.82	4.48	5.3	4.95	4.34	4.27	4.18
Gas1	1	7.07	6.24	6.24	8.18	8.9	8.75	7.72	8.08	8.58
Pcsk5	1	6.43	5.78	5.95	7.82	8.26	8.36	7.05	7.51	7.98
Stc1	1	4.38	3.7	4.03	5.87	6.36	6.03	5.45	5.8	6.09
Gm12408	1	4.23	3.7	3.77	5.46	5.64	5.54	5.02	5.08	5.68
Togaram2	1	5.45	4.7	5.15	6.7	6.93	7.16	6.37	6.62	6.71
Cd24a	1	6.08	5.92	5.43	7.9	8.09	8.04	7.49	7.94	8.07
Myo16	1	5.06	4.57	4.03	7.48	8.09	8.22	7.29	7.49	8
Zeb2	1	6.38	6.1	5.86	7.84	8.59	8.19	7.55	8.04	8.28
Vav2	1	4.76	4.99	4.51	7.32	7.89	7.79	6.83	7.18	7.66
Ier5l	1	4.52	4.5	4.42	7.01	7.68	7.49	6.67	6.88	7.01
Prickle2	1	5.58	5.51	5.29	7.49	7.62	7.78	7.29	7.17	7.64
Akr1e1	1	5.23	3.39	4.59	6	7.05	5.92	6.7	6.13	5.44
Nomo1	1	3.61	1.82	4.14	5.92	5.57	5.43	6.08	5.66	4.98
Cttnbp2	1	3.13	1.82	3.45	4.16	4.5	3.6	4.53	3.93	4.98
5830418P13Rik	1	3.31	2.63	3.77	4.95	4.25	4.52	5.06	3.93	4.78
Trib2	1	4.87	5.72	4.24	7.86	8.28	8.15	7.57	7.79	7.94
Basp1	1	4.38	5.55	4.66	7.19	7.66	7.29	6.59	7.31	7.59
1110059E24Rik	1	1.82	3.7	1.82	5.02	4.21	4.68	4.12	5.08	4.47
Obscn	1	3.61	5.51	4.03	6.92	7.55	6.18	6.51	6.18	6.46
Myo16	1	1.82	3.19	2.67	4.27	4.57	3.98	4.89	4.27	4.07
Ccdc121	1	1.82	1.82	3	3.89	4.25	3.35	3.95	3.8	3.95
Lrig3	1	3.61	3.55	4.24	5.62	5.41	5.34	5.29	5.13	5.3
Nln	1	3.47	2.96	3.91	5.74	5.72	5.34	4.8	5.38	5.56
Lpin2	1	3.96	4.16	5.34	6.69	6.52	6.42	6.23	5.66	5.39
Rps4l	1	3.13	3.7	3.77	5.23	5.19	4.9	4.34	4.84	4.07
Vmn2r-ps54	1	2.9	3.39	3.45	4.52	5.02	4.14	4.27	4.7	3.95
Gpr31b	1	2.59	3.7	4.14	5.17	4.67	4.46	5.42	4.54	4.92
Arhgap32	1	1.82	1.82	2.67	3.65	2.96	3.2	4.27	3.93	3.03
Lifr	1	3.47	3.55	3.25	3.34	5.95	4.77	4.41	4.27	4.92
Arhgap28	1	3.74	3.55	3.62	4.27	5.77	4.68	4.94	5.19	5.15
Macf1	1	1.82	1.82	1.82	1.82	5.89	3.8	4.34	4.27	3.95
Togaram2	1	2.59	2.96	3.62	3.22	5.3	4.57	4.47	4.27	4.56
Vangl1	1	3.85	4.16	4.14	4.27	5.93	5.67	5.06	5.7	6.15
H3c11	1	3.13	4.42	3.45	5.02	5.32	5.21	5.54	5.74	6.01
H3c1	1	2.9	4.06	3.45	4.48	5.24	4.57	5.18	5.55	5.75
H3c10	1	3.31	4.16	3.45	4.95	5.46	5.17	5.65	6.02	6.25
H3c8	1	3.47	4.06	3.62	4.92	4.89	4.99	5.35	5.74	5.85
Nt5dc2	1	3.74	4.34	4.24	5.81	6.35	5.98	6.3	7.15	6.98
H3c2	1	3.47	4.34	4.51	4.88	5.69	5.21	5.92	6.16	6.56
Enpep	1	3.13	3.39	3.45	4.03	4.89	4.21	4.41	4.9	5.6
Cfap61	1	3.47	3.83	4.14	4.57	4.77	5.31	4.65	5.66	5.85
Lifr	1	3.96	4.42	4.66	5.68	6.22	6.33	5.48	5.99	6.56
Grik4	1	4.38	4.64	4.73	5.53	6.49	6.58	5.85	6.42	6.58
Pdzrn4	1	5.23	5.28	5.15	6.51	6.54	6.65	6.23	7.11	7.52
Tk1	1	4.92	4.83	4.98	6.31	6.37	6.63	6.64	7.27	7.53
Cfap61	1	4.59	4.25	4.34	5.94	5.83	5.96	6	6.46	6.8
Gpc6	1	5.89	5.4	5.25	6.59	6.75	6.98	6.72	7.53	7.79
Vim	1	5.15	4.42	4.51	6.13	6.27	6.11	6.08	6.91	7.08
Cdc42ep4	1	5.55	5.05	4.73	6.38	6.89	6.99	6.93	7.39	7.63
Rab34	1	5.73	5.48	5.2	6.66	7.12	7.04	7.41	7.75	8.16
Zfp462	1	5.55	5.4	5.15	6.69	7.04	6.81	6.98	7.54	7.94
Adgrg1	1	5.52	5.28	5.04	6.17	6.57	6.46	6.53	7.18	7.52
Stc1	1	3.61	3.83	3.62	4.33	5.15	4.68	4.98	5.7	5.35
Zfp217	1	4.31	4.64	4.24	5.34	6.41	6.46	6.66	6.94	6.87
Pou3f3	1	4.14	3.7	4.03	5.41	5.78	5.37	5.94	5.99	6.07
E2f2	1	4.38	4.06	4.14	5.88	5.93	5.59	6.08	6.5	6.52
Rbms3	1	4.59	3.7	4.03	5.2	6.04	5.62	6.23	6.4	6.7
Qrich2	1	3.13	3.55	3.91	4.52	5.37	4.82	5.42	5.33	5.04
H3c3	1	2.9	3.83	4.03	4.52	5.3	5.03	5.18	5.55	5.39
Adamtsl1	1	2.9	3.19	3.91	4.81	6.22	5.31	4.98	5.96	5.2
Prlh	1	3.61	4.42	4.42	5.57	5.74	5.98	5.67	5.51	5.64
Abr	1	1.82	3.19	3.62	5.11	5.26	5.51	5.32	5.63	6.3
Sntg2	1	4.23	4.89	4.66	6.35	6.7	7.09	6.59	6.68	7.55
Fign	1	4.05	4.94	4.66	6.27	6.14	6.59	6.18	6.31	7.02
Rassf3	1	4.65	5.14	4.93	6.52	6.97	6.26	6.33	6.62	7.02
Nln	1	3.74	4.83	4.59	6.28	6.49	5.94	6.06	6.26	6.83
Tmeff1	1	3.74	4.25	3.62	5.68	5.48	5.14	5.54	5.8	6.12
Vav2	1	4.14	4.16	4.42	6.54	6.42	6.65	6.33	6.88	6.91
Erbin	1	4.82	5.32	5.2	7.81	7.92	8	7.87	8.39	8.95
Homer3	1	3.47	4.16	3.91	6.05	5.94	5.72	5.82	6.23	6.6
Fnbp1l	1	3.61	3.55	3.62	6.16	6.15	5.54	5.67	6.38	6.73
Pde5a	1	4.65	4.77	4.51	7.64	7.78	7.36	7.28	7.6	8.12
Adamts1	1	3.96	4.06	4.34	5.55	5.66	5.17	5.39	5.96	6.12
Ier5l	1	1.82	2.96	3	5.05	4.5	4.52	5.06	5.55	5.79
Myo16	1	2.59	3.19	3.25	4.85	4.57	4.14	4.7	4.9	5.68
Xkr5	1	3.96	4.57	4.24	5.62	5.55	5.31	5.62	5.74	6.39
Elovl2	1	3.47	1.82	3.25	4.65	4.21	4.82	4.8	4.62	5.68
St6gal1	1	2.9	1.82	3.77	4.77	4.92	4.86	5.32	4.96	6.41
Whrn	1	3.47	2.96	3.45	4.85	4.8	4.57	4.34	4.62	5.72
Fabp5	1	1.82	1.82	2.67	4.16	3.3	3.8	4.04	3.8	5.25
Lrrc8c	1	2.9	2.96	3.25	4.61	4.25	4.57	4.27	4.37	5.75
Rbms3	1	3.85	3.95	4.34	5.17	5.02	5.69	5.62	5.63	6.56
Gypc	1	4.59	4.34	4.66	5.87	5.62	6.31	6.14	6.54	6.5
Tox	1	3.85	3.55	4.42	5.2	5.48	5.57	5.82	5.84	5.79
Zeb2	1	4.23	3.7	4.03	5.34	5.22	6.13	5.42	5.47	5.72
Cachd1	1	5.61	4.89	5.2	7.23	7.35	7.54	7.2	7.69	7.68
Prickle2	1	3.85	2.63	3.25	6	5.77	6.03	5.45	5.8	6.28
Kit	1	5.31	4.7	5.62	7.26	7.48	7.82	7.21	7.47	7.97
4930432O09Rik	1	2.59	2.96	1.82	4.27	4.38	3.6	4.53	3.47	4.07
Lrrk1	1	3.13	3.83	1.82	4.09	5.28	3.8	4.94	3.47	5.75
H2ac6	1	3.47	4.42	3.91	4.48	4.77	4.34	5.59	5.42	6.15
Vmn1r125	1	2.9	3.83	3.77	4.21	4.38	3.7	5.22	4.37	5.09
Slpi	1	3.13	3.39	2.67	3.55	4.21	3.2	4.89	4.17	5.09
Gas2	1	3.96	4.42	4.03	4.77	5.07	4.14	5.73	5.24	6.32
H2bc15	1	2.9	2.63	4.42	4.61	4.06	3.35	4.65	5.66	5.09
H2bc7	1	1.82	2.63	3.77	4.38	4.16	2.81	4.53	5.51	4.85
Rnf157	1	3.13	3.55	4.86	5.68	5.02	4.86	5.35	5.87	6.32
Uhrf1	1	3.61	3.7	4.24	5.46	4.21	4.46	5.1	6.02	6.23
H2ac15	1	1.82	2.63	3.45	3.34	2.81	2.81	4.04	4.84	5.3
H2ac13	1	3.13	3.7	4.14	3.89	3.7	4.28	5.51	5.47	5.56
H2bc14	1	2.9	3.39	3.91	3.89	3.63	4.28	5.02	5.29	5.44
H2ac22	1	2.9	3.55	3.91	4.27	3.89	4.28	5.22	5.59	5.89
H2ac12	1	2.9	3.55	3.91	4.27	3.63	4.28	5.22	5.59	5.89
H2ac11	1	3.74	4.5	4.66	5.05	4.64	4.86	5.89	5.93	6.25
H2ac10	1	2.9	3.55	4.34	4.27	4.21	4.34	5.42	5.8	6.01
H2ac7	1	3.13	3.7	4.42	4.57	5.05	5.06	6.35	6.66	7.09
H2ac8	1	1.82	3.55	3.45	4.09	4.25	4.06	5.65	6.28	7.03
Plscr1	1	2.59	3.39	3.62	4.16	4.25	4.21	4.85	5.47	5.52
Tnfrsf22	1	3.13	2.96	4.14	3.22	3.56	3.35	4.27	5.38	4.78
Ccdc141	1	2.59	1.82	3.25	3.45	3.08	3.2	4.59	3.93	4.29
Atp10d	1	3.13	2.96	3.77	3.65	3.19	4.14	4.85	4.37	5.04
Phactr2	1	2.9	3.19	2.67	4.38	3.7	3.02	3.53	3.93	5.52
Pdzrn4	1	2.9	3.19	3	4.7	4.16	3.02	4.34	4.06	5.44
Gabrg1	1	3.61	3.39	3.77	4.27	4.8	3.48	4.65	4.46	5.82
Timp3	1	3.13	3.55	2.67	4.09	4.25	3.7	4.89	5.29	5.92
Plekhg1	1	4.14	4.25	3.91	5.39	5.44	4.77	5.7	5.84	6.58
Arhgap28	1	4.31	4.5	4.03	5.46	5.75	5.24	5.7	6.35	6.83
6720489N17Rik	1	3.13	3.55	3.25	4.48	4.21	3.8	4.34	4.7	5.25
Chdh	1	2.59	2.63	2.67	3.65	3.56	3.2	4.27	4.37	5.04
Homer3	1	3.31	2.96	3.25	4.57	4.21	3.8	5.02	4.84	5.44
Aspm	1	4.05	3.39	3.62	4.43	4.54	3.35	4.65	5.74	5.82
Ccdc13	1	4.76	3.95	4.42	6	5.48	4.46	6.21	6.75	6.9
H2bc9	1	2.59	3.83	3.77	4.57	4.57	2.81	4.65	5.55	5.56
Adarb2	1	3.61	4.06	4.34	4.57	4.92	3.6	4.7	5.66	6.52
Dchs1	1	3.31	3.55	3.45	3.81	4.34	3.35	4.27	4.9	5.52
Ptprz1	1	3.13	3.55	3.62	3.81	3.89	2.53	4.04	5.24	5.64
Golt1a	1	4.31	4.94	3	4.65	5.37	5.24	5.78	6.05	6.7
Adamts12	1	3.74	4.16	2.67	4.43	5.05	4.46	5.02	5.51	6.07
Baz1a	1	2.59	2.63	1.82	3.65	3.39	3.6	3.65	5.02	4.98
Bmpr1b	1	4.05	4.25	3.45	4.99	5.07	4.57	4.75	5.9	5.89
Elapor1	1	5.31	4.89	4.14	5.72	5.57	5.48	6.1	6.54	7.37
H2bc23	1	4.82	5.19	5.04	6.13	6.38	6.52	7.31	7.86	8.4
H2bc23	1	4.76	5.19	5.04	6.13	6.38	6.47	7.31	7.86	8.4
H3c6	1	3.85	4.16	3.91	4.61	5.05	4.82	5.35	5.74	5.98
H3c4	1	3.74	4.25	3.77	5.08	5.48	5.03	6.3	6.5	6.8
Gng5	1	5.49	5.14	5.15	7.05	7.13	6.86	7.91	8.1	8.48
Marcksl1	1	4.23	4.34	3.62	6.28	6.74	6.53	7.69	7.95	8.53
B3gnt5	1	5.58	5.69	5.62	6.69	6.72	6.97	7.3	7.5	7.91
Clic4	1	4.31	4.34	4.34	5.48	5.64	6.23	6.71	6.93	7.39
Ccdc141	1	3.31	3.83	3.25	4.38	4.3	5.06	5.67	5.47	6.17
H2ac4	1	2.59	3.55	2.67	3.55	3.63	3.6	4.94	5.24	4.98
Eln	1	2.9	3.55	3	3.81	3.77	3.6	4.41	5.19	4.78
Gm833	1	3.74	3.7	3.45	4.21	5.22	5.14	4.53	5.47	4.92
Tjp1	1	2.59	2.63	1.82	3.22	3.56	3.89	3.39	4.77	3.95
Vmn2r22	1	3.13	3.19	3	3.45	3.95	3.8	4.04	5.19	3.95
Egfr	1	4.52	4.34	3.62	5.39	5.8	5.03	5.67	6.02	6.32
Asb4	1	3.13	1.82	1.82	4.09	4.42	3.2	4.53	4.46	4.38
Tnfrsf1a	1	3.13	2.96	3.25	4.38	4.97	3.35	4.75	4.7	4.71
Tsku	1	3.61	2.63	3.25	5.66	5.9	4.46	4.75	5.38	5.56
Mup2	1	3.47	2.63	3	4.16	4.34	3.35	4.41	5.08	4.07
Wdr95	1	4.59	1.82	3	4.7	5.28	4.46	5.59	6.16	6.39
Mlh1	1	2.9	1.82	1.82	2.73	3.56	1.82	3.65	4.96	3.81
Rbms3	1	4.23	3.19	3	3.73	5.28	3.7	4.98	5.63	5.35
Gm4793	1	3.31	3.39	3	4.33	2.64	4.4	4.85	4.37	4.92
Carhsp1	1	3.85	2.96	2.67	4.03	2.81	4.28	4.65	4.7	5.25
Mfsd2a	1	4.31	4.06	3.45	4.61	3.89	4.57	5.48	5.38	5.98
Tcn2	1	3.85	4.16	3.91	4.7	4.06	4.68	4.94	5.29	6.04
Abtb2	1	3.47	3.95	3.45	4.65	3.77	4.21	4.65	5.08	5.64
Prtg	1	2.9	3.83	3.25	4.48	3.19	4.82	4.59	5.38	5.89
Krt31	1	3.61	2.63	3.25	4.27	3.48	4.21	4.34	5.19	4.07
Proca1	1	2.9	3.19	3.62	4.81	2.81	4.06	3.95	5.13	4.85
Klk1b26	1	2.9	2.63	3.45	4.52	2.96	4.06	4.04	4.96	4.29
Cachd1	1	3.13	1.82	3	4.33	2.4	3.7	4.7	5.47	5.25
Rimklb	1	3.61	3.39	3.62	4.38	2.96	4.46	4.53	5.33	4.98
Rab17	1	3.13	3.55	1.82	3.73	2.96	3.35	4.7	4.27	4.47
Vmn1r123	1	2.59	2.96	2.67	4.48	3.39	3.2	4.75	4.17	3.95
Vmn1r160	1	2.59	2.96	2.67	4.48	3.39	3.2	4.75	4.17	3.95
Phldb1	1	3.85	3.55	3	4.77	3.63	4.28	5.29	5.08	4.29
Gm4793	1	3.96	3.55	3.25	4.03	4.71	4.57	5.96	7.07	7.51
Nav1	1	4.92	4.77	4.59	5.41	5.34	5.34	6.02	6.7	7.12
Gramd3	1	4.92	4.16	4.14	4.95	5.37	5.51	5.73	6.13	6.82
Hapln1	1	4.05	3.39	3.25	4.09	4.34	4.73	5.06	5.66	5.68
Rcn3	1	4.82	4.5	4.34	4.81	5.05	5.4	6.06	6.33	6.54
St6gal1	1	3.61	2.63	3.25	3.81	4.5	4.28	5.22	6.44	5.95
Ccdc141	1	4.05	2.96	3	3.08	3.39	4.34	4.2	5.08	5.3
Vwa3b	1	3.74	3.39	4.03	3.81	4.06	3.48	5.02	5.24	5.98
Cyyr1	1	4.05	3.39	3.77	3.08	3.63	3.6	4.59	4.84	5.39
Bcat1	1	3.85	2.96	3.45	2.92	4.11	3.6	4.59	4.9	5.3
Vwa5b1	1	3.13	1.82	2.67	2.73	3.19	2.81	3.86	3.65	4.92
Nptx2	1	4.52	3.19	3.91	3.45	4.61	4.34	4.89	4.96	6.35
Atrnl1	1	4.05	4.16	3.62	3.81	4.54	4.52	5.45	5.59	5.39
Gnb4	1	4.46	5.14	3.91	4.95	5.99	5.85	6.91	7.03	7.32
Zfp217	1	2.59	3.39	1.82	2.47	4.92	4.34	4.94	5.59	5.04
Adcy7	1	2.59	1.82	1.82	1.82	2.64	3.35	4.59	3.47	3.66
Mir6387	1	1.82	3.55	3	4.88	4.01	4.46	4.65	5.24	6.25
Cox8c	1	3.74	4.7	3.91	5.51	4.89	5.27	5.25	5.74	6.17
Optn	1	2.59	4.06	3	4.81	3.89	3.6	4.53	4.84	5.39
St6gal1	1	1.82	3.19	3.25	3.96	3.3	3.35	3.86	3.93	5.44
Luzp2	1	1.82	3.55	3.45	3.96	3.56	4.77	4.75	4.77	5.56
Tshz2	1	4.05	3.39	3.25	4.33	3.56	4.77	4.12	4.62	6.2
Chsy1	1	3.85	3.7	2.67	3.81	4.11	4.21	4.41	4.06	5.64
Padi1	1	3.13	3.39	3.45	3.08	4.34	4.21	4.12	4.37	5.64
Prickle2	1	2.9	2.63	3.25	3.08	3.56	3.48	3.95	4.27	5.15
Gsg1	1	3.13	2.96	3.91	3.55	4.3	3.8	3.95	4.77	5.89
Mrgpre	1	2.59	3.83	3.45	3.45	4.42	4.82	3.86	4.46	5.6
9330111N05Rik	1	2.59	2.63	3	5.05	4.74	4.82	3.86	1.82	2.69
A1cf	1	3.31	2.96	2.67	4.27	4.46	4.82	4.41	3.47	3.48
Slc26a3	1	2.59	3.55	3	4.85	4.54	4.34	3.53	3.47	3.95
4933402J15Rik	1	1.82	3.39	3.45	4.81	5.1	4.14	2.84	3.02	3.48
Spns2	1	4.82	5.14	4.59	6.92	7.24	6.98	6.18	6.5	6.85
St6gal1	1	3.85	3.95	3.77	5.7	6.13	5.83	4.85	5.42	5.52
Gfra2	1	2.59	2.96	3.25	5.11	5.17	5.06	4.04	4.96	4.85
Disp1	1	3.47	3.39	3	4.74	4.89	4.99	3.53	4.06	4.64
Mdga2	1	6.24	6.17	5.86	8.18	8.47	8.58	6.83	7.45	7.6
Enc1	1	5.94	5.98	5.25	7.94	8.37	8.43	6.88	7.14	7.76
Plekhg2	1	3.85	3.95	3.77	5.68	5.66	6.13	4.27	5.24	4.85
Krt5	1	3.31	3.83	3	4.33	5.07	5.17	4.2	3.65	4.85
Qsox1	1	4.31	4.7	4.34	6	6.71	6.75	5.42	5.7	6.01
Rgs12	1	4.14	4.34	3.77	5.87	6.35	6.42	5.48	5.19	5.52
Aplnr	1	4.46	4.77	4.03	5.78	6.04	6.53	5.14	5.42	5.75
Lbh	1	3.13	3.55	3.91	5.31	5.32	5.48	4.59	3.93	4.78
Slc34a2	1	3.61	3.95	4.14	5.39	5.37	5.74	4.85	4.77	5.44
Zswim6	1	5.64	4.77	4.24	6.47	7.26	6.99	5.22	5.66	5.72
Gm10556	1	5.23	5.05	4.34	5.79	7.11	6.9	5.29	5.33	5.56
Cxcr4	1	4.59	4.83	3.77	6.03	6.71	6.16	4.98	5.47	5.72
Mrgpre	1	3.47	3.55	2.67	4.7	5.3	4.95	3.86	4.06	3.81
Celf2	1	3.47	2.96	3.91	6.31	6.23	5.83	3.65	3.93	3.66
Grip2	1	4.05	3.19	4.42	5.53	5.55	5.4	4.2	4.46	4.38
Tekt4	1	4.59	3.7	3.45	6.03	5.75	5.57	3.86	3.8	4.29
Cd163l1	1	3.74	3.19	3	5.02	5.19	4.9	3.39	3.47	4.18
Tnks1bp1	1	4.46	3.39	3.91	6.14	6.7	6.66	5.02	4.37	4.92
6030498E09Rik	1	3.31	3.19	2.67	5.36	5.5	5.24	3.76	3.8	3.28
Nme9	1	4.05	3.7	3.77	5.83	5.26	5.79	3.06	3.8	5.04
Trmt11	1	3.31	3.39	3.77	5.85	5.22	3.48	3.95	4.77	1.82
Ttc39c	1	1.82	3.83	2.67	4.61	5.72	3.98	3.53	3.47	1.82
Mpdz	1	3.85	3.7	3	5.72	6.06	4.77	4.04	4.9	2.69
Mettl5	1	3.47	3.39	3.45	5.46	5.1	4.4	3.76	3.47	2.69
Mpdz	1	3.74	3.7	3.62	5.83	5.39	4.77	3.53	4.06	3.28
Bicra	1	4.65	5.48	4.24	7.57	6.63	5.74	4.85	5.42	3.28
Nedd4l	1	3.13	3.7	4.14	6.64	6.32	5.81	2.84	3.65	3.66
Snord104	1	4.87	4.94	4.93	6.66	6.31	6	4.41	4.62	4.47
Cnpy1	1	3.74	3.55	3.45	8.42	7.94	7.96	2.84	3.8	3.03
Crebzf	1	7.78	7.89	7.95	12.34	12.03	11.45	7.71	7.75	7.8
Ppp2cb	1	3.31	3.7	3	6.74	5.91	6.21	2.55	3.47	3.28
Slc25a37	1	4.65	4.42	3.62	5.31	5.66	5.37	3.65	4.27	3.81
Tshz1	1	3.74	3.19	2.67	5.78	5.69	5.72	2.84	3.65	2.69
Kctd15	1	4.38	4.57	4.14	6.02	6.3	5.67	3.53	4.06	4.18
Btbd1	1	6.67	6.5	6.33	8.14	8.63	8.53	5.94	6.58	6.68
Hdgfl3	1	6.24	5.78	5.66	7.46	8.05	8	5.18	5.63	5.68
Pmepa1	1	7.24	6.74	6.54	7.97	8.42	8.05	5.67	6.26	6.41
Ntng1	1	6.38	5.92	5.69	6.57	7.3	6.63	4.8	4.96	5.35
Smim38	1	4.38	3.95	4.42	5.64	5.17	4.82	3.39	3.47	4.07
Pipox	2	4.52	4.99	4.24	3.34	2.96	1.82	3.65	2.68	2.69
Hnrnpll	2	5.11	4.99	5.25	4.03	3.89	2.53	3.86	3.93	4.64
Plxdc2	2	3.96	4.77	4.73	3.45	3.39	1.82	3.06	3.93	3.48
Bend6	2	6.43	5.62	5.04	3.45	4.25	4.06	4.04	3.47	4.38
Unc5b	2	7.02	6.48	6.38	3.34	4.86	4.82	3.95	4.06	4.98
Slc6a7	2	9.63	9.13	8.76	6.68	7.51	7.38	6.98	7.24	7.54
Syt2	2	7.85	7.1	7.33	5.41	5.72	5.87	5.14	5.24	6.09
Cacna1e	2	8.5	8.12	7.74	5.92	6.4	6.14	5.96	5.74	6.17
Eno2	2	7.93	7.14	6.76	4.74	5.32	5.46	4.89	4.7	5.44
Mras	2	6.51	6.15	5.92	4.21	5	4.86	4.47	4.37	4.78
Nefh	2	7.62	7.66	6.72	5.05	5.61	5.4	5.18	5.74	5.72
Arhgef15	2	6.84	6.94	6.22	4.21	4.64	4.86	4.27	4.9	4.92
Hr	2	8.31	7.88	7.38	4.61	4.89	5.14	3.95	5.19	5.15
Panx2	2	7.13	6.91	6.29	4.33	4.57	4.52	4.2	4.9	4.64
Jakmip1	2	6.72	6.69	5.59	3.73	4.11	4.86	3.76	4.7	4.56
Plk2	2	7.28	7.15	5.86	4.81	5.05	5.24	4.98	4.96	5.09
Fhad1	2	7.47	7.18	5.95	4.81	5.37	5.4	4.85	5.02	5.39
Adamts2	2	10.18	9.54	9.28	7.45	7.91	7.75	7.65	8.15	8.39
Gm14207	2	9.72	9.23	8.79	6.94	7.19	7.28	7.37	7.81	8.26
Celf5	2	7.4	7	6.46	5.08	4.83	5.03	5.06	5.33	5.52
Rph3a	2	6.7	6.1	5.73	4.43	4.25	4.73	4.59	4.84	5.09
Fxyd1	2	9.35	8.93	8.58	6.84	6.75	7.21	6.74	7.24	7.54
Kcnj9	2	7.1	6.84	6.52	5.14	4.77	4.4	4.53	5.08	4.92
Camkk1	2	7.02	6.91	6.33	4.85	5.12	4.57	4.47	4.84	4.71
Lgr5	2	8.86	8.47	7.93	6.74	6.46	6.28	6.45	6.48	6.96
Tenm2	2	7.22	7.09	6.31	4.95	4.89	4.68	5.18	4.77	5.3
Gm15179	2	5.87	6	4.66	3.65	3.19	3.6	3.39	3.65	3.48
Wnk2	2	4.97	4.83	3.91	3.22	3.08	3.2	3.06	3.47	3.28
L3mbtl1	2	6.46	6.15	5.2	4.7	4.06	4.28	3.95	4.27	4.38
Fbll1	2	6.82	5.72	5.8	4.09	4.34	4.28	4.27	4.54	4.38
Dst	2	5.92	5.48	5.59	4.03	3.95	3.48	3.76	3.8	3.95
Frat1	2	8.14	7.28	7.15	4.74	4.86	4.57	4.75	4.77	5.04
S1pr5	2	7.81	7.09	7.03	4.43	4.86	3.6	4.7	4.37	4.64
Ddx25	2	6.59	6.33	6.38	4.52	4.92	4.52	4.7	4.54	4.47
Etv5	2	8.99	8.13	7.92	6.29	6.75	6.4	6.12	6.5	6.37
Sez6	2	7.7	7.2	6.99	5.23	5.78	5.17	5.1	5.51	5.52
Atp1a3	2	8.41	7.73	7.57	5.92	6.17	5.54	5.25	5.93	5.89
Ablim1	2	8.25	7.4	7.04	5.66	5.95	5.4	5.02	5.63	5.04
Pcx	2	6.67	6.37	6.09	4.7	4.86	4.34	4.2	4.54	4.07
Mtus2	2	8.09	7.61	7.4	5.88	6.09	5.48	5.14	5.66	5.25
Gabbr2	2	8.26	7.68	7.42	5.59	5.99	5.21	5.29	5.38	4.98
Napsa	2	7.33	6.67	6.44	5.05	5.32	4.77	4.65	4.9	4.47
Lrrtm3	2	7.27	6.66	6.62	4.99	4.97	3.98	4.53	5.47	5.04
Dpf3	2	6.53	5.98	6.17	4.7	4.77	3.89	4.27	4.7	4.47
Kcna1	2	5.73	5.78	4.86	3.34	3.63	1.82	2.55	3.02	3.66
Aopep	2	7.24	7.26	6.97	4.81	5.46	4.52	4.12	4.96	4.64
Ccdc136	2	4.59	4.89	4.51	3.34	3.83	3.2	3.06	3.47	3.48
Phyhip	2	8.2	7.77	7.58	5.14	6.39	5.03	5.02	5.51	5.64
Ccdc63	2	6.06	5.59	5.25	3.65	4.34	3.7	3.53	4.06	4.29
Amer3	2	7.79	7.21	6.67	5.17	4.38	5.1	4.12	4.96	5.48
Cerkl	2	6.7	6.03	5.73	4.88	3.95	4.68	3.86	4.37	4.85
Mab21l2	2	6.82	5.98	5.59	4.74	4.06	4.77	3.86	4.54	4.64
Cyp46a1	2	5.7	4.94	4.42	3.73	3.39	3.35	3.06	3.8	4.18
Hs3st1	2	6.65	5.72	5.69	4.74	4.34	4.34	3.76	4.27	5.04
Lhfp	2	5.19	4.83	4.24	3.22	3.08	3.7	2.55	3.47	4.07
Slc35a3	2	5.52	5.1	4.93	3.65	3.08	3.7	2.84	4.06	4.78
Atp2b3	2	6.2	5.98	5.34	4.09	4.38	4.06	2.84	4.37	4.85
Klhl33	2	5.06	4.57	5.2	3.89	3.56	3.7	2.84	3.8	3.81
Plekhf1	2	5.19	4.83	5.59	3.55	3.77	3.2	2.84	4.06	3.28
Flywch2	2	5.06	4.5	4.8	3.22	3.48	3.2	3.06	3.65	3.66
Tmem158	2	5.79	5.28	5.38	3.65	3.63	3.2	3.39	4.06	4.47
Lrfn3	2	6.38	5.9	6.33	4.03	4.67	4.63	4.27	5.02	5.2
Celf5	2	5.49	4.7	5.73	4.09	2.96	3.8	3.76	3.65	4.78
Frmd5	2	6.2	4.89	5.51	3.96	3.83	4.14	4.04	3.47	4.64
Arhgap24	2	5.23	4.5	4.98	3.55	3.39	3.6	3.76	3.65	4.29
Abcg1	2	4.65	5.32	4.98	3.45	2.96	3.6	3.06	3.47	3.95
Epha10	2	5.92	5.95	5.04	4.61	3.48	4.06	4.41	3.47	4.78
Atoh7	2	5.87	4.83	4.98	4.27	4.83	3.02	3.76	3.65	4.07
Rasgef1c	2	5.7	5.44	5.59	4.85	4.5	3.6	3.65	3.93	4.38
Rtn4r	2	6.28	5.69	5.47	4.65	4.3	3.7	3.65	3.47	4.47
Asic2	2	7.71	7.18	7.1	5.94	6.02	5.37	5.29	5.33	5.72
Ciart	2	7.95	7.5	7.38	5.59	5.3	4.57	4.8	4.54	5.3
Mir124a-1hg	2	5.76	5.48	4.51	4.09	4.46	3.35	2.84	3.27	4.18
Slc17a7	2	7.19	6.42	6.38	4.85	5.17	4.68	4.2	4.54	5.39
Slc35f3	2	7.93	7.09	6.84	5.48	6.36	5.21	4.75	5.24	5.98
Ufc1	2	6.14	4.7	5.38	3.55	4.3	2.81	4.12	3.93	3.66
Ptpn18	2	5.84	5.51	5.89	3.89	4.54	3.6	4.47	4.46	4.29
Tanc2	2	6.34	5.51	5.92	3.89	4.25	3.7	4.41	4.9	4.64
Optc	2	6.74	6	5.2	3.73	4.54	3.6	3.86	4.54	4.38
Prss33	2	5.81	4.89	4.93	3.08	3.95	3.35	3.39	4.17	3.81
Tcerg1l	2	7.73	6.72	7.15	4.61	5.69	4.86	5.14	6.08	5.39
Gm15569	2	6.01	5.28	6.03	3.96	4.89	3.8	4.34	4.17	3.66
Cystm1	2	6.2	5.32	6.03	3.96	4.46	3.7	3.95	4.17	3.03
Dact1	2	5.52	5.05	5.15	3.55	4.01	2.81	3.53	3.8	3.03
Gm5148	2	7.09	6.96	6.62	5.11	5.72	4.4	4.7	4.84	4.56
Srcin1	2	5.79	4.83	4.98	3.89	4.5	3.2	3.39	3.8	3.03
Atp11a	2	5.61	4.99	5.09	4.27	4.57	3.7	3.65	4.06	3.28
2310030G06Rik	2	6.51	5.78	5.8	4.7	4.74	4.06	4.27	4.62	3.66
Creld1	2	4.65	4.99	4.24	2.47	3.48	1.82	2.55	3.65	1.82
Spock2	2	5.49	4.25	4.24	4.52	3.08	2.81	2.55	3.27	3.28
Pipox	2	7.99	7.07	7.39	6.16	4.64	5.62	4.34	4.77	4.47
Prkce	2	5.84	5.23	5.2	4.77	3.7	4.4	3.65	3.93	3.95
Ctif	2	6.65	5.72	6.06	5.62	4.11	4.82	4.34	4.46	4.29
Cdc42ep3	2	6.01	5.55	5.73	5.59	3.95	4.14	3.86	4.27	3.95
Pld5	2	5.81	5.14	4.66	4.65	4.16	3.8	3.65	3.65	4.07
Atxn1	2	5.61	4.7	4.34	3.96	3.48	3.2	3.06	3.27	3.28
Tmem117	2	7.07	6.72	6.31	5.57	5.34	4.21	4.65	4.7	4.71
Nars	2	6.98	6.15	6.06	5.34	4.5	3.98	4.53	4.37	4.64
Cyb561	2	6.91	6.17	5.89	5.17	4.74	4.28	4.47	4.17	4.56
Ephx4	2	7.79	7.29	7.03	5.88	5.41	4.86	5.1	4.7	5.25
Aatf	2	6.12	5.32	5.59	4.99	4.74	3.89	4.2	3.93	4.18
Gpr158	2	5.64	4.83	5.09	4.33	4.34	3.48	3.39	3.02	3.66
Lpin3	2	6.97	6	5.89	5.51	5.32	4.73	4.89	4.46	4.38
Cryl1	2	5.38	4.94	4.66	4.7	4.06	3.6	3.24	3.27	3.66
Cnp	2	7.21	6.61	6.6	6.18	5.8	5.69	4.85	4.84	5.35
Fndc3b	2	7.7	7.08	6.84	6.33	6.11	6.03	5.25	5.08	5.56
Cysrt1	2	6.79	6.42	6.14	5.57	4.74	4.95	3.95	4.54	4.98
Nr4a1	2	6.72	5.9	5.66	4.95	4.5	4.06	3.24	3.93	4.47
Trim67	2	7.26	6.74	6.85	6.14	5.66	5.37	4.65	5.08	5.52
Col16a1	2	6.26	5.19	5.69	4.92	4.71	4.63	3.76	4.54	4.07
Pde4b	2	6.99	5.72	5.95	5.57	4.94	4.68	4.12	4.62	4.71
Fam135b	2	6.34	5.65	5.66	5.34	4.77	4.46	3.65	4.54	4.47
Cdkl5	2	4.92	4.25	4.42	4.16	3.77	3.2	2.84	3.47	3.28
Nmnat2	2	5.31	5.59	5.04	4.38	3.56	3.02	2.55	4.06	3.03
Pkd1	2	4.65	5.1	5.2	4.33	3.7	2.81	3.53	3.47	3.03
Dlg2	2	5.31	4.99	5.34	4.65	4.16	3.02	3.39	3.65	3.03
Sez6	2	4.76	5.48	4.24	2.92	3.63	3.02	2.55	3.02	3.28
Sema6b	2	4.46	5.36	4.59	3.45	4.06	3.48	3.39	3.02	3.48
Slc6a7	2	5.35	5.75	5.04	3.96	4.5	4.28	3.76	3.47	4.07
Hivep3	2	3.61	4.7	3.91	2.73	2.96	2.53	2.55	3.02	1.82
Disp3	2	4.65	5.48	4.34	3.81	3.39	3.7	3.53	3.8	3.03
Trhde	2	6.91	6.74	6.29	4.52	4.77	4.99	4.53	4.84	4.07
Nmnat2	2	5.11	4.89	4.59	3.08	3.63	3.48	2.84	3.47	2.69
Zdhhc22	2	7.66	7.42	6.97	5.26	5.67	5.62	5.02	5.55	4.38
Ppp2r2c	2	5.89	5.95	5.62	3.55	4.01	4.21	3.86	4.46	3.28
Map3k5	2	5.89	5.62	4.86	3.65	4.16	3.6	3.53	4.17	2.69
Mfsd13a	2	7.18	6.66	6.35	4.99	5.24	5.17	4.89	5.47	3.81
Slco3a1	2	7.61	7.26	6.85	5.34	5.59	5.27	4.94	5.42	3.95
Syt6	2	5.55	5.81	5.04	3.22	3.89	4.14	3.86	3.8	3.28
Cadm4	2	5.81	5.59	5.62	3.45	4.34	4.14	4.27	4.06	3.66
Rgs8	2	5.94	5.19	5.43	3.34	4.46	4.28	3.53	3.93	3.28
Nrxn2	2	5.67	4.83	5.55	3.65	4.42	4.21	3.53	3.93	3.48
Tnr	2	7.1	6	5.69	4.27	4.89	4.82	3.65	4.62	3.95
Lats2	2	6.93	6.2	5.89	4.38	4.89	5.14	4.12	4.7	4.07
Smarca2	2	6.91	5.87	6.01	5.08	5.32	5.34	4.59	4.9	4.38
Gstt2	2	7.53	6.92	6.87	5.41	5.95	5.4	4.47	5.29	4.64
Gnas	2	7.04	6.28	6.09	4.81	5.46	4.82	4.2	4.62	3.81
Jdp2	2	6.58	6.2	5.83	4.38	4.89	4.77	4.04	4.37	3.66
Ciz1	2	8.61	7.96	7.74	5.53	6.07	5.59	4.59	5.13	3.95
Dusp8	2	7.06	6.7	6.4	5.08	5.55	5.21	4.41	4.77	4.18
Sel1l3	2	6.91	6.61	6.19	4.7	5.15	4.9	4.12	4.37	4.07
Adap1	2	8.07	7.42	7.23	5.02	5.94	5.24	4.47	4.77	4.29
Kif26b	2	7.08	6.05	5.86	4.61	4.54	4.4	3.95	4.27	3.48
Prom2	2	7.58	6.74	6.74	5.72	5.28	5.24	4.89	5.13	4.64
Ank2	2	6.01	5.05	5.25	4.21	4.38	3.98	3.86	4.17	3.81
Kif26b	2	8.32	7.57	7.29	5.64	5.66	4.99	4.65	5.24	5.09
Rasgef1a	2	7.71	6.99	6.77	5.78	5.64	5.14	4.94	5.38	5.39
Adcy1	2	6.92	6.17	6.03	5.2	5.3	4.82	4.53	4.77	4.78
Csmd2	2	7.37	6.85	6.42	5.51	5.57	5.03	4.7	4.9	5.09
Zfp541	2	8.69	8.07	7.57	6.71	6.92	6.45	5.92	6.23	6.25
Lck	2	8.12	7.39	7.06	6.17	6.17	5.94	5.62	5.74	5.79
Marveld2	2	7	6.5	5.69	4.57	4.83	4.14	3.76	3.93	3.03
Rbfox3	2	9.69	9.33	8.8	7.12	6.99	6.52	5.73	6.23	5.3
Ssh3	2	7.17	7.02	6.35	5.11	4.71	4.4	3.86	4.37	3.48
Mypop	2	7.2	7.07	6.31	5.17	5.05	4.77	4.47	4.46	4.29
Rapgefl1	2	7.12	6.48	6.48	5.51	5.37	4.9	4.8	4.84	4.47
Hivep3	2	6.86	6.39	6.33	5.34	5.37	4.68	4.47	4.46	4.29
Mtmr11	2	7.25	6.85	6.79	5.23	5.39	4.82	4.59	4.84	4.18
Arntl	2	8.46	7.82	7.89	5.31	5.44	5.06	4.7	4.7	4.07
Kcnh1	2	7.7	7.27	7.08	5.28	5.42	5.24	4.59	5.59	4.85
Mospd4	2	7.87	7.42	7.2	5.7	5.61	5.31	4.75	5.74	4.98
Peli3	2	6.64	6.59	6.22	4.88	5.32	5.03	4.27	5.02	4.56
Lrp8	2	6.43	6.08	6.17	5.05	5.19	4.77	4.34	4.77	4.18
Dusp7	2	6.48	5.9	6.01	4.74	4.64	4.34	3.76	4.54	3.81
Catsperd	2	6.87	6.67	6.24	5.44	5.69	4.82	4.34	5.33	4.64
Ank2	2	6.88	6.1	5.89	4.85	5.15	4.57	3.86	4.77	4.18
Slc17a7	2	7.84	7.08	7.11	5.7	6.04	5.43	4.47	5.55	5.25
Rgl1	2	7.33	6.95	6.74	4.95	4.97	4.77	5.39	5.38	4.78
Il17d	2	7.44	6.66	6.29	5.02	5.05	4.77	4.89	5.02	4.71
Jazf1	2	6.74	5.92	5.51	4.03	4.16	3.7	4.2	3.93	3.28
Etv5	2	6.88	6.2	5.83	4.65	4.11	4.57	4.65	4.46	4.18
Lrp8	2	7.47	7.3	6.93	5.41	4.83	5.24	5.35	5.02	4.85
Gfod1	2	6.88	6.42	6.29	4.95	4.11	3.89	4.34	4.54	3.03
Cacnb4	2	7.89	6.87	7	5.72	5.02	4.77	5.06	4.9	4.29
Slc35c1	2	7.45	6.69	6.65	5.53	5.05	5.1	5.02	5.08	4.07
Larp1b	2	6.08	5.36	5.83	4.38	3.48	3.8	4.04	3.93	3.28
Dnm3	2	9	8.34	8.18	6	5.99	6.47	5.06	5.24	4.71
Unc5b	2	7.65	7.23	6.96	4.7	4.83	5.48	4.12	4.17	3.81
Cbarp	2	9.74	9.15	9.07	6.62	6.72	7.2	5.73	5.24	5.35
Abca17	2	8.21	7.42	7.23	5.26	5.37	5.89	4.7	4.37	4.29
Pcdh1	2	10.26	9.8	9.4	7.06	6.41	7.26	5.45	5.87	5.3
Arhgap26	2	8.24	8.03	7.75	6.03	5.9	6.2	4.89	5.13	4.78
Epb41	2	8	7.56	7.57	5.7	5.02	6	4.27	4.46	4.18
Dlgap4	2	8.27	7.54	7.15	5.51	5.42	6.13	4.8	5.19	4.92
Vgf	2	8.02	7.66	7.08	5.87	5.71	6.31	5.32	5.63	5.2
Leng9	2	8.58	7.92	7.72	5.44	5.83	5.96	5.1	5.08	4.71
Lin7b	2	7.92	7.22	7.08	5.34	5.66	5.83	4.98	5.08	4.47
Tnrc6c	2	7.7	7.3	7.1	6.07	5.34	5.62	5.45	5.29	5.35
Cdyl	2	8.07	7.77	7.47	6.03	5.57	5.79	5.29	5.33	5.09
Spry1	2	7.31	6.87	6.63	5.68	5.28	5.34	5.22	5.13	4.98
Zbtb7b	2	7.41	6.91	6.72	5.41	4.25	4.46	3.76	3.65	3.48
Atoh8	2	7.68	7.16	7.12	5.85	4.97	5.03	4.41	4.62	4.29
Cd83	2	8.73	7.69	7.86	5.68	5.42	5.64	4.94	4.96	4.98
Egr1	2	8.36	7.91	7.92	5.9	5.42	5.74	5.06	5.29	5.3
Eif2b5	2	7.3	6.9	6.82	5.64	5.19	5.31	4.85	4.96	5.04
Cacna1a	2	8.32	7.69	7.72	6.1	5.66	5.62	4.98	5.19	5.09
Prkcg	2	8.55	8	7.71	5.94	5.77	5.96	4.98	5.29	5.39
Lingo1	2	9.28	8.81	8.39	6.86	6.43	6.61	5.78	6.08	6.17
Kifc2	2	6.16	5.36	5.66	4.74	4.38	4.52	4.12	3.8	3.66
Polg	2	6.5	5.75	5.83	5.17	4.89	4.99	4.65	4.27	4.29
Nptxr	2	8.24	7.45	7.43	5.9	5.67	6.03	5.35	4.62	4.64
Sytl2	2	8.29	7.66	7.58	5.81	5.95	5.79	5.45	4.54	4.64
Pacsin3	2	7.92	7.38	7.36	6.05	5.74	5.79	4.85	4.84	4.56
Taok3	2	8.03	7.4	7.3	5.83	5.5	5.64	4.89	4.62	4.18
Ciz1	2	7.54	7.32	7.17	5.97	6.01	5.69	5.1	4.9	4.85
Junb	2	9.17	8.57	8.27	5.92	6.02	6.03	4.34	4.06	4.29
Rgs8	2	7.64	6.84	6.76	5.36	5.1	5.72	5.06	5.29	4.64
Meg3	2	7.16	6.59	6.58	5.34	5.12	5.31	4.94	5.42	4.64
Efna1	2	7.8	7.46	7.41	5.02	5.05	5.31	4.7	4.84	4.29
Rora	2	9.38	8.91	8.64	5.94	5.78	6.21	5.1	5.38	4.38
Pknox2	2	7.89	7.59	7.4	5.79	5.32	5.67	5.35	5.33	4.56
Meg3	2	6.61	6.17	6.03	4.43	4.77	4.82	4.65	4.27	4.18
Ccdc92	2	7.86	7.35	6.7	5.02	5.42	4.95	5.02	4.62	4.56
Nebl	2	7.27	6.75	6.5	5.28	5.34	5.27	5.02	4.84	4.78
Cux1	2	8.74	8.05	7.73	6.31	6.5	6.37	5.89	5.87	5.44
Ttc34	2	7.92	7.28	7.06	5.66	5.81	5.54	5.45	4.96	4.78
Mir7236	2	4.97	4.89	4.98	3.34	3.19	4.9	3.76	3.27	3.03
Nhlrc1	2	5.87	5.84	5.47	4.16	3.95	5.03	4.65	4.27	3.03
Pdpk1	2	5.02	4.16	4.14	3.73	1.82	4.06	2.84	3.27	1.82
Rhbdf2	2	7.69	7.44	6.88	5.08	4.89	6.03	5.57	5.42	5.48
Rpgrip1	2	5.94	5.36	5.2	3.55	3.77	4.21	4.04	4.17	3.95
Zbtb46	2	7.04	6.54	6.7	4.09	4.21	5.03	4.27	4.54	4.29
Anks1b	2	7.31	6.8	6.38	4.7	3.77	4.73	5.02	5.19	4.64
Srrm2	2	5.64	5.23	4.8	3.96	2.81	4.14	3.76	3.65	3.81
Abca5	2	5.73	4.64	4.8	3.81	3.3	3.89	3.76	4.27	3.66
Mmp24	2	7.16	6.46	6.69	5.46	4.38	4.99	4.89	5.38	4.71
Elmod1	2	7.62	6.54	6.97	5.26	4.5	5.31	4.75	5.29	4.64
Bcl2	2	7.04	6.33	5.73	4.99	5.22	5.62	4.27	5.02	4.47
Tspoap1	2	7.1	6.13	5.51	4.65	4.54	4.95	3.39	4.7	4.18
Fbxo43	2	6.41	6.2	5.04	4.38	4.01	4.86	3.65	4.46	4.07
Ntm	2	6.16	5.84	4.8	3.73	4.11	4.86	3.06	4.37	3.66
Smad9	2	5.49	4.34	4.03	3.55	3.56	4.34	3.39	3.65	3.28
Rragd	2	5.45	5.05	4.03	3.45	3.56	3.8	3.95	3.93	3.48
Stard10	2	5.64	5.65	4.34	4.03	3.83	4.4	3.76	4.06	3.28
Spock2	2	5.31	4.89	5.04	3.89	3.56	4.52	3.24	3.47	3.66
Ppm1l	2	6.3	5.95	6.31	5.11	4.25	5.62	4.27	4.62	4.64
Synpo2l	2	6.86	6.13	6.44	4.7	3.89	4.99	4.04	3.93	4.07
Gnal	2	6.88	6.22	6.26	5.14	4.34	5.31	4.34	4.77	4.71
Eml6	2	5.42	4.42	4.73	3.55	3.19	4.06	2.55	3.47	3.03
Sema6b	2	7.06	6.77	7.08	5.7	4.97	6	4.53	5.08	4.85
Kcnip4	2	6.36	6.17	6.06	5.17	4.67	5.27	3.95	4.54	4.29
Ppp2r2c	2	6.1	5.48	5.47	4.48	3.3	4.77	2.84	3.93	3.03
Abcc8	2	6.99	6.52	6.56	5.83	5	6.18	4.41	5.24	5.09
Nrbp2	2	7.04	6.59	6.56	5.68	5.28	6.11	4.7	4.54	4.47
Ppargc1b	2	7.37	6.52	6.9	4.85	4.34	5.85	3.65	3.27	3.48
Malt1	2	7.6	6.72	6.88	5.59	5.37	6.14	4.27	4.77	4.71
Gsto1	2	5.61	5.05	4.98	4.38	4.11	4.68	3.24	3.47	3.28
Otud1	2	7.98	6.94	7.29	5.81	5.77	6.34	3.95	4.17	4.38
Golga7b	2	6.22	4.99	5.29	4.57	3.95	4.82	3.76	3.47	3.48
Lrrc36	2	7.1	6.26	6.35	5.94	5.3	6	4.94	4.7	4.98
Rac3	2	6.75	6.39	5.69	5.51	4.74	5.03	4.41	4.46	4.78
Sv2c	2	7.1	6.42	5.83	5.55	4.46	5.34	4.59	4.77	4.98
Xkr6	2	6.59	5.62	5.04	4.52	3.08	4.06	3.76	3.27	3.03
Tanc1	2	5.92	5.4	5.04	4.57	3.56	4.21	3.95	3.8	3.81
2210416O15Rik	2	8.57	7.89	7.26	6.36	6.29	6.46	5.54	5.74	5.79
Ccdc92b	2	6.65	6.13	5.8	5.11	4.83	4.99	4.41	4.46	4.71
Ccdc183	2	8.83	8.09	7.89	6.86	6.5	6.83	5.92	6.02	6.07
Bdnf	2	7.8	7.21	6.65	6.18	5.67	6.25	5.1	5.24	5.44
Epb41l3	2	7.07	6.69	5.98	5.51	5.07	5.27	4.7	4.46	4.56
Pipox	2	6.1	5.87	5.15	3.96	3.77	4.21	3.65	3.47	3.66
Syt12	2	6.22	5.81	5.47	4.21	4.16	4.63	4.12	4.06	4.18
Clstn1	2	6.58	6.44	5.51	4.52	4.42	4.86	4.2	4.37	4.29
Rhpn2	2	6.67	6.1	5.29	4.7	4.25	4.57	4.34	3.93	4.38
Trim2	2	4.82	4.7	4.14	3.96	2.81	4.14	2.84	3.27	3.48
Chd3	2	6.99	6.37	6.14	4.77	3.48	4.57	3.95	4.54	3.66
Grin1	2	6.08	5.78	5.04	3.65	2.64	3.8	3.24	3.47	2.69
Hivep3	2	6.62	6.66	6.14	5.2	3.95	5.51	4.41	4.9	4.18
Vgll4	2	6.62	5.87	5.51	4.92	4.01	5.34	3.86	3.93	3.48
Eomes	2	5.94	5.81	5.2	4.27	3.63	5.03	3.53	3.47	3.28
Ccr9	2	6.77	6.2	5.55	4.61	4.34	5.34	4.59	4.27	4.18
Atp1b1	2	7.2	6.67	6.46	5.36	4.34	5.06	4.34	4.17	5.15
Nanos1	2	6.28	6.1	5.69	4.74	4.01	4.57	4.12	4.17	4.56
Bhlhe40	2	6.74	6.3	5.89	4.03	2.96	3.98	3.65	2.68	3.95
Mical3	2	7.23	6.85	6.74	4.77	4.46	5.06	4.41	3.93	5.04
Grin2a	2	7.92	7.42	7.16	5.46	5.66	6.09	5.35	4.46	5.64
Cbarp	2	6.65	6.17	6.09	3.96	3.83	4.52	3.24	2.68	3.81
Bmi1	2	9.35	8.82	8.7	6.9	6.82	7.07	6.18	5.74	6.46
Jph3	2	9.2	8.73	8.51	6.61	6.24	6.92	5.75	4.96	5.6
Pcsk2os1	2	8.59	7.93	8.05	5.72	5.94	6.47	5.57	5.13	5.35
Gm15417	2	7.47	6.74	6.79	4.61	4.86	5.27	4.2	3.93	4.18
Fosl2	2	7.03	6.67	6.62	5.02	5.12	5.57	4.85	4.62	5.09
Pura	2	8.12	7.92	7.66	5.23	4.46	5.48	4.65	4.27	4.85
Rgmb	2	6.1	5.95	5.95	3.65	3.39	3.48	3.06	2.68	3.28
Shkbp1	2	8.32	7.98	7.89	5.51	5.48	5.83	5.18	4.96	5.3
Gls2	2	8.14	7.69	7.55	5.48	5.8	6.02	4.85	4.96	5.39
Galnt9	2	9.31	8.6	8.35	6.25	6.54	6.88	5.7	5.74	6.15
Tmem130	2	8.42	8.12	7.95	5.55	5.71	5.92	4.94	4.9	5.52
Pianp	2	9.58	9.12	8.88	6.47	6.74	6.99	5.7	5.74	6.5
Shank1	2	9.95	9.46	9.13	6.64	6.94	7.16	5.67	5.87	6.75
Fabp3	2	9.14	8.63	8.49	5.87	6.01	6.09	5.06	5.38	5.98
Gm38426	2	8.25	7.63	7.71	5.36	5.54	5.64	4.98	5.02	5.44
Lmo1	2	7.43	6.88	7.03	5.05	5.12	4.9	4.41	4.54	4.78
Pop5	2	6.03	4.7	5.38	4.16	3.77	4.4	4.12	3.8	3.95
Gm15825	2	9.67	9.19	8.78	7.75	8.32	8.65	6.49	7.1	7.79
Gm53	2	10.27	9.81	9.55	8.54	8.87	9.15	7.22	7.86	8.43
C1ql2	2	11.14	10.5	10.13	9.33	9.73	10.06	8.12	8.59	8.98
Cyp26c1	2	10.8	10.12	9.75	8.97	9.29	9.62	7.73	8.32	8.7
Adamtsl5	2	10.71	10.22	9.81	8.97	9.45	9.54	7.49	8.31	8.64
Hoxc8	2	10.16	9.6	9.27	8.46	8.85	9.14	7.07	7.81	8.2
Pax1	2	10.08	9.58	9.19	8.44	8.73	9.03	6.93	7.75	8.04
Gm14424	2	9.51	8.77	8.48	7.58	8.05	8.21	6.1	6.88	7.32
Kcnk9	2	10.41	9.85	9.61	8.66	8.94	9.45	7.57	7.81	8.36
Fam163a	2	10.74	10.09	9.82	9.08	9.11	9.66	7.72	8.04	8.65
Gata2	2	9.62	8.99	8.7	7.8	8.05	8.54	6.38	6.93	7.48
Hoxb1	2	10.69	10.1	9.69	8.69	9.12	9.44	7.59	7.85	8.62
Scn4b	2	10.37	9.9	9.5	8.59	8.8	9.25	7.43	7.86	8.4
Rasl10a	2	10.78	10.32	9.94	9.03	9.54	9.68	7.94	8.48	8.7
Egr3	2	11.47	10.9	10.57	9.61	10.18	10.18	8.36	8.9	9.18
Bdnf	2	7.31	6.75	6.48	5.36	6.04	6.14	4.12	4.7	4.92
Hoxb4	2	10.89	10.37	9.92	9.17	9.74	9.76	8.04	8.51	8.75
She	2	10.58	10.06	9.69	8.88	9.41	9.42	7.63	8.24	8.34
Prkcd	2	9.46	8.8	8.57	7.08	7.96	7.84	5.75	6.44	6.88
Hoxd10	2	9.15	8.7	8.52	7.42	7.96	8.08	6.37	6.9	7.18
Dmrta2	2	11.07	10.49	10.23	9.2	9.68	9.79	8.09	8.61	9.02
Shroom1	2	9.61	9.07	8.68	7.51	8.05	8.11	6.4	6.82	7.15
Ggn	2	10.52	10	9.61	8.4	8.9	9.1	7.14	7.64	8.01
Gm45928	2	10.6	9.98	9.65	8.25	9.02	8.97	7.07	7.63	7.73
Espn	2	10.17	9.68	9.21	8.2	8.83	8.78	7.07	7.53	7.67
Bcl6b	2	9.37	8.89	8.71	7.39	7.83	8.13	6.16	6.62	7.09
Wnt3a	2	11.43	10.82	10.58	9.47	9.99	10.26	8.35	8.82	9.2
Foxd4	2	10	9.45	9.22	8.14	8.65	8.99	7.11	7.54	7.94
Hapln4	2	10.13	9.59	9.33	8.08	8.54	9.15	6.97	7.43	7.7
Stac2	2	10.35	9.66	9.48	8.4	8.63	9.14	7.03	7.43	7.6
T	2	11.17	10.47	10.35	9.37	9.62	9.94	8.12	8.49	8.82
Cdx1	2	10.73	10.09	9.9	9.08	9.34	9.61	7.9	8.2	8.5
Foxd4	2	10.85	10.25	10	9.09	9.5	9.83	7.99	8.34	8.5
Scarf2	2	11.29	10.64	10.4	9.56	9.86	10.14	8.29	8.74	8.95
1190005I06Rik	2	9.63	8.95	8.64	7.77	8.12	8.34	6.37	6.83	7.03
Llgl2	2	9.7	8.95	8.8	7.21	7.68	8.06	5.82	6.13	6.5
Mir129b	2	10.43	9.78	9.51	7.95	8.54	8.78	6.45	7.05	7.31
Lhx3	2	10.19	9.72	9.25	8.28	8.58	8.85	7.1	7.45	7.65
Cds1	2	9.83	9.17	8.62	7.22	7.5	7.9	5.48	5.93	6.23
Kctd1	2	10.35	9.88	9.6	8.69	9.03	9.27	7.64	8.03	8.15
Meis2	2	10.18	9.66	9.41	8.39	8.73	9.05	7.25	7.79	7.85
9530082P21Rik	2	11.43	10.85	10.57	9.52	9.76	10.12	8.26	8.72	8.99
Kcnq4	2	10.62	10.04	9.77	8.71	9.02	9.29	7.35	7.87	8.09
Mmp11	2	8.9	8.54	8.2	7.52	7.76	7.94	6.32	6.46	6.95
Hs3st3b1	2	9.99	9.63	9.2	8.29	8.78	8.86	7.29	7.41	7.9
Fev	2	10.72	10.19	9.87	8.9	9.21	9.5	7.62	7.81	8.4
Pld2	2	9.68	9.05	8.78	7.94	8.29	8.51	6.93	7.09	7.57
Tbx1	2	10.4	9.8	9.48	8.67	8.96	9.25	7.5	7.79	8.25
Nkx2-9	2	11.39	10.79	10.38	9.56	9.92	10.21	8.27	8.61	8.9
Smug1	2	11.34	10.72	10.45	9.62	10.03	10.22	8.56	8.78	9.13
H2-K2	2	10.87	10.26	9.77	8.68	9.15	9.33	7.2	7.52	7.96
Comp	2	11.67	11.1	10.8	9.76	10.25	10.45	8.5	8.89	9.28
Gm8909	2	11.25	10.72	10.25	9.64	9.96	10.08	8.45	8.71	9.16
Cacna2d2	2	8.76	8.22	7.82	7.11	7.42	7.59	5.75	6.05	6.46
Plut	2	10.54	10.09	9.62	8.82	9.13	9.32	7.45	7.85	8.3
Hoxb13	2	11.13	10.54	10.27	9.41	9.73	10.06	8.11	8.5	9.01
Hoxc13	2	11.27	10.65	10.43	9.55	9.94	10.13	8.17	8.69	9.19
Hoxd12	2	10.88	10.28	10.09	9.18	9.54	9.76	7.96	8.43	8.81
Hoxb8	2	10.19	9.59	9.44	8.62	8.94	9.09	7.33	7.62	8.21
Tbx3os2	2	10.31	9.72	9.52	8.71	9.01	9.17	7.53	7.82	8.31
Gm22109	2	9.27	8.65	8.48	7.49	7.85	8.04	6.23	6.62	7.13
Gsc	2	11.01	10.38	10.09	9.27	9.72	9.93	8.03	8.53	8.8
Wiz	2	9.04	8.48	8.22	7.28	7.8	8.06	6.06	6.58	6.91
Pou4f2	2	11.55	11.05	10.75	9.81	10.33	10.54	8.54	9.04	9.41
Pax7	2	10.76	10.17	9.88	9.05	9.49	9.72	7.76	8.22	8.57
Gm15050	2	10.85	10.32	10.02	9.22	9.6	9.86	7.86	8.34	8.7
Foxl1	2	10.98	10.42	10.11	9.38	9.77	9.94	8.01	8.44	8.84
Crlf1	2	11.58	11.1	10.65	9.93	10.32	10.55	8.67	9.08	9.44
B230323A14Rik	2	10.71	10.1	9.78	8.85	9.44	9.66	7.71	7.96	8.55
Hoxb6	2	9.27	8.72	8.53	7.73	8.07	8.01	6.49	6.88	7.33
Anxa11	2	9.65	9.05	8.82	8.01	8.24	8.31	6.7	6.9	7.56
Rap1gap2	2	10.22	9.52	9.23	8.11	8.5	8.55	6.25	6.8	7.33
Hapln2	2	10.42	9.86	9.47	8.41	8.8	8.91	6.74	7.15	7.59
Mafb	2	10.53	10	9.75	8.82	9.13	9.32	7.43	7.86	8.22
Hsf4	2	10.56	9.98	9.72	8.94	9.16	9.35	7.52	7.94	8.22
Adra2c	2	9.49	8.93	8.6	8.01	8.22	8.42	6.35	6.8	7.2
Foxe3	2	10.85	10.33	10.01	9.28	9.6	9.78	7.69	8.04	8.67
Trim71	2	11.46	10.9	10.62	9.95	10.26	10.41	8.43	8.7	9.2
Perp	2	7.82	7.4	7	6.18	6.75	6.73	5.1	5.02	5.98
9530059O14Rik	2	10.05	9.49	9.28	8.59	8.95	8.95	7.31	7.33	8.08
Stum	2	9.44	8.76	8.62	7.64	8.17	8.18	6.41	6.5	6.98
Cgnl1	2	9.47	8.75	8.64	7.18	7.76	7.78	5.32	5.42	6.09
Fosl1	2	10.16	9.45	9.14	8.16	8.74	8.92	6.88	6.88	7.26
Tradd	2	9.23	8.57	8.37	7.55	7.85	8.01	6.43	6.42	6.83
Hand1	2	9.78	9.25	8.49	8.14	8.21	8.43	6.76	7.02	7.83
Lmx1a	2	9.67	9.03	8.56	7.82	7.98	8.32	6.74	6.78	7.61
Barhl2	2	8.14	7.51	6.96	6.2	6.45	6.97	5.1	5.29	6.04
Foxo1	2	8.59	8.22	7.63	6.76	6.55	7.33	5.35	5.47	6.5
Eras	2	8.38	8.11	7.41	6.48	6.71	7.01	5.7	5.7	6.56
Hoxb9	2	11.1	10.6	10.19	9.48	10.04	10.01	8.18	8.54	9.17
Foxb2	2	9.3	8.91	8.46	7.66	8.33	8.43	6.28	6.88	7.39
Onecut3	2	10.88	10.15	9.92	9.2	9.88	9.84	7.81	8.47	8.76
Vax1	2	9.96	9.39	9.06	8.29	9.01	8.82	7.15	7.61	7.82
Dlx1as	2	9.8	9.07	8.76	8.01	8.72	8.67	6.89	7.28	7.69
Hoxb3	2	10.97	10.37	10.19	9.24	9.71	10.11	8.12	8.67	8.78
Fezf2	2	10.96	10.31	10.06	9.23	9.66	9.99	7.9	8.41	8.61
Prdm13	2	7.99	7.61	7.12	6.33	6.91	7.25	5.1	5.74	5.75
Tfap2a	2	9.46	8.93	8.58	7.69	8.22	8.58	6.64	7.05	7.38
Klf2	2	10.36	9.91	9.34	8.5	9.05	9.37	7.4	7.89	8.14
Pax9	2	10.16	9.33	9.16	8.35	8.94	9.22	7.16	7.62	8.03
Casz1	2	9.93	9.25	8.93	8.21	8.71	8.99	6.91	7.43	7.79
Hoxd3	2	10.56	10.04	9.68	8.54	9.33	9.62	7.61	8.03	8.39
Hoxa7	2	10.07	9.53	9.22	8.23	8.93	9.2	7.22	7.69	7.96
Tbx5	2	9.27	8.85	8.53	7.48	8.29	8.36	6.52	6.87	7.31
Zfp385b	2	5.92	4.94	4.86	3.96	4.67	4.77	2.84	3.65	3.81
Hand2os1	2	8.41	7.61	7.23	6.42	6.84	7.07	4.94	6.1	6.07
Sall4	2	7.54	6.96	6.22	5.68	6.24	6.34	4.89	5.33	5.39
Helt	2	8.14	7.7	6.94	5.87	6.75	7.15	5.39	5.74	6.07
Sox14	2	7.95	7.69	6.77	5.83	6.65	7.03	5.35	5.7	5.52
Aldh1l2	2	4.87	4.25	4.8	2.73	3.7	4.14	1.82	2.68	2.69
Runx1	2	9.14	8.63	8.49	7.32	7.89	8	6.52	6.64	7.26
5730596B20Rik	2	9.01	8.44	8.42	7.2	7.72	8.1	6.28	6.38	7.1
Hpdl	2	5.89	5.4	5.47	4.16	5.12	5.14	3.65	3.65	4.38
Fgf18	2	7.76	7.16	6.82	5.17	6.17	6.5	5.02	5.13	5.68
H2-D1	2	9.61	9.23	8.79	7.49	8.37	8.54	6.95	7	7.69
Trim7	2	7.06	6.9	6.5	4.88	5.42	5.76	4.34	4.37	5.09
Efhd2	2	5.94	5.51	5.09	3.89	4.21	4.77	3.53	3.47	4.18
Hmx2	2	8.74	8.14	7.81	6.28	6.93	7.19	6.14	6.13	6.68
Sox14	2	8.38	7.77	7.7	6.02	6.37	7.15	5.35	5.55	6.54
Mab21l1	2	5.87	5.48	4.8	4.16	4.57	4.14	3.65	3.65	3.95
Rapgef2	2	4.87	4.06	3.77	2.92	3.48	3.02	2.84	2.68	2.69
Apln	2	5.55	4.25	4.42	3.73	3.89	3.89	3.06	3.27	3.95
Cacna2d3	2	7.03	6.05	6.09	4.21	4.89	4.86	4.12	4.96	4.56
Epn3	2	6.75	6.15	6.03	4.57	5.07	5.03	3.95	4.96	4.64
Dmtn	2	8.09	7.42	7.48	5.08	5.9	5.51	4.12	5.55	5.09
Per3	2	6.32	5.4	5.73	3.96	4.64	4.4	3.24	4.46	4.18
Fezf2	2	8.78	7.94	7.71	6.27	6.58	6.95	5.39	6.38	6.78
Cbln1	2	8.42	7.91	7.34	5.46	6.48	6.3	5.14	5.8	6.39
Ptprn	2	9.3	8.83	8.44	6.5	7.05	7.1	5.32	6.26	6.09
Dnah11	2	8.65	7.98	7.78	6	6.53	6.67	5.14	5.7	5.75
St8sia5	2	8.83	8.14	8.06	5.97	6.63	6.62	4.75	5.47	5.6
Kcnj12	2	8.18	7.58	7.43	5.74	6.5	6.28	4.98	5.8	5.79
Pip5k1b	2	7.41	6.87	6.8	5.2	5.86	5.85	4.7	5.13	5.25
Uncx	2	7.42	6.78	6.44	5.31	5.55	5.59	4.27	5.08	4.98
Hoxa3	2	9	8.27	8.07	6.97	7.38	7.26	5.94	6.56	6.73
Map3k21	2	10.5	9.8	9.4	8.24	8.82	8.67	7.33	7.94	7.93
Trim72	2	7.21	6.42	6.6	5.2	5.91	5.67	4.89	5.08	5.09
Cacna1a	2	6.75	5.59	5.59	4.27	5.07	4.82	3.39	4.17	4.29
Abi3	2	8.63	8.18	7.58	5.72	6.91	7.06	5.48	6.26	5.68
M5C1000I18Rik	2	8.03	7.34	6.99	5.14	5.9	6.21	4.27	5.42	4.78
Rgs8	2	6.28	5.4	5.2	2.47	4.16	4.14	1.82	3.47	3.03
Fa2h	2	7.32	6.64	6.7	4.27	5.5	5.51	3.95	4.96	4.85
Mon1a	2	5.55	4.99	4.86	3.08	4.06	4.34	3.24	4.06	3.48
Agap2	2	9.76	9.17	8.82	6.44	6.35	6.57	4.47	5.24	5.35
Rtn4rl1	2	9.95	9.61	9.34	7.2	7.08	7.05	5.42	6.1	6.17
Car4	2	10.1	9.71	9.36	7.27	7.29	7.31	6	6.42	6.75
Gprc5c	2	9.41	9.02	8.42	6.11	6.48	6.57	5.06	5.42	5.48
Crhr1	2	9.58	9.17	8.81	6.92	7.34	7.22	5.85	6.42	6.39
Grm4	2	9.59	9.06	8.82	6.46	7.05	6.73	5.35	5.77	5.95
Cdk5r2	2	10.1	9.59	9.32	6.71	6.99	6.85	5.18	5.77	5.72
Scrt1	2	10.34	9.83	9.48	7.23	7.49	7.4	5.87	6.33	6.3
C1qtnf4	2	10.87	10.42	9.97	7.54	7.8	7.73	6	6.71	6.5
Mmp9	2	9.47	9.06	8.89	6.63	6.81	6.72	5.29	5.8	5.44
Rap1gap2	2	9.27	8.79	8.61	6.71	6.73	6.89	5.87	6.23	6.04
Dock9	2	7.95	7.48	7.45	5.23	5.39	5.54	4.53	4.9	4.71
Grin1os	2	10.18	9.57	9.35	6.72	7.12	7.29	5.67	6.08	6.01
Ank1	2	10.08	9.59	9.38	6.61	7.01	7.2	5.51	6.18	5.72
Tuba4a	2	9.52	9.11	8.68	6.49	6.14	6.88	4.94	5.74	5.89
Bhlhe40	2	8.37	8.02	7.64	5.62	5.64	6.13	4.2	5.19	5.15
Speg	2	7.6	7.03	6.77	4.52	4.61	4.95	3.39	3.93	4.07
Tunar	2	7.44	6.87	6.94	5.17	5.26	5.46	4.2	4.77	4.92
Fstl4	2	9.78	9.32	9.06	7.28	7.34	7.52	6.23	7.03	6.99
Cspg5	2	7.07	6.48	6.26	4.52	4.61	4.77	3.39	4.27	4.29
Rps6ka1	2	8.4	7.89	7.45	5.14	5.59	5.72	4.2	4.96	5.04
Abhd3	2	6.28	5.95	6.01	3.96	4.3	4.06	2.84	3.47	3.81
Vwa1	2	7.81	7.59	7.53	5.2	5.67	5.81	4.12	4.9	4.85
Tmem151a	2	9.17	8.79	8.22	5.95	6.09	6.65	5.14	5.87	5.56
Ckmt1	2	8.06	7.65	7.42	5.23	5.39	5.87	4.94	5.51	4.92
Cacna1c	2	7.48	7.04	6.94	5.28	5.15	5.62	4.7	5.33	4.98
Mapt	2	9.1	8.68	8.39	5.55	5.9	6.03	4.8	5.77	5.09
Sptbn4	2	9.11	8.65	8.45	6.07	6.28	6.28	5.65	6.08	5.6
Kazn	2	7.09	6.7	6.62	4.57	5.02	5.31	4.41	4.77	4.38
Clip1	2	7.15	6.77	6.48	4.09	4.54	4.73	3.76	4.17	3.81
Il10ra	2	8.87	8.34	8.07	6.03	6.34	6.58	5.45	6.02	5.48
Neurod2	2	6.97	6.15	5.89	4.52	4.64	4.57	3.53	4.37	3.95
Ctnnd2	2	7.43	6.83	6.8	5.28	5.67	5.81	4.85	5.24	5.09
Gpbp1	2	8.47	8.05	7.73	6.49	6.61	6.79	5.94	6.23	6.01
Rras2	2	7.67	7.1	6.9	5.34	5.48	5.64	4.75	4.96	4.85
Taok3	2	6.64	6.24	6.01	4.81	4.89	4.82	4.27	4.7	4.38
Kcna1	2	8.47	7.73	7.49	5.53	5.61	5.43	4.7	5.08	4.47
Faah	2	7.79	7.38	6.97	5.44	5.37	5.34	4.27	5.02	4.47
Atoh8	2	8.69	8.2	7.93	6.07	6.15	6.25	5.14	5.66	5.2
Ifi30	2	7.79	7.36	7.29	5.99	5.81	5.87	5.1	5.51	5.2
Jakmip3	2	9.09	8.61	8.49	5.87	6.02	5.85	4.41	5.38	4.38
Igsf9b	2	8.77	8.16	8.02	5.72	5.64	6.05	4.47	5.55	4.71
Phactr3	2	8.15	7.44	7.82	5.94	5.8	6.09	4.75	5.47	4.85
Cpne9	2	7.73	7.08	7.11	5.68	5.32	5.83	4.89	5.29	4.98
Ephb1	2	8.27	7.4	7.37	5.92	5.67	6.14	5.02	5.55	5.25
Dbndd2	2	6.61	5.78	5.8	4.33	4.34	4.46	3.65	3.93	3.95
Ntrk3	2	7	6.41	6.5	5.23	5.3	5.34	4.59	4.9	4.92
AI854703	2	7.58	6.62	6.72	5.39	5.5	5.51	4.8	4.84	4.98
Sptbn4	2	6.78	6.03	6.31	4.43	4.89	4.77	4.27	4.37	4.29
1700020L24Rik	2	7.77	7.52	7.25	5.41	5.97	6.05	4.85	5.66	5.15
Gabrd	2	8.31	7.84	7.41	4.48	5.34	5.72	3.39	5.02	4.64
Slc26a8	2	6.77	6.2	5.92	4.21	4.3	5.03	3.39	4.62	3.81
Gjb1	2	8.67	8.05	7.92	6.31	6.09	6.82	5.18	6.26	5.92
F11r	2	9.14	8.62	8.42	7.22	6.97	7.42	6.41	6.85	6.96
Cfc1	2	9.42	8.98	8.71	7.24	7.2	7.78	6.68	7.07	7.3
Hspa2	2	9.32	9	8.65	7.16	7.13	7.45	6.53	6.93	7.1
Fndc5	2	8.37	7.82	7.49	5.55	5.28	5.98	4.65	4.84	5.39
Car10	2	8.96	8.56	8.07	5.72	5.42	6.39	4.75	5.29	5.92
Cacna1g	2	9.93	9.48	9.1	6.56	6.36	6.99	5.62	6.05	6.88
Car11	2	9.54	9.22	8.91	6.07	5.52	6.31	4.7	5.38	5.85
Vgll4	2	6.87	6.03	5.95	4.43	4.01	4.63	3.76	3.93	4.56
Nrp2	2	10.02	9.45	9.27	7.35	7.71	7.82	6.81	7.42	7.59
D030025P21Rik	2	9.63	9.05	8.63	6.58	6.95	7	5.92	6.42	6.66
Pak1	2	7.97	7.34	7.07	5.48	5.78	5.57	4.85	5.59	5.6
Zfp385a	2	9.92	9.25	9.12	7.19	7.53	7.63	6.68	7.15	7.63
Nrros	2	6.68	5.98	5.83	4.27	4.57	4.68	3.86	4.27	4.85
Lrrtm1	2	9.36	8.73	8.47	6.81	6.99	7.24	6.37	6.96	7.16
Cep170b	2	6.36	6.5	5.86	3.89	3.95	4.95	3.53	3.47	3.81
Nr4a2	2	6.39	6.37	5.59	3.89	4.34	4.57	3.86	3.47	3.95
Lrrc75b	2	7.86	7.39	7.19	4.65	5.19	5.4	4.41	4.62	5.04
Bhlhe41	2	8.08	7.74	7.42	4.09	5.1	5.4	4.34	4.46	4.71
Fbll1	2	7.88	7.26	6.91	4.99	5.46	5.64	4.8	5.08	4.98
Ppp3cc	2	8.96	8.42	8.31	5.46	5.89	6.09	4.94	5.29	5.25
Zfyve28	2	8.61	8.26	7.92	5.36	5.87	5.83	4.89	5.33	5.39
Paqr9	2	8.54	8.28	7.92	4.99	5.52	5.76	4.59	5.13	4.98
A730098A19Rik	2	7.74	7.43	7.08	5.11	5.5	5.46	4.98	5.02	4.98
Tifa	2	8.8	8.36	8.33	6.55	7.23	7.28	6.16	6.31	6.52
Ache	2	9.33	8.74	8.58	5.53	6.43	6.63	4.89	5.38	5.39
Shfl	2	9.15	8.66	8.55	6.21	6.88	7.16	5.65	5.93	6.07
Kirrel3	2	7.66	7.23	7.06	4.61	5.46	5.79	4.7	4.27	4.56
Lamc2	2	9.32	9.03	8.6	7.3	7.28	7.88	6.41	7.05	7.36
Cbln1	2	7.78	7.33	7.11	5.53	5.91	6.46	4.89	5.66	5.72
Arhgap9	2	10.54	10.05	9.69	8.16	8.37	8.89	7.55	7.79	8.48
Runx1t1	2	8.7	8.25	8.02	6.13	6.49	7.12	5.51	5.87	6.54
Pkp2	2	9.93	9.3	9.03	7.5	7.87	8.16	6.56	7.02	7.73
Kirrel3	2	7.25	6.85	6.65	4.74	5.1	5.64	3.76	4.17	4.92
Hpcal4	2	9.61	8.97	8.79	6.62	6.97	7.56	5.87	6.48	6.73
Shisa7	2	8.11	7.43	7.13	4.85	5.42	5.98	4.34	4.54	5.09
Trp73	2	9.81	9.26	8.91	7.26	7.68	7.75	6.55	6.93	7.41
Mical2	2	7.55	7.02	6.69	5.02	5.48	5.59	4.34	4.62	5.04
Nlrp6	2	9.34	8.8	8.68	7.1	7.28	7.58	6.45	6.77	7.25
Ocln	2	9.61	9.09	8.85	6.14	5.97	7.11	4.8	5.24	5.2
Stxbp2	2	8.59	7.87	7.75	6.31	6.12	6.99	5.48	5.63	5.75
Cdkn1a	2	8.21	7.7	7.27	5.81	5.37	6.33	4.75	4.96	4.98
Ap1m2	2	8.26	7.94	7.49	6.2	5.83	6.67	5.25	5.33	5.72
Kif17	2	8.51	8.1	7.58	6.32	6.53	7.24	5.67	6.1	5.92
Cpne7	2	10.44	9.93	9.55	8.08	8.38	8.87	7.3	7.93	7.85
Stk32c	2	8.03	7.6	7.21	5.53	5.64	6.61	5.1	5.42	5.35
Srcin1	2	7.81	7.47	7.37	6.49	6.22	6.2	4.94	5.63	5.44
Obsl1	2	9.25	8.84	8.58	7.19	6.53	6.76	5.06	5.93	5.79
Cabp1	2	8.55	8.02	7.95	6.81	6.09	6.33	4.53	5.42	5.48
Sgpp2	2	6.82	6.46	6.09	5.41	5.32	4.9	3.95	4.62	4.78
Gcnt1	2	7.76	7.54	6.97	6.2	6.24	6.14	4.7	5.77	5.72
Ccdc61	2	6.71	6.64	6.19	5.62	5.52	5.46	4.2	4.84	5.09
Tiam1	2	7.52	6.87	6.87	6.1	5.83	5.67	4.41	5.08	5.6
9130019P16Rik	2	8.3	7.65	7.48	6.6	6.18	6.16	4.7	5.47	5.85
Map3k6	2	8.05	7.46	7.55	6.49	6.57	6.5	5.14	5.7	6.2
Alox8	2	8.39	7.9	7.73	6.32	6.5	6.42	5.39	5.51	6.2
Hdac9	2	6.77	6.33	6.17	5.05	5.12	5.17	4.34	4.54	4.98
Rgs16	2	9.13	8.6	8.42	6.73	6.97	6.72	5.92	6.18	6.8
Mfsd4a	2	8.99	8.29	8.06	6.33	6.33	6.18	5.06	5.38	5.92
Vgf	2	8.89	8.45	8.18	6.61	6.79	6.37	5.32	5.84	6.28
Adora1	2	9.16	8.47	8.21	5.85	6.41	5.94	4.85	4.96	5.52
B4galnt1	2	9.21	8.63	8.32	5.88	6.44	5.98	4.94	5.08	5.52
Bbc3	2	7.95	7.54	7.2	5.26	5.71	5.27	4.34	4.37	4.71
Itga3	2	9.35	8.9	8.72	6.41	6.65	6.45	5.02	5.38	5.68
Shisa8	2	9.38	8.8	8.68	6.28	6.89	6.52	5.14	5.33	5.85
Rtbdn	2	9.5	8.89	8.69	6.64	7.03	6.85	5.54	5.74	6.25
Neurl1a	2	8.58	8.05	7.62	6.21	6.72	6.37	5.42	5.63	6.01
Cacna1i	2	9.68	9.21	8.8	6.85	7.29	7.18	5.67	6.02	6.39
Gm9899	2	9.43	8.77	8.42	5.95	6.7	6.52	4.65	4.96	5.68
Lingo3	2	7.79	7.29	6.9	5.28	5.5	5.24	4.12	4.7	4.47
Car15	2	10.25	9.74	9.38	7.37	7.74	7.37	6.23	6.96	6.73
Stx3	2	8.78	8.1	7.93	5.79	5.91	5.4	4.41	4.96	4.78
4933417D19Rik	2	8.42	7.72	7.47	5.44	5.48	5.31	4.47	4.77	4.64
Phf24	2	7.78	7.36	7.22	5.83	6.22	5.85	5.39	5.66	5.64
Rgs8	2	7.26	7.05	6.63	4.52	5.02	4.57	3.53	4.46	4.64
Cntfr	2	7.67	7.26	7.19	5.31	5.69	5.1	4.53	5.08	5.39
Stpg1	2	6.78	6.37	6.09	4.81	5.26	4.9	4.2	4.62	4.85
Paqr9	2	7.7	7.05	6.87	4.74	5.46	4.46	3.76	4.06	4.71
Vegfa	2	7.58	7.13	6.91	5.51	6.13	5.43	4.34	5.02	4.98
Pde4c	2	7.2	7.09	6.35	5.41	5.89	5.37	4.53	5.13	5.25
Matk	2	8.5	8.08	7.91	6.31	6.14	6.02	5.48	5.9	5.85
Camk2b	2	9.36	8.85	8.47	6.84	6.82	6.65	5.75	6.56	6.44
Bhlha9	2	8.61	7.9	7.77	6.14	5.77	5.57	4.53	5.42	5.15
Pard6b	2	9.4	8.86	8.56	6.43	6.09	6	4.8	5.63	5.48
Irf2bpl	2	9.27	8.82	8.4	6.57	6.34	6.13	4.85	5.24	5.3
Tmem51os1	2	7.85	7.44	7.12	6.08	5.52	5.46	4.53	5.08	4.98
Thy1	2	8.79	8.31	7.84	6.92	6.56	6.3	5.82	6.08	6.15
Ntrk3	2	7.33	6.91	6.54	5.51	5.44	5.27	4.2	4.96	4.85
Ptpre	2	7.43	7.14	6.62	5.05	5.41	4.77	3.65	4.62	4.18
Rnf123	2	9.05	8.77	8.2	6.62	6.7	6.25	4.8	6.05	5.39
Tenm1	2	5.81	5.78	5.47	4.43	4.34	4.14	3.39	4.17	4.07
Fgf9	2	7.29	7.08	6.84	5.48	4.89	5.51	4.59	5.8	5.09
Zhx2	2	7.92	7.81	7.38	6.2	5.05	5.79	4.98	5.84	5.72
Tmed2	2	7.65	7.49	7.01	6.23	5.42	5.89	5.1	5.87	5.39
Mctp1	2	7.87	7.7	6.91	5.36	5	5.64	4.27	5.51	5.48
Scd1	2	7.44	7.36	6.8	5.31	4.8	4.99	4.2	5.19	5.04
Dusp5	2	8.3	7.61	7.57	5.41	5.07	5.54	4.41	5.51	5.25
Tmod1	2	9.4	8.7	8.44	6.27	5.99	6.42	5.06	5.99	5.98
Aifm3	2	6.94	6.35	6.46	5.17	4.21	4.57	3.65	4.9	3.95
Kndc1	2	7.28	6.67	7.04	5.62	5.1	5.76	4.53	5.66	4.98
Jph1	2	5.52	5.78	5.66	5.11	4.5	4.77	3.65	4.46	3.95
Tbc1d30	2	6.51	6.67	6.19	5.46	4.92	5.59	3.65	5.08	4.07
A930018P22Rik	2	7.06	7.11	6.58	6.14	5.46	6.36	4.04	5.19	5.04
Scnn1g	2	6.81	6.84	6.35	5.72	5.26	5.72	4.04	4.84	4.92
Fads6	2	5.89	5.62	4.73	4.38	4.42	4.14	3.06	3.8	3.28
Drc1	2	6.24	5.81	5.09	4.92	4.8	4.63	3.95	4.46	4.18
Frs2	2	6.81	6.52	5.59	5.14	4.77	4.46	3.39	4.54	3.66
Mamld1	2	4.97	4.99	4.03	4.09	3.7	3.7	2.84	3.47	3.03
4930594M22Rik	2	5.79	5.32	5.04	4.65	4.25	4.46	3.39	4.27	3.66
Svep1	2	8.34	7.61	7.51	6.56	5.69	6.23	4.7	5.63	4.92
St6galnac6	2	6.75	6.52	6.01	5.2	4.67	5.46	3.76	4.54	3.66
Nacc2	2	7.05	6.62	6.35	5.78	5.26	5.72	4.2	4.54	4.18
Megf11	2	9.9	9.37	8.92	7.48	7.03	7.6	5.06	5.66	4.78
Jph3	2	7.68	7.21	6.96	6.14	5.8	6.05	4.98	5.19	4.71
Atp2b4	2	8.12	7.47	6.9	6.69	6.59	6.59	4.89	5.59	5.92
Hoxd11	2	8.11	7.32	7	6.75	6.33	6.65	4.59	5.74	5.85
Ebf4	2	8.89	8.32	7.82	7.53	7.65	7.43	6.02	6.75	6.58
Ldlrap1	2	7.99	7.44	6.85	6.16	6.03	5.87	3.53	4.9	4.78
Fgfr1	2	7.73	7.43	6.74	6.73	6.32	6.43	4.98	5.84	5.52
Actn1	2	6.91	6.39	5.95	5.44	5.48	5.74	4.04	4.7	4.64
Myo7a	2	8.14	7.49	7.13	6.68	6.73	6.95	4.85	5.7	5.64
Insl3	2	9.23	8.75	8.27	7.86	7.86	8.02	6.25	6.7	6.93
Cnnm1	2	7.2	6.77	6.17	5.87	5.91	6.31	4.59	5.19	5.09
Slc6a20a	2	9.76	9.37	8.77	8.15	8.39	8.72	6.78	7.58	7.63
Cyrib	2	5.52	4.77	5.51	3.65	3.56	4.28	2.55	4.46	3.48
Rnf128	2	5.27	4.99	5.04	2.92	3.77	3.89	2.55	4.27	3.28
Kcnip1	2	9.67	9.04	8.79	7.81	8.63	8.57	6.46	7.5	7.41
Ndrg4	2	9.57	9.01	8.72	7.52	8.28	8.38	6.02	7.14	6.82
Bdnf	2	8.54	7.58	7.81	6.67	7.56	7.42	5.35	6.35	5.92
Ercc1	2	7.83	7.45	7.45	6.08	6.54	6.83	4.89	5.93	5.35
D630044L22Rik	2	7.43	6.67	7.04	5.99	6.45	6.25	4.53	5.84	5.09
Lancl3	2	7.41	6.62	6.67	5.85	5.95	6.03	3.24	5.13	4.64
Exoc6	2	6.24	5.28	6.01	4.38	5.48	4.77	3.39	4.37	4.07
Gpr27	2	6.26	5.69	5.55	4.43	5.15	4.86	3.53	4.62	4.38
Nhsl2	2	8	7.61	7.67	5.87	6.75	6.69	4.47	6.08	5.82
Arhgef4	2	4.92	4.34	5.59	3.22	4.54	3.89	3.39	3.8	3.48
Col19a1	2	5.55	4.89	5.29	2.73	4.42	4.34	3.95	3.47	3.48
Bdh1	2	6.93	6.37	6.19	3.55	5.37	5.1	4.27	4.46	4.18
Abcg1	2	5.27	4.34	4.8	2.92	4.21	3.6	3.06	3.47	3.66
Gm23450	2	6.01	4.77	5.29	2.92	4.16	4.14	3.65	3.93	4.38
Spryd4	2	6.92	6.5	5.66	4.03	5.3	4.73	4.34	4.62	4.47
Olfm1	2	6.46	6.46	5.8	4.03	5.26	4.73	4.27	4.9	4.18
Scn1a	2	5.27	4.83	4.73	2.92	3.63	3.6	3.53	3.93	3.66
Snap25	2	5.42	5.48	4.86	2.47	3.89	3.2	3.24	3.93	3.66
Sez6l2	2	6.45	6.13	5.89	3.65	4.83	4.63	3.76	4.9	4.71
Celf6	2	4.71	5.14	4.24	2.73	3.56	3.35	3.24	4.06	3.28
Ric3	2	4.82	4.64	4.34	1.82	2.81	3.6	3.39	3.27	3.28
Map7d2	2	6.53	5.44	5.34	3.08	4.42	4.95	3.86	4.7	4.18
Habp4	2	5.45	4.99	5.34	3.45	3.77	4.06	3.53	4.62	2.69
Acer3	2	4.65	3.83	4.93	2.47	3.3	3.2	2.55	3.65	1.82
Ccdc177	2	7.12	6.22	6.7	5.08	5.78	5.43	4.7	5.02	3.66
Dbp	2	5.73	5.1	5.43	3.73	4.38	3.98	3.53	3.93	2.69
Tmem150a	2	4.92	4.77	4.8	3.55	4.16	3.48	2.55	3.8	1.82
Stim1	2	5.76	5.48	5.2	4.33	4.54	4.4	3.65	4.62	2.69
Hdac11	2	5.06	4.06	4.34	3.22	3.3	3.02	3.65	4.17	1.82
Kdm6b	2	8.33	6.15	5.29	3.34	3.83	3.8	6.28	6.05	5.64
Sphk1	2	5.38	4.34	4.59	3.89	3.19	3.35	4.8	4.06	4.47
Pde1b	2	5.55	5.59	4.73	3.08	2.81	4.21	4.27	4.7	4.64
Alox8	2	5.87	5.69	5.8	3.65	3.39	4.63	4.2	4.7	5.04
Lingo1	2	5.55	4.64	4.98	3.55	2.96	3.89	3.53	4.46	4.85
Brinp3	2	4.97	3.95	4.34	2.92	3.19	3.48	3.39	4.17	3.66
Gnao1	2	5.19	4.42	4.51	2.92	2.96	3.89	3.06	4.27	3.28
Hmcn2	2	6.18	4.99	4.66	4.09	3.3	4.28	4.34	4.84	4.29
Trnt1	2	4.71	4.25	4.59	3.08	3.39	3.2	4.04	4.96	3.95
Scn8a	2	5.23	4.77	4.66	3.65	3.48	3.48	4.27	4.17	4.18
Strap	2	5.15	4.89	4.59	3.34	3.48	3.7	4.04	3.8	3.95
Kcp	2	4.23	5.05	4.24	2.73	3.19	3.02	3.86	3.93	3.66
Atoh7	2	5.79	5.14	3.62	3.89	3.08	3.6	3.39	4.27	4.56
B3galt5	2	5.96	4.64	4.03	3.65	3.56	3.6	3.53	3.8	4.64
Dgka	2	5.23	4.83	3.62	2.73	3.7	3.02	3.39	3.65	4.07
Cadm2	2	5.31	4.89	3.45	1.82	3.48	2.53	2.84	3.93	4.29
Psg16	2	5.02	4.64	3.77	3.08	3.39	3.2	3.53	4.37	4.18
Maged1	2	5.02	4.89	3.77	2.73	3.08	3.2	2.55	4.37	4.18
Disp3	2	4.87	4.25	3.25	3.22	3.39	2.81	4.12	5.08	4.92
Mafk	2	5.49	5.1	4.51	2.92	4.64	3.8	4.27	5.63	6.28
Fgd4	2	4.23	5.36	4.73	3.89	2.64	3.35	4.8	3.47	4.64
Pde10a	2	3.61	4.16	5.2	3.55	1.82	1.82	3.39	4.06	4.71
Isoc2b	2	4.31	3.95	4.42	2.73	2.81	2.81	3.95	3.27	4.92
Trub1	2	4.14	5.1	5.04	3.55	4.34	2.53	4.34	5.59	5.39
Il1rl1	2	3.61	4.5	4.34	2.92	3.08	3.02	4.2	4.27	3.95
Micu1	2	4.59	5.62	5.59	3.22	4.01	3.02	6.04	5.33	5.25
Rnf212	2	3.96	3.83	5.38	1.82	1.82	1.82	3.86	4.77	4.64
Zfp976	2	3.47	4.06	4.42	3.22	2.64	2.53	4.47	4.17	4.29
Hcrtr2	2	3.31	4.06	4.03	2.73	1.82	1.82	4.27	4.9	4.98
Eipr1	2	2.9	4.94	5.47	3.34	4.3	3.8	5.39	4.46	6.39
Cntrl	2	1.82	3.19	3.45	2.92	2.81	1.82	4.04	3.8	5.04
Speer3	2	2.59	2.96	4.14	1.82	2.81	2.53	4.89	3.8	3.66
Vmn2r22	2	3.61	3.55	4.34	2.73	3.19	2.53	4.98	3.93	3.95
Edem1	2	1.82	3.39	5.2	1.82	1.82	1.82	5.35	4.37	4.92
D830030K20Rik	2	4.14	4.57	3.62	3.65	3.08	2.81	5.06	4.54	4.56
Arg1	2	2.9	3.95	1.82	1.82	1.82	1.82	5.48	5.93	6.12
Asic3	2	3.74	3.95	3.77	3.34	2.81	3.35	4.59	4.54	5.35
4930503B20Rik	2	4.23	4.5	3.91	4.09	3.89	3.35	4.98	4.96	5.95
Glrb	2	1.82	3.19	3.45	1.82	1.82	2.81	4.8	3.93	4.98
Evc2	2	2.9	4.16	4.03	1.82	1.82	3.35	5.02	4.37	4.78
Trim38	2	2.59	4.16	3.25	1.82	1.82	2.81	3.24	4.54	4.07
Trpc4	2	3.61	3.19	3.25	1.82	2.4	3.02	4.34	4.7	4.64
Zbtb16	2	4.76	4.83	4.8	3.08	4.11	4.4	5.18	5.47	5.98
Filip1	2	3.85	4.5	3.62	1.82	2.4	3.02	4.2	4.06	4.85
Ralb	3	5.38	4.99	4.34	4.03	3.77	3.02	2.84	3.8	1.82
Cyrib	3	5.35	4.7	4.34	4.09	3.3	3.48	2.55	3.65	1.82
Mpp2	3	5.7	5.48	5.34	4.99	3.95	4.28	3.53	3.8	3.03
Gm2027	3	6.24	5.92	5.43	5.76	4.67	4.52	4.27	4.54	3.95
Etv5	3	5.02	6.03	5.29	4.33	4.11	4.63	3.24	3.02	1.82
Acvr1c	3	6.1	5.98	5.66	5.31	4.71	4.73	4.2	3.47	3.03
Gas2l1	3	8.61	8.03	8.05	6.23	6.24	6.34	4.27	4.77	3.48
Sh2b3	3	8.66	8.23	7.79	6.16	6.06	6.43	4.04	4.9	3.28
Dock9	3	6.79	6.61	6.29	5.44	5.28	5.27	4.59	4.7	3.81
Dnajc6	3	7.64	7.36	7	5.94	5.69	5.94	4.85	4.96	3.48
Kdm2b	3	7.62	7.33	6.84	6.02	5.48	5.64	4.34	4.46	3.48
Ttyh1	3	8.04	7.5	7.29	6.08	5.22	6.34	4.8	4.62	3.66
Adarb1	3	6.92	6.46	6.38	5.7	5.28	5.06	4.98	5.08	3.48
Rcan1	3	7.54	7.08	6.91	5.48	5.48	5.17	4.98	5.24	3.03
H19	3	6.18	5.75	5.38	4.74	4.3	4.46	4.59	4.17	3.28
Slc25a42	3	5.45	4.89	4.66	3.73	3.95	3.8	3.86	3.27	1.82
1700016K19Rik	3	5.64	5.84	5.15	4.38	4.94	4.06	3.65	4.06	3.48
Otulinl	3	5.35	5.98	5.2	4.57	4.71	4.34	3.65	3.93	3.66
Kcnab3	3	7.29	7.27	6.74	6.27	6.19	5.51	4.75	5.19	4.56
Itgb5	3	4.92	5.1	4.51	4.21	4.3	3.8	3.24	3.47	2.69
Ksr1	3	6.14	5.95	5.29	4.65	4.67	4.82	4.12	4.17	3.48
Oplah	3	6.5	6.39	5.73	4.74	5	5.06	4.53	4.06	3.81
Nr0b2	3	5.38	5.62	4.59	4.09	4.34	4.14	3.95	3.65	3.03
Fstl3	3	7.15	6.96	6.26	5.48	5.8	5.43	4.2	4.84	4.56
Wscd1	3	7.51	6.99	6.38	5.7	6.02	5.31	4.2	4.77	4.29
Ptpn21	3	7.48	7.03	6.6	5.85	5.67	5.4	4.2	4.9	4.07
Pik3cd	3	7.61	7.54	6.84	6.13	6.01	5.67	4.94	5.42	4.78
Ctdsp1	3	6.36	6.05	5.55	4.81	4.97	4.4	3.76	3.93	3.81
Fmnl1	3	8.41	7.88	7.33	5.99	6.19	5.57	4.75	4.77	4.85
Ahr	3	7.95	7.11	6.82	5.76	6.03	5.37	4.53	4.7	4.07
Chn2	3	7.41	6.81	6.58	5.66	5.9	5.74	4.94	5.24	4.85
Plxna1	3	6.87	5.98	5.92	4.65	4.94	4.63	3.53	4.06	3.28
Myo1c	3	8.52	8.18	7.76	6.2	6.3	6.03	4.34	4.84	4.78
Vav1	3	8.92	8.57	8.29	6.88	6.68	6.78	5.25	5.42	5.39
Mir5135	3	10.04	9.63	9.19	7.89	7.74	7.99	6.62	6.83	6.83
Gpr176	3	8.49	7.9	7.53	6.29	6.44	6.39	4.98	5.24	5.2
Spock1	3	8.84	8.3	8.09	6.65	6.24	6.45	4.59	5.38	4.71
Mpig6b	3	7.57	7.17	6.82	5.74	5.34	5.48	4.27	4.84	4.47
Arvcf	3	7.35	6.92	6.8	5.68	5.61	5.4	4.59	4.84	4.47
Fgf12	3	8.32	7.74	7.72	6.03	5.91	5.96	4.7	5.08	4.64
Matk	3	9.36	8.88	8.41	6.77	7.31	7.12	5.1	6.1	5.52
Syt7	3	8.36	7.76	7.51	5.97	6.25	5.94	4.34	5.13	4.64
Rnf144b	3	9.15	8.64	7.97	6.49	6.62	6.8	4.89	5.84	5.56
Lyn	3	8.04	7.7	7.16	5.88	5.98	5.89	4.27	5.13	4.85
Gmpr	3	7.68	7.39	6.93	6.31	5.99	5.74	4.41	4.84	4.78
Phospho1	3	8.66	8.06	7.98	6.56	6.03	6.31	4.27	4.46	4.29
1700125G02Rik	3	9.75	9.25	8.83	7.55	7.36	7.45	5.45	5.38	5.64
Dmtn	3	8.96	8.48	8.21	7.05	6.49	7.11	4.85	5.42	5.44
Epha8	3	8.68	8.25	7.83	6.75	6.52	6.43	4.47	5.02	5.25
Iglon5	3	8.3	8	7.78	6.68	6.55	6.67	4.94	5.55	5.48
Hsd17b1	3	10.15	9.78	9.19	7.96	7.91	8.46	6.33	6.4	6.52
Sipa1l1	3	7.98	7.72	7.42	5.88	5.97	6.45	4.47	4.37	4.56
Ppp1r1b	3	9.66	9.16	9.04	7.2	7.01	7.61	5.39	4.96	5.52
Klhl21	3	8.68	8.02	8	6.35	6.19	6.73	4.59	4.46	4.92
Map7	3	8.61	8.14	7.85	5.95	5.71	6.46	4.34	4.46	4.71
Cacna2d2	3	9.69	9.29	8.91	7.22	7.21	7.75	5.87	6.13	6.32
Cbx7	3	9.72	9.18	8.99	7.73	7.75	8.1	6.59	6.52	6.9
Wnt7a	3	10.28	9.75	9.41	7.48	7.32	7.76	5.59	5.51	6.12
Bcl6b	3	7.9	7.32	7.07	5.85	6.22	6.43	4.59	5.02	4.56
6530402F18Rik	3	8.89	8.31	8.17	6.61	7.27	7.42	5.51	5.63	5.39
Des	3	9.98	9.45	9.05	7.54	7.98	8.43	6.1	6.28	6.09
Mfap2	3	8.59	8.03	7.74	6.52	6.72	7.22	5.45	5.51	5.3
Stk10	3	9.21	8.89	8.3	7.13	7.18	7.45	5.48	5.87	5.52
Crb3	3	10.03	9.36	9.06	7.41	7.64	7.84	5.42	5.7	5.2
Tesc	3	10.93	10.45	9.99	8.34	8.49	8.93	6.08	6.33	6.15
Rara	3	10.19	9.75	9.47	7.56	7.97	8.43	5.35	5.87	5.44
Mir1966	3	9.69	9.07	8.94	7.09	7.43	7.77	4.7	5.47	4.85
Fbrsl1	3	8.15	7.82	7.57	6.27	6.48	6.98	4.85	5.33	4.98
Nrg3	3	7.68	6.99	6.54	5.74	5.75	6.13	4.89	5.19	4.71
Mtus2	3	8.56	8.13	7.54	6.57	6.55	6.93	5.89	5.99	5.56
Atcayos	3	9.53	9.06	8.72	6.93	7.14	7.31	5.78	6.18	5.75
Slit3	3	9.83	9.42	9.03	7.3	7.5	7.52	5.92	6.21	5.79
Afap1l2	3	9.35	8.69	8.37	6.49	6.64	6.73	4.75	5.47	4.98
Syngr3	3	9	8.53	8.27	6.44	6.68	6.73	5.1	5.77	4.98
Mir124a-3	3	10.4	9.86	9.6	7.35	7.46	7.91	5.7	6.46	5.82
Cyp1a1	3	9.58	8.98	8.88	6.67	6.59	7.24	5.06	5.8	5.09
Usp2	3	7.99	7.73	7.27	5.55	5.39	5.98	4.34	4.84	4.18
Agbl2	3	7.33	6.84	6.63	5.48	5.74	5.98	4.65	4.9	4.47
Srrm3	3	9.49	8.77	8.75	6.79	7.12	7.61	5.54	6.13	5.44
Orai3	3	8.44	7.87	7.54	5.62	5.99	6.18	4.8	4.96	4.38
Dnaja4	3	8.22	7.69	7.6	5.76	6.11	6.25	5.06	5.19	4.56
Sfmbt1	3	6.99	6.5	6.58	5.26	5.24	5.59	3.95	4.17	3.81
Ppp1r13l	3	7.41	6.78	6.91	5.74	5.59	5.89	4.59	4.9	4.47
Fos	3	9.57	9.05	8.56	7.03	6.87	7.63	5.48	5.7	5.3
Kcnk4	3	9.76	9.16	8.96	7.17	7.12	7.65	5.54	5.8	5.64
Acta1	3	10.08	9.65	9.38	7.71	7.64	8.13	6.1	6.35	6.15
Scn1b	3	9.85	9.24	9.09	6.98	6.78	7.52	5.14	5.42	5.3
Agap3	3	8.64	8.11	7.76	5.62	5.97	6.4	4.2	4.62	4.29
Zfp703	3	8.79	8.07	7.8	5.94	5.97	6.54	4.34	4.96	4.47
Ankrd13b	3	6.88	6.5	6.31	5.26	5.28	5.46	4.27	4.06	3.95
Megf8	3	9.99	9.41	9.15	7.33	7.78	7.94	6.04	5.66	5.39
Hexim1	3	8.89	8.29	7.99	6.35	6.54	6.58	4.89	4.84	4.29
Plxna1	3	8.09	7.66	7.23	6.02	6.02	6.13	4.8	4.62	4.18
Car7	3	9.95	9.29	8.9	7.25	7.73	7.74	5.89	5.9	5.39
Lrrc24	3	8.82	8.39	7.58	6.62	6.94	6.54	5.18	5.08	5.09
Abcb9	3	7.88	7.3	6.87	5.62	5.93	5.43	3.95	4.27	3.81
Scx	3	8.23	7.92	7.55	6.49	6.73	6.56	4.65	5.08	4.71
Myrip	3	9.81	9.39	9.01	7.62	7.85	7.69	5.48	6.05	5.48
Rap1gap	3	7.96	7.63	7.03	6.28	6.39	6.31	4.7	5.08	4.56
Mylip	3	6.2	5.69	5.62	5.11	5.22	5.14	4.34	4.27	3.81
Pxmp2	3	7.41	6.95	6.82	6.07	6.06	6.11	5.06	5.24	4.71
Epha1	3	5.92	5.4	5.2	4.61	4.71	4.57	3.65	3.8	3.28
Iqsec1	3	6.53	5.65	6.03	5.14	5.07	4.95	3.76	3.65	3.48
Pdxk	3	4.82	4.42	4.66	3.73	4.21	3.98	3.39	2.68	1.82
Eno2	3	4.82	4.42	4.14	3.96	4.01	3.35	3.53	2.68	1.82
Myh14	3	5.11	4.34	3.62	3.55	3.3	3.6	3.24	2.68	1.82
Trmt9b	3	5.02	4.16	3.62	3.55	3.19	3.2	3.39	1.82	1.82
Ckb	3	5.15	4.25	3.62	4.38	4.06	4.14	3.53	3.02	2.69
Cdh22	3	6.62	6.13	5.34	5.95	5.74	5.54	4.59	4.7	3.66
Kcnc1	3	5.64	4.25	4.59	4.16	4.46	3.8	3.53	3.8	1.82
Mpzl3	3	5.15	3.39	3.91	4.03	3.39	3.2	2.84	3.02	1.82
Plec	3	4.23	4.06	4.73	4.7	4.92	3.02	3.24	1.82	1.82
Tcp11l2	3	5.49	4.57	4.51	3.34	5.28	3.6	3.76	3.27	3.28
Zdhhc18	3	5.45	4.94	5.43	3.89	4.92	3.6	3.76	3.02	3.28
A230051N06Rik	3	4.87	4.89	3.77	3.65	4.54	2.53	3.24	1.82	1.82
Nt5c2	3	5.49	5.9	4.73	4.48	4.67	3.48	3.86	3.47	3.66
Flt3l	3	5.45	5.19	4.42	4.16	4.57	3.35	3.53	3.27	3.48
Trpc1	3	4.46	4.77	4.03	3.81	4.16	3.02	2.84	2.68	2.69
Fmnl1	3	6.65	6.15	5.92	4.65	4.54	4.9	3.39	4.17	4.38
Nrn1	3	7.25	6.9	6.6	5.59	5.54	5.67	4.41	5.33	5.44
Klhdc8a	3	7.29	6.37	6.24	5.31	4.97	5.37	4.04	4.96	4.85
Nrip3	3	8.34	7.49	7.39	6.11	5.97	6.43	5.02	6.16	6.15
Cnn2	3	10.67	10.08	9.73	8.55	8.99	9.14	7.61	8.09	8.52
Pdlim2	3	10.32	9.72	9.46	8.43	8.71	8.84	7.19	7.83	8.21
Ntf5	3	11.01	10.4	10.11	9.15	9.41	9.56	8	8.54	8.95
Dhh	3	11.67	11.05	10.72	9.67	9.97	9.98	8.78	9.1	9.6
Galnt17	3	7.24	6.59	6.01	5.14	5.41	5.34	3.95	4.54	4.98
Hmcn2	3	10.28	9.69	9.41	8.48	8.51	8.63	7.15	7.99	8.26
Kcnk4	3	11.16	10.56	10.31	9.11	9.47	9.45	8.11	8.86	9.07
Rap1gap	3	7.22	6.52	6.22	5.14	5.55	5.46	3.95	4.84	5.15
Uncx	3	7.2	6.2	5.86	4.88	4.83	5.31	3.39	4.06	5.09
Myo1d	3	6.24	5.81	5.8	4.61	3.7	4.57	2.55	3.65	3.81
Fmnl1	3	7.31	6.64	6.44	5.55	4.94	5.67	3.65	4.7	5.04
Mir7240	3	9.05	8.46	8.01	7.21	6.55	7.1	5.1	5.96	6.46
Fam78b	3	8.02	7.45	7.12	5.62	4.46	5.37	3.86	4.17	4.78
Racgap1	3	8.06	7.73	7.27	6.46	5.57	6.46	5.1	5.59	5.79
Tspan4	3	7.35	6.77	6.38	4.92	4.3	5.31	3.86	4.17	4.64
Prrt1	3	7.15	6.57	6.35	5.02	4.64	4.99	3.65	4.37	4.47
Bcl6	3	8.13	7.54	7.28	5.44	4.97	5.51	3.65	4.7	4.47
Ampd3	3	7.98	7.32	7.23	5.94	5.5	5.89	4.59	5.29	5.15
Ablim2	3	8.39	7.66	7.6	6.11	5.67	6.18	4.53	5.08	5.52
9930012K11Rik	3	7.25	6.64	6.4	5.88	5.59	6.4	4.2	4.84	5.64
Ptchd1	3	6.53	5.98	5.86	5.23	4.5	5.72	3.65	4.27	4.92
Arhgef15	3	9.5	8.72	8.65	7.68	8.07	7.86	6.75	7	7.31
Gm20517	3	7.62	6.92	6.94	5.74	6.47	6.11	4.94	4.9	5.52
Nr4a1	3	9.83	9.4	8.82	7.05	7.76	7.3	5.32	5.08	5.48
Rhbdf1	3	10.01	9.49	8.94	7.02	7.23	7.22	5.25	5.02	5.2
Zbtb7a	3	9.71	9.1	8.93	6.88	7.05	7.08	4.85	4.62	4.85
Otud7a	3	10.4	9.95	9.69	7.68	8.02	7.77	5.85	5.77	6.07
Pitpnm3	3	9.23	8.55	8.42	6.9	7.1	7.24	5.18	5.38	5.3
A930004D18Rik	3	8.65	7.98	7.94	6.78	6.95	6.96	5.54	5.55	5.68
Prox1	3	10.09	9.66	9.44	7.43	7.89	7.75	5.29	5.55	5.6
Bahd1	3	11.17	10.72	10.38	8.92	9.25	9.43	7.12	7.57	7.51
Eml2	3	10.24	9.71	9.46	7.69	8.05	8.25	5.85	6.21	6.04
Mir7055	3	10.95	10.54	10.12	8.24	8.72	8.76	6.4	6.77	6.83
Slc9a3r1	3	9.59	8.96	8.67	7.02	7.75	7.57	5.22	5.42	5.79
Nab2	3	10.92	10.27	9.96	8.02	8.45	8.74	5.89	6.1	6.46
Mir129-2	3	10.13	9.59	9.14	7.26	7.93	8.18	5.29	5.63	5.85
Kcnip3	3	10.41	9.79	9.41	7.7	8.32	8.35	5.78	5.96	6.17
Egr3	3	9.22	8.82	8.24	6.86	7.32	7.19	4.7	4.9	5.56
Akain1	3	9.2	8.76	8.63	7.52	7.64	7.8	5.87	5.96	6.39
Egr4	3	10.71	10.14	9.74	8.19	8.42	8.61	5.82	5.96	6.25
Jsrp1	3	9.87	9.41	9.16	7.6	8	8.03	6.18	6.26	6.58
Oxt	3	9.48	9.09	8.77	7.44	7.83	7.86	6.23	6.18	6.48
Foxh1	3	10.09	9.71	9.42	7.78	8.14	8.37	6.41	6.33	6.93
Plec	3	10.73	10.14	9.84	7.98	8.01	8.26	5.85	5.96	6.41
Ankrd34a	3	10.53	9.92	9.5	7.42	7.66	7.8	4.89	5.19	5.64
Cldn6	3	9.69	9.2	8.94	8	8.11	8.35	6.77	6.82	7.2
Dgkz	3	9.81	9.25	8.98	7.78	8.01	8.23	6.4	6.44	6.88
Cdon	3	9.41	8.91	8.65	7.21	7.29	7.73	5.59	5.55	5.98
Rgcc	3	6.03	5.72	5.69	4.57	5.02	4.68	3.65	3.8	4.07
Srrm3	3	9.44	8.6	8.74	7.14	7.4	7.37	5.35	5.66	5.89
Shank1	3	7.73	7.14	7.36	5.94	6.34	6.09	4.34	4.62	4.71
Grb7	3	9.01	8.49	8.19	6.96	7.09	6.86	5.62	5.77	6.25
Syt2	3	10.42	9.93	9.56	7.48	8.03	7.92	5.87	6.6	6.78
Gm11762	3	10.83	10.32	9.95	7.5	8.04	8.1	5.85	6.38	6.56
Npas2	3	10.41	9.82	9.68	7.67	8.03	8.02	6.23	6.73	6.95
Kcnk12	3	10.42	9.9	9.6	7.61	8.03	7.98	6.08	6.48	6.88
Slc16a11	3	10.22	9.63	9.48	7.35	7.48	7.42	5.32	5.77	6.28
Mmp23	3	9.8	9.2	9.1	6.76	6.94	7.05	5.02	5.38	5.92
Ajm1	3	10.64	10.11	9.75	7.49	7.5	7.78	5.54	5.93	6.23
Gpr25	3	8.72	8.41	8.24	6.86	6.98	7.08	5.22	5.87	6.12
Pitpnm1	3	8.8	8.38	8.05	6.05	6.4	6.23	4.12	4.77	5.15
Tiam1	3	7.66	7.46	7.3	5.72	6.13	6.31	4.7	4.96	5.3
R3hdm4	3	10.72	10.09	9.78	7.82	8.28	8.47	5.94	6.46	6.7
Kcnc4	3	10.75	10.2	9.95	8.16	8.55	8.75	6.35	7.07	7.15
Esam	3	10.36	9.83	9.51	7.89	8.26	8.3	6.33	6.88	6.96
Gadd45b	3	10.29	9.83	9.48	7.77	7.9	8.28	6.08	6.62	6.73
Tead4	3	9.91	9.35	9.09	7.04	7.22	7.52	5.35	5.9	5.89
Insyn1	3	9.5	9.11	8.87	6.86	7.25	7.42	5.25	5.9	5.82
Hcn2	3	9.17	8.65	8.52	6.18	6.6	6.57	4.85	5.19	5.3
Ccdc106	3	11.04	10.35	10.23	8.04	8.25	8.56	6.64	6.91	7.02
Ubtd1	3	9.3	8.68	8.47	5.62	6.37	6.53	4.41	4.7	4.56
Mir212	3	9.03	8.4	8.24	5.85	6.02	6.31	4.41	4.27	4.85
Ppp1r1b	3	8.85	8.29	8.24	5.9	6.45	6.47	4.8	4.9	5.35
Synj2	3	8.13	7.68	7.4	5.9	6.22	6.23	4.85	4.84	5.15
Gas6	3	9.35	8.78	8.28	6.1	6.72	6.59	4.8	4.84	5.25
Trnp1	3	8.79	8.32	8.12	6.25	6.68	6.86	5.29	5.24	5.68
Tspan9	3	10.15	9.62	9.3	6.74	7.27	7.43	4.98	5.13	5.64
Flt3	3	9.75	9.22	8.96	7.02	7.63	7.47	5.87	5.66	6.04
P2rx5	3	8.76	8.21	8.26	7.16	7.18	7.58	6.16	6.38	6.58
Slc2a1	3	9.59	8.94	8.96	7.23	7.47	7.9	6.21	6.35	6.7
Rab37	3	9.15	8.64	8.45	7.53	7.6	7.99	6.56	6.66	7.05
Syt6	3	9.76	9.1	8.84	7.6	7.9	8.29	6.6	6.68	7.21
Nr4a2	3	10.45	9.96	9.58	8.09	8.26	8.61	6.52	6.83	7.4
Dscaml1	3	9.77	9.08	8.64	6.99	7.24	7.76	5.42	5.59	5.98
Gucy2e	3	9.29	8.73	8.41	6.08	7.17	7.08	4.53	4.62	5.09
Mir124a-3	3	8.19	7.83	7.34	5.48	6.18	6.13	4.2	4.46	4.56
Isyna1	3	7.81	7.45	6.94	5.55	6.21	6.09	4.41	4.62	4.85
Tsks	3	9.82	9.19	8.87	7.18	7.99	7.88	6.04	6.33	6.62
Coro2a	3	8.68	8.21	7.63	6.07	6.57	6.66	4.85	4.9	5.39
Cx3cl1	3	9.72	9.26	8.76	7.67	8.17	8.21	6.59	6.73	6.98
Slc41a2	3	7.84	7.28	7.16	5.23	5.74	5.76	4.65	4.46	4.85
Sv2c	3	6.65	6.33	6.09	4.65	5.26	5.21	4.27	4.17	4.38
Pou2f2	3	9.37	8.91	8.61	6.46	6.94	6.9	5.78	5.24	6.2
Map3k9	3	7.47	6.87	6.82	5.59	5.8	5.89	5.14	4.77	5.09
Abca1	3	7.31	6.72	6.69	5.36	5.8	5.76	4.8	4.37	4.64
Hes7	3	7.96	7.59	7.08	5.81	6.13	5.92	5.06	4.7	5.04
Cacna1c	3	8	7.74	7.1	6.08	6.23	6.28	5.29	4.77	5.15
Vgll2	3	8.31	7.76	7.38	6.07	6.65	6.69	5.78	5.59	5.98
Rhpn2	3	8.44	7.69	7.27	5.72	6.54	6.58	5.14	4.9	5.25
Hbegf	3	7.49	6.78	6.54	5.28	5.3	5.72	4.34	4.17	4.38
Pdx1	3	8.62	8.11	7.91	6.97	7.05	7.34	6.32	6.16	6.39
Itgb3	3	8.07	7.03	7.03	5.62	5.93	6.18	4.47	4.46	4.98
Cacna2d1	3	7.79	7.13	7.08	5.81	6.15	6.3	4.94	4.7	5.2
9130019P16Rik	3	8.82	8.07	7.83	6.55	6.91	7.15	5.59	5.47	5.92
Mir193b	3	8.74	8.07	7.83	6.62	7.01	6.88	5.82	5.66	6.01
Ptpn3	3	8.73	8.01	7.74	6.24	6.61	6.59	4.98	4.84	5.25
Eomes	3	9.07	8.29	8.21	6.92	7.32	7.36	6.23	6.13	6.23
Slc8a3	3	7.2	6.66	6.69	5.39	5.86	5.69	4.8	4.27	5.25
Gm15179	3	9.34	8.77	8.66	6.82	7.14	7.61	5.32	4.77	6.2
Rasd2	3	8.91	8.56	8.29	6.8	7.04	7.21	5.45	4.62	5.79
Strip2	3	5.38	4.99	5.04	3.89	4.3	4.4	3.39	3.02	3.48
6430548M08Rik	3	7.42	7.02	7.13	5.41	5.72	5.83	4.41	3.8	4.47
Tnfrsf11a	3	8.42	7.9	7.57	6.17	6.65	7.07	5.54	5.93	6.23
Cacnb3	3	9.25	8.89	8.41	7.16	7.81	7.89	6.43	6.8	7.1
D930007P13Rik	3	8.93	8.39	7.88	6.56	7.12	7.24	5.78	6.16	6.41
Kcns1	3	9.99	9.43	9.14	7.76	8.42	8.69	7.14	7.48	7.49
Shank3	3	8.88	8.31	7.96	6.32	6.88	7.25	5.42	5.38	5.82
Pstpip2	3	10.08	9.62	9.21	7.8	8.14	8.5	6.92	7.03	7.49
Ppm1n	3	9.87	9.39	8.93	7.75	8.1	8.38	6.89	7.05	7.41
Vwa5b2	3	10.31	9.84	9.51	8.04	8.58	8.89	7.28	7.42	7.95
Runx1	3	8.41	7.88	7.67	6.29	6.79	7.01	5.57	5.77	6.25
Hdnr	3	10.16	9.58	9.28	8.02	8.51	8.95	7.52	7.52	8.03
Sec14l2	3	7.38	6.87	6.35	5.53	5.59	6.18	4.65	4.7	5.2
Lad1	3	10.31	9.7	9.42	8.32	8.45	8.98	7.52	7.68	8.12
Irx4	3	9.52	8.7	8.52	7.39	7.65	8.16	6.56	6.77	7.25
Tnfaip2	3	10.43	9.82	9.51	8.44	8.83	9.16	7.52	7.87	8.3
Camk2a	3	8.15	7.53	7.26	5.88	6.42	6.84	5.06	5.38	5.85
Crybg2	3	9.07	8.49	8.3	7.08	7.47	7.87	6.14	6.54	6.91
Prdm12	3	9.78	9.23	8.94	7.68	8.23	8.51	6.72	7.03	7.51
Sfmbt2	3	10.62	9.93	9.7	8.44	8.8	9.14	7.64	7.75	8.45
Six6	3	11.05	10.47	10.21	9.24	9.48	9.78	8.22	8.46	9.08
Cdon	3	8.01	7.34	7.08	5.51	5.78	6.37	4.27	4.46	5.35
Pheta2	3	8.83	8.32	7.73	6.91	7.17	7.26	5.75	6.13	6.44
Eya2	3	10.33	9.82	9.28	8.57	8.81	8.88	7.43	7.62	8.02
Tmem132e	3	9.83	9.16	8.77	7.78	7.95	8.32	6.45	6.82	7.15
Amn	3	10.69	10.14	9.86	8.96	9.15	9.5	7.85	8.14	8.54
Zfp503	3	10.67	10.17	9.76	8.96	9.14	9.46	7.87	8.13	8.6
Wnt11	3	10.57	10.03	9.62	8.79	9	9.36	7.6	7.98	8.44
Erfl	3	11.12	10.48	10.07	9.28	9.42	9.78	8.16	8.49	8.94
Etv4	3	9.23	8.45	8.24	7.1	7.38	7.43	5.94	6.18	6.66
Mir193a	3	9.7	9.01	8.85	7.81	8.17	8.31	6.9	7.1	7.49
Lin28a	3	10.54	9.91	9.68	8.69	8.95	9.1	7.62	7.81	8.28
Gp5	3	9.54	8.87	8.59	7.65	7.91	8.02	6.6	6.93	7.38
Slc6a5	3	10.53	9.91	9.63	8.65	8.96	9.14	7.73	8.04	8.37
Tacstd2	3	10.52	9.99	9.6	8.66	9.05	9.13	7.76	7.96	8.45
Gm49890	3	9.34	8.57	8.24	7.48	7.87	7.94	6.59	6.73	7.08
Mir196a-2	3	9.77	9.22	8.83	7.82	8.22	8.57	7.06	7.33	7.58
Ptp4a3	3	9.05	8.42	8	7.1	7.46	7.74	6.02	6.28	6.58
2410017I17Rik	3	11.28	10.75	10.36	9.44	9.88	10.12	8.54	8.73	9.18
Trank1	3	10.73	10.13	9.65	8.55	9.21	9.29	7.63	7.94	8.44
Pkdrej	3	8.91	8.28	7.84	6.85	6.84	7.65	5.48	6.28	6.37
Gm16136	3	10.94	10.29	9.98	9.24	9.58	9.62	8.04	8.54	8.78
Pkp1	3	10.38	9.76	9.46	8.72	8.98	9.11	7.44	7.88	8.3
Hoxa9	3	10.59	9.89	9.65	8.94	9.06	9.32	7.64	8.02	8.48
Aqp5	3	10.43	9.89	9.6	8.79	8.97	9.22	7.49	7.93	8.28
Lhx2	3	10.29	9.69	9.4	8.54	8.74	8.97	7.36	7.76	8.13
Hoxc12	3	9.18	8.52	8.17	7.5	7.61	7.73	6.04	6.6	6.8
Rasal3	3	10.1	9.42	9.19	8.58	8.58	8.84	7.13	7.63	7.9
Gm12992	3	9.88	9.36	9.04	8.28	8.43	8.77	6.91	7.52	7.7
Six3os1	3	8.65	7.79	7.55	6.85	7.1	7.34	5.51	6.13	6.2
Esrrb	3	10.74	10.18	9.92	8.7	9.09	9.25	7.64	8.05	8.3
Itpr3	3	9.76	9.21	8.72	7.26	7.73	7.83	5.94	6.31	6.66
Ppl	3	10.63	10.07	9.79	8.44	8.6	8.78	7.05	7.53	7.76
Sfn	3	10.73	10.35	9.93	8.81	8.97	9.21	7.56	8.12	8.19
Cd70	3	8.67	8.18	7.78	6.82	7	7.33	5.94	6.23	6.35
Arhgef39	3	8.65	8.1	7.75	6.27	6.42	6.91	4.85	5.42	5.56
Kcnk3	3	9.47	8.8	8.53	6.74	7.06	7.47	5.35	5.77	5.95
D930020B18Rik	3	9.68	9.18	8.78	7.84	7.84	8.33	6.45	6.93	7.33
Galr1	3	9.29	8.95	8.56	7.7	7.69	8.21	6.68	6.91	7.22
Nfatc2	3	9.61	9.04	8.59	7.55	7.77	7.98	6.02	6.54	6.91
Hrk	3	11.29	10.77	10.39	9.48	9.56	9.79	8.08	8.64	8.96
Wwox	3	9.34	8.9	8.39	7.54	7.59	7.81	6.1	6.6	6.8
Arhgef3	3	8.45	7.9	7.57	6.05	5.99	6.34	4.2	4.84	4.98
Rnd1	3	9.77	9.26	8.89	7.52	7.38	7.65	5.42	6.05	6.28
Rnf39	3	9.31	8.65	8.62	6.9	7.16	7.42	5.06	5.74	6.01
Tmem163	3	10.54	9.94	9.62	7.87	8.13	8.44	5.89	6.52	6.78
S1pr5	3	9.4	8.92	8.56	7.27	7.44	7.75	5.7	6.18	6.5
Rcc2	3	9.88	9.46	9.07	7.14	7.41	7.84	4.98	5.63	6.09
Dab1	3	8.67	8.02	7.75	6.92	6.6	7.21	4.98	5.55	5.85
Epha2	3	10.42	9.73	9.63	8.65	8.64	9.05	7.04	7.74	7.78
Adm	3	10.9	10.18	9.99	9.14	9.21	9.5	7.74	8.33	8.43
Mir378a	3	8.25	7.77	7.73	5.83	6.19	6.53	3.65	5.08	5.44
Kcna2	3	9.69	9.16	8.78	7.12	7.41	7.65	5.06	6.23	6.68
Ush1g	3	10.05	9.65	9.28	7.74	8.12	8.33	6.7	7.22	7.31
Rhod	3	9.33	8.87	8.53	7.3	7.63	7.7	6.33	6.66	6.96
Galr3	3	9.98	9.51	9.14	7.55	8.17	8.32	6.62	6.97	7.17
Tmem191c	3	9.39	8.89	8.67	6.75	7.31	7.61	5.65	5.99	6.32
Cdh22	3	9.67	9.13	8.83	6.75	7.27	7.37	5.02	5.8	6.28
Arid3c	3	10.25	9.68	9.45	8.26	8.58	8.75	7.23	7.72	8.03
Kcnh3	3	11.44	10.9	10.5	8.97	9.41	9.69	7.65	8.2	8.64
Fosb	3	10.32	9.86	9.5	8.32	8.72	8.85	7.23	7.67	8.11
Mir1900	3	11.1	10.61	10.33	9.1	9.5	9.68	8.02	8.41	8.86
Dgkg	3	9.03	8.27	8.06	6.31	6.89	7.27	4.8	5.66	5.72
Extl1	3	10.21	9.7	9.35	8.08	8.45	8.82	6.72	7.48	7.73
Tub	3	9.35	8.75	8.38	6.38	7.14	7.21	4.85	5.93	6.12
C77080	3	9.51	8.9	8.64	6.63	7.47	7.7	4.94	5.38	5.6
Gm10575	3	10.55	10.12	9.62	8.09	8.61	8.88	6.52	7.09	7.09
Rasal1	3	9.25	8.85	8.68	7.09	7.47	7.69	5.29	6.16	6.04
Hcn4	3	8.99	8.67	8.39	7.14	7.65	7.68	5.89	6.58	6.3
Hrk	3	8.18	7.33	7.39	5.62	6.39	6.3	4.34	4.9	4.71
Zmynd10	3	9.92	9.42	9.17	7.95	8.48	8.53	7.06	7.6	7.39
Tmem108	3	9.5	8.77	8.76	6.6	7.16	7.26	5.25	5.99	5.6
Dpp10	3	8.21	7.66	7.3	5.92	5.99	6.3	4.85	5.33	5.04
Cdk18	3	8.81	8.01	7.86	6.59	6.5	6.66	5.35	5.77	5.68
Odf3b	3	10.39	9.86	9.3	7.44	7.38	7.68	5.62	6.38	6.17
Golga7b	3	8.67	8.17	7.97	6.38	6.32	6.34	4.85	5.55	5.25
Grin2c	3	10.07	9.63	9.25	7.34	7.19	7.81	5.25	6.28	6.2
Slc12a5	3	10.4	9.84	9.62	7.39	7.24	7.69	5.57	6.05	6.52
Pcsk1n	3	8.31	7.96	7.72	5.81	5.9	6.3	4.47	4.96	5.09
Snhg11	3	9.9	9.3	9.02	7.9	7.7	8.25	6.74	7.23	7.16
Col8a2	3	10.7	9.98	9.73	8.08	8.05	8.64	6.84	7.61	7.6
Lmo1	3	8.88	8.17	8.09	6.68	6.44	6.96	5.14	5.93	5.95
Tmc5	3	9.22	8.6	8.39	7.33	7.3	7.63	6.2	6.75	6.87
Fgf14	3	6.77	6.72	6.17	5.53	5.26	5.72	4.65	4.9	4.78
Dnm1	3	7.24	7.04	6.38	4.92	4.89	5.31	3.86	3.93	4.18
1700124L16Rik	3	9.11	8.92	8.32	7.29	7.48	7.84	6.43	6.71	6.9
Col13a1	3	10.6	10.08	9.71	8.62	8.62	8.79	7.53	8.08	8.21
Cntfr	3	8.75	8.24	7.72	6.36	6.46	6.45	5.22	5.87	6.04
Gm28626	3	8.69	8.3	7.83	6.88	6.87	7.11	6	6.13	6.52
Rln3	3	9.17	8.74	8.19	7.07	7.22	7.5	6.3	6.58	7.03
Caln1	3	7.23	6.5	6.03	4.77	4.71	5.21	3.86	4.17	4.38
Hotairm2	3	7.75	7.39	6.65	6.08	6.21	6.23	5.02	5.42	5.56
Pnmt	3	8.31	7.69	7.65	6.41	6.32	6.86	5.78	5.33	6.39
Nrn1	3	7.81	7.39	6.87	5.9	5.64	6.09	4.98	4.77	5.79
Pip5kl1	3	7.99	7.25	7.34	6.31	5.93	6.09	5.42	5.19	6.01
Jakmip1	3	8.08	7.57	7.32	6.17	5.8	6.14	5.42	5.29	6.15
Nrg2	3	6.51	5.84	5.66	4.61	4.92	4.73	4.27	3.8	4.47
Mab21l2	3	8.08	7.17	7	5.87	6.02	5.72	5.02	4.54	5.2
Slc6a17	3	8.46	7.7	7.51	6.61	6.25	5.87	5.18	5.08	5.72
Ahdc1	3	7.62	6.96	6.56	5.85	5.74	5.51	4.8	4.96	5.35
Vamp8	3	7.55	6.69	6.46	5.64	5.41	5.27	4.89	4.7	5.39
Rspo3	3	9.23	8.6	8.46	7.5	7.49	7.83	6.55	6.8	7.09
Gm11729	3	9.59	8.97	8.76	7.65	7.62	7.96	6.7	7.07	7.48
Tgfa	3	9.75	9.11	8.98	7.58	7.81	8.14	6.67	7.19	7.47
Erbb3	3	9.83	9.32	8.9	7.6	7.83	8.24	6.89	6.97	7.52
Pitx3	3	9.68	9.22	8.94	7.61	7.81	8.23	6.8	6.94	7.64
Rims4	3	8.96	8.29	8.06	5.94	6.13	6.73	4.89	5.19	5.6
Bdnf	3	9.58	9.1	8.71	7.16	7.33	7.93	5.94	6.31	6.75
Sowahb	3	9.9	9.4	9.02	6.94	7.05	7.73	5.62	5.63	6.5
Jak3	3	9.74	9.32	8.98	7.67	7.69	8.15	6.7	6.83	7.26
Fam83h	3	9.56	8.82	8.46	6.84	7.3	7.15	5.89	5.77	6.68
Jakmip1	3	8.77	8.28	8	6.32	6.52	6.58	5.22	5.13	5.98
Snai3	3	9.53	9.01	8.55	6.82	7.24	7.26	5.8	5.84	6.64
Helt	3	10.34	9.87	9.54	8.51	8.73	8.86	7.69	7.63	8.39
Cyp27b1	3	10.89	10.32	10.05	8.82	8.8	9.27	8.03	8.2	8.95
Gm15631	3	9.21	8.49	8.27	7.15	7.04	7.35	6.37	6.28	6.99
Tdrp	3	8.75	8.21	7.89	6.74	6.72	7.08	6.12	6.16	6.6
Cadm1	3	7.5	6.74	6.94	5.44	5.59	5.87	4.85	4.96	5.44
Pax1	3	8.18	7.11	7.4	6.31	6.01	6.57	5.02	5.55	5.89
Lrp4	3	9.22	8.6	8.35	7.72	7.48	8.08	6.49	6.71	7.16
Gm25212	3	7.04	6.17	6.09	5.53	5.28	5.79	4.27	4.54	5.09
Unc5a	3	6.39	6.05	6.11	5.31	4.54	5.21	3.76	3.65	4.71
Uncx	3	7.26	6.74	6.93	6.02	5.64	6.2	4.53	4.27	5.15
Nbeal2	3	7.59	6.83	7.22	6.47	6.07	6.47	5.39	4.96	5.68
Pdk1	3	6.62	5.65	5.66	5.02	5.02	5.03	4.12	3.8	4.71
Mcf2l	3	5.02	4.5	4.51	4.09	4.16	4.06	3.06	3.02	3.81
Tbc1d8	3	4.97	4.16	3.77	3.89	3.56	3.7	2.84	2.68	3.28
Bcr	3	6.01	5.51	4.8	4.88	4.11	5.06	3.65	3.65	4.38
Arhgdig	3	7.07	6.05	5.76	5.57	5.3	6.34	4.34	4.54	4.64
Pax6	3	5.84	5.4	4.42	4.52	4.5	4.57	3.53	3.02	3.03
Pcsk6	3	4.87	5.14	3.91	4.16	3.89	4.4	3.06	3.02	3.03
Atcay	3	5.31	4.64	4.93	3.65	3.77	4.4	3.76	2.68	3.28
Tiam1	3	5.84	5.28	4.8	4.38	4.16	4.73	4.04	3.65	3.95
Aph1c	3	6.16	5.48	5.34	4.52	4.21	4.77	4.2	3.65	4.18
Mpzl3	3	6.56	6.41	6.01	5.05	4.64	5.67	4.7	4.06	4.78
Akain1	3	7.34	6.85	6.62	5.57	5.97	6.4	4.89	4.17	5.39
Creld1	3	5.94	5.75	5.29	4.74	4.64	5.14	3.95	3.27	4.38
Zfp607a	3	5.55	5.23	4.59	4.09	3.95	5.03	3.86	3.02	3.81
Atp6v1b1	3	5.52	4.99	5.2	4.33	4.01	5.31	3.65	3.27	4.18
Adcy8	3	7	6.28	5.55	3.65	4.38	5.24	3.76	4.17	2.69
Mgat4a	3	5.06	4.42	4.51	3.08	3.48	3.8	3.24	3.27	3.03
Nt5c1a	3	7.78	6.96	6.9	4.57	5.17	5.64	4.85	4.7	4.07
Slc9a3r2	3	5.27	4.34	4.34	3.65	3.48	4.06	3.39	3.02	2.69
Mettl24	3	6.01	5.62	5.69	4.52	4.86	4.82	4.41	4.06	3.48
Tlcd4	3	6.46	6.17	5.89	4.48	4.42	4.9	4.04	4.06	3.28
Tdrd7	3	7.83	7.25	6.88	5.59	5.41	6.21	5.14	5.08	4.29
Sorl1	3	6.82	6.35	6.06	4.61	4.92	5.27	4.59	4.54	3.66
Fgf18	3	6.94	7.14	6.93	5.7	5.86	6.37	5.06	5.42	4.92
Hmcn2	3	6.06	6.17	5.89	4.52	5.32	5.83	4.2	4.7	4.18
Shcbp1l	3	6.2	6.44	5.51	4.95	5.5	5.46	4.27	4.54	3.95
Pigz	3	8.05	7.62	7.06	5.59	6.31	6.58	4.85	5.7	4.18
Bmf	3	7.38	6.87	6.31	5.23	5.61	5.72	4.27	4.9	3.66
Otx2	3	8.25	7.79	7.35	6.07	7.18	7.08	5.39	6.16	5.95
Arhgap27	3	7.93	7.55	7.06	5.14	6.45	6.42	4.12	4.37	4.47
Pparg	3	8.59	8.34	7.78	6.52	7.52	7.52	5.96	6.35	6.28
Vldlr	3	6.48	6	5.34	4.7	5.34	5.21	3.95	4.37	3.81
Bsx	3	8.3	7.61	7.07	6.17	6.9	6.73	5.62	5.74	5.68
Npb	3	7.56	7.33	7.07	5.66	6.28	6.13	5.18	5.13	4.78
Bspry	3	8.6	8.17	7.68	6.08	6.87	6.61	5.42	5.51	5.04
Kcnt1	3	6.65	6.1	5.98	4.57	5.28	5.43	4.27	4.37	3.95
Mxra8	3	8.24	7.51	7.28	5.85	6.53	6.57	5.14	5.29	4.78
Plekhf1	3	6.32	5.78	5.73	4.65	5.5	5.24	4.41	4.17	4.18
Gpsm3	3	6.28	5.32	5.29	4.65	4.97	4.99	4.27	4.06	3.03
A330040F15Rik	3	5.99	4.99	5.09	4.27	5	4.52	3.76	3.65	2.69
Dnali1	3	5.89	4.94	5.25	4.16	4.77	4.46	3.65	3.8	3.03
Mir7009	3	5.84	4.42	4.73	3.81	4.67	4.86	3.53	3.47	3.03
Cst6	3	5.58	4.83	5.09	4.03	3.83	4.68	3.39	3.93	2.69
Sgms2	3	6.18	5.4	5.38	4.88	4.83	5.24	3.95	4.46	3.66
Mir1895	3	5.76	4.99	4.66	4.16	3.89	4.46	3.06	3.02	1.82
Alkbh3os1	3	7.61	6.78	7.03	5.66	6.18	6.54	4.65	4.62	4.07
Nbeal2	3	8.07	7.17	7.13	5.81	6.32	6.53	4.41	4.84	4.07
Fzd4	3	6.58	5.87	5.98	5.08	5.34	5.48	3.95	4.37	3.28
Proser2	3	7.75	7.24	7.01	6.05	5.83	6.63	4.94	5.02	4.47
Dlc1	3	6.97	6.72	6.29	5.51	5.32	5.92	4.04	4.17	3.66
Foxp1	3	7	6.74	6.33	5.66	5.66	6.49	5.02	4.84	4.38
Osr1	3	7.7	7.29	6.67	5.83	6.43	6.43	5.35	4.84	5.39
Chst11	3	7.51	6.81	6.63	5.66	6.07	6.3	4.7	4.17	4.98
Prr16	3	7.62	6.83	6.69	5.74	6.28	6.2	5.1	4.62	4.98
Grb10	3	7.57	7.15	6.79	5.59	6.18	6.57	5.22	4.77	5.04
Spint2	3	6.92	6.48	6.01	5.26	5.83	6.03	4.53	4.46	4.64
Acbd4	3	8.74	8.25	7.86	7	7.27	7.51	5.82	5.59	5.82
Ssbp4	3	7.05	6.35	5.62	4.65	5	5.37	3.53	3.02	3.03
Rarg	3	7.07	6.67	6.46	4.74	5.41	5.27	3.53	2.68	3.03
Ahdc1	3	5.31	4.94	4.86	3.89	3.95	4.46	3.53	3.02	3.03
Rras	3	7.34	7.11	6.82	6.16	6.07	6.52	5.57	4.84	5.15
Phf13	3	6.08	5.62	5.38	4.27	4.83	4.57	3.95	2.68	3.66
Radil	3	5.42	4.94	4.66	4.16	4.71	4.06	3.76	3.02	3.28
Hps6	3	5.55	5.51	5.15	4.81	4.11	4.68	3.65	3.47	3.48
Afap1l1	3	7.12	6.75	6.03	6.14	5.44	5.57	4.41	3.65	4.47
Camkk2	3	6.98	6.03	5.76	5.44	4.86	4.99	4.12	3.65	3.95
Denn2b	3	6.48	6.15	5.92	5.14	5.07	5.59	4.12	1.82	3.48
Gltpd2	3	5.87	5.69	5.89	5.02	4.92	4.4	4.12	3.47	3.95
Farp1	3	6.08	5.59	5.95	4.99	4.38	4.21	4.12	3.8	3.48
Tgfbr3	3	7.4	6.69	7.17	5.53	4.92	4.28	4.27	3.8	4.38
Megf11	3	6.58	5.84	6.22	4.65	4.46	4.21	3.65	3.27	3.81
Brsk2	3	5.49	4.25	4.59	4.33	3.39	3.7	3.65	3.02	2.69
Fam155a	3	5.81	4.77	5.38	4.88	4.5	4.52	3.95	3.47	3.66
Micall1	3	5.27	4.99	5.2	3.96	3.83	3.35	3.86	2.68	3.66
Slc6a6	3	6.01	5.23	5.04	4.48	4.67	3.89	3.86	3.02	4.18
Cnnm2	3	5.02	4.94	4.59	3.89	3.7	3.7	3.53	2.68	3.81
Iqsec3	3	5.79	6.13	5.55	4.88	4.38	4.63	4.04	3.27	4.71
Helz	3	7.22	6.98	6.48	5.28	5.87	5.21	5.32	4.7	5.3
Adamts18	3	7.7	7.67	7.47	5.55	5.93	5.34	5.29	5.02	5.92
Slc16a9	3	8.87	8.31	7.95	6.52	6.54	6.2	5.67	5.38	5.72
Zbtb8b	3	9.14	8.66	8.6	6.96	7.06	6.79	6.08	6.23	6.6
Spon1	3	9.21	8.65	8.46	6.25	6.37	5.81	5.18	5.02	5.64
Camk2n1	3	6.65	6.61	6.31	4.99	5.07	4.52	4.27	4.06	4.56
Tlcd4	3	6.7	6.17	6.09	4.7	4.86	4.77	4.47	3.93	4.56
Sorl1	3	8.62	7.82	7.61	4.92	5.17	4.86	4.7	3.93	4.29
Pde10a	3	6.43	5.59	6.03	4.81	5.07	4.57	3.95	4.27	4.64
Snta1	3	5.35	4.99	5.34	3.96	4.3	3.89	3.06	3.47	3.66
Ralyl	3	6.54	5.65	6.26	4.61	5.39	4.77	4.2	4.06	4.78
Efhd2	3	5.94	6.2	6.06	4.33	5.24	4.46	3.65	4.06	4.07
Apoa1	3	5.58	5.28	5.83	3.45	4.46	4.21	3.24	3.27	3.48
Sned1	3	5.15	4.5	3.25	3.08	4.01	4.06	1.82	1.82	3.66
Mical3	3	5.64	4.34	4.14	4.03	4.06	4.28	3.65	2.68	3.95
Gm15517	3	5.11	4.42	4.8	2.92	4.21	4.28	3.39	1.82	3.66
Phldb1	3	5.27	4.42	4.73	3.65	4.77	4.57	3.53	1.82	3.28
Utrn	3	5.15	3.95	4.14	4.03	4.25	3.98	3.06	3.47	3.28
Tmem243	3	5.76	4.64	4.66	5.02	5.34	4.46	3.39	3.93	3.81
Fez2	3	5.19	4.34	4.14	4.99	4.16	4.21	3.06	3.8	3.03
Stat6	3	9.41	8.85	8.81	7.86	7.93	8.4	6.53	6.46	6.98
Susd4	3	6.87	6.3	6.11	5.51	5.28	5.79	4.2	3.93	4.56
Dtx4	3	8.47	7.64	7.63	6.96	6.84	7.25	5.54	5.42	6.09
Ptp4a3	3	7.99	7.26	6.82	6.21	5.98	6.47	4.65	4.7	5.15
Asic4	3	10.94	10.22	9.94	8.93	9.01	9.17	7.03	7.23	7.68
Gnal	3	10.08	9.52	9.3	8.5	8.55	8.64	6.56	6.94	7.27
Epor	3	9.62	9.03	8.72	7.79	7.72	7.92	5.7	6.18	6.75
Hmx1	3	8.9	8.59	8.4	7.72	7.57	7.76	6.37	6.4	6.82
Tmem132e	3	8.76	8.01	7.86	7.35	7.49	7.1	5.94	6.1	6.12
Nrg3	3	7.38	6.64	6.42	5.59	5.77	5.54	4.2	4.37	4.47
Spry4	3	9.07	8.42	8.07	7.13	7.26	7.12	5.48	5.8	5.82
Hoxa1	3	8.26	7.69	7.46	6.78	6.79	6.47	5.65	5.42	5.64
Mpzl3	3	6.94	6.48	6.4	5.59	5.94	5.24	4.12	4.06	4.18
Abcc4	3	9.18	8.68	8.34	7.69	7.85	7.65	6.48	6.35	6.99
Hoxa5	3	9.56	8.86	8.33	7.9	8.14	7.95	6.63	6.71	7.12
Uap1l1	3	6.74	6.52	6.09	5.64	5.69	5.24	4.04	3.8	4.47
Sgms2	3	7.4	6.96	6.35	6.21	6.08	6.02	4.53	4.54	4.85
Efemp2	3	6.68	6.28	5.95	5.26	5.78	5.06	3.39	3.47	4.29
Gipc2	3	7.53	7.24	6.85	6.27	6.98	6.16	4.98	4.77	5.44
Ccdc116	3	7.45	6.9	6.82	5.92	6.51	5.79	4.85	4.9	5.3
Kcna1	3	6.48	6.1	6.24	5.11	5.52	4.86	3.76	3.65	4.47
Nfil3	3	6.74	5.44	5.95	5.2	5.46	4.57	2.84	3.27	3.66
Nr3c2	3	6.26	5.23	5.69	5.28	5.1	4.68	3.65	3.65	4.18
Mllt6	3	9.63	9.17	8.78	7.02	7.34	7.64	4.94	4.62	4.56
Itpkb	3	8.96	8.38	8.27	6.92	7.43	7.37	5.54	5.33	5.35
Rarg	3	10.36	9.79	9.46	8.11	8.52	8.45	6.18	6.18	5.89
Foxo1	3	9.05	8.44	8.4	6.68	6.97	7.08	4.27	4.37	4.38
Rara	3	11.41	10.89	10.57	9.08	9.33	9.74	6.2	6.31	6.58
Pdgfb	3	10.36	9.78	9.37	8.41	8.5	8.71	6.14	6.23	6.3
Chadl	3	9.55	9.06	8.77	7.65	7.53	7.89	5.35	5.13	5.04
Ccdc184	3	10.06	9.54	9.15	8.18	8.21	8.37	5.94	5.33	5.79
Mt1	3	9.23	8.5	8.33	7.45	7.45	7.83	5.78	5.38	5.75
Speg	3	10.82	10.36	10.01	8.67	9.28	9.36	5.85	6.18	5.95
4933428G20Rik	3	10.18	9.72	9.43	8.42	8.86	8.79	6.53	6.35	6.48
Hes5	3	10.36	9.74	9.46	8.25	8.72	8.76	5.85	5.77	5.98
Arhgap45	3	9.15	8.71	8.36	7.22	7.6	7.68	5.1	4.84	5.52
Creb5	3	9.79	9.32	9.09	8.04	8.45	8.49	5.96	5.84	6.46
Kcnn2	3	9.03	8.57	8.3	7.43	7.72	7.58	5.39	5.63	6.04
Ltk	3	10.5	10.01	9.45	8.52	8.92	8.89	5.7	6.08	6.39
Tmbim1	3	6.86	6.64	6.11	5.11	5.81	6.05	3.76	3.47	3.81
Hoxb3	3	7.84	7.6	7.19	6.76	7.12	7.28	5.62	5.29	5.64
Six3os1	3	8.54	8.21	7.49	7.19	7.6	7.53	5.7	5.51	5.92
2210408F21Rik	3	10.34	9.8	9.49	8.21	8.52	8.64	5.8	4.54	5.39
Ptpru	3	9.55	8.99	8.53	7.9	8.14	8.43	5.67	5.08	5.64
Adgra2	3	10.31	9.79	9.38	8.62	8.81	9.04	6.02	5.84	6.15
Pde10a	3	6.94	6.42	6.11	5.7	6.32	5.64	3.65	3.8	3.95
Hmga1	3	6.61	6.13	6.26	5.72	5.97	6	3.76	3.93	4.47
Rasl10a	3	9.07	8.44	8.27	7.82	7.96	8.25	5.06	5.42	5.6
Hlf	3	9.54	9.06	8.82	8.25	8.51	8.78	6.06	6.16	6.3
Hrh3	3	10	9.43	9.33	8.64	9	8.93	6.2	6.31	6.7
Phldb1	3	9.05	8.42	8.26	7.73	8.15	8.15	5.94	6.02	6.32
Wiz	3	7.81	7.58	6.91	6.1	6.61	6.76	3.06	3.65	3.81
Hic1	3	11.77	11.23	10.84	9.95	10.46	10.63	7.61	7.88	8.18
Shank1	3	11.12	10.57	10.32	9.19	9.62	9.91	6.49	6.88	7.06
Hspa12a	3	9.21	8.64	8.16	7.54	8.12	8.45	5.32	5.38	5.68
Pdgfa	3	9.71	9.41	9.01	8.25	8.98	9.11	5.92	6.05	6.5
Ubash3b	3	6.75	6.77	6.33	6.18	5.74	5.98	3.76	3.27	4.18
Msrb3	3	8.84	8.34	8.05	7.68	8	8.05	5.59	6.02	5.82
Nr4a3	3	8.26	7.7	7.53	7.33	7.5	7.43	4.98	5.38	5.2
A930012L18Rik	3	7.62	7.1	6.65	6.52	6.59	6.43	4.41	4.77	4.64
Kank2	3	7.52	6.8	6.5	6.48	6.5	6.58	4.47	4.37	4.29
Mir5046	3	9.76	9.1	8.81	8.27	8.56	8.73	6.35	6.75	6.39
Marveld1	3	8.48	8.02	7.67	6.86	7.38	7.4	4.47	5.02	4.18
Mmp17	3	9.21	8.62	8.19	7.48	7.95	7.93	5.06	5.42	4.85
Plec	3	8.02	7.63	7.33	6.59	7.14	7.33	4.27	4.54	4.29
Cpeb1	3	9.73	9.12	8.91	8.29	8.72	9.03	6.52	6.7	6.6
Nrxn2	3	9.53	8.71	8.55	7.28	8.16	8.12	5.1	5.38	4.18
Tfeb	3	8.97	8.4	8.02	7.01	7.3	7.48	4.7	4.84	3.95
Cited4	3	7.79	7.55	7.04	6.41	6.77	6.96	4.53	4.62	3.95
Dab2ip	3	9.58	8.94	8.7	7.24	7.55	7.86	4.85	5.19	4.07
Csrnp1	3	9.1	8.53	8.27	7.19	7.33	7.5	4.85	5.38	4.47
Iqsec1	3	7.19	7.02	6.56	6.33	5.93	6.23	4.12	3.93	3.28
Gpr157	3	6.34	6.46	5.62	5.81	5.78	5.83	4.12	4.7	4.18
Mapk11	3	8.23	7.86	7.62	6.97	6.68	6.86	4.85	5.96	5.44
Macrod1	3	8.05	7.68	7.7	6.79	6.61	7.14	4.27	5.66	4.92
Ppp4r4	3	7.04	6.48	6.26	5.85	5.62	5.85	3.76	4.37	3.95
Psd	3	8.07	7.66	7.36	6.84	6.62	6.61	4.04	4.7	4.64
Mapk12	3	9.23	8.61	8.25	7.12	7.15	7.5	4.8	5.55	5.04
Rarg	3	9.43	8.85	8.66	7.46	7.18	7.79	4.89	5.59	5.2
Gm23363	3	7.85	7.5	7.17	6.25	6.03	6.4	4.04	4.62	4.18
Tssk3	3	8.45	8.17	7.79	6.73	6.6	6.78	4.7	5.13	5.15
Plch2	3	8.93	8.42	7.98	7.08	7.13	7.23	5.25	5.51	5.6
Dgkh	3	8.79	8.29	8.1	7.49	7.18	7.45	5.75	6.1	5.98
Rybp	3	8.33	7.94	7.87	7.32	6.97	7.15	5.54	5.87	5.82
Mapkapk3	3	6.58	6.57	6.5	5.7	5.93	5.54	4.2	4.7	4.38
Hand1	3	8.05	7.46	7.23	6.46	6.81	6.9	4.65	5.55	5.3
Cdc14b	3	10.33	9.8	9.32	8.61	8.96	9.06	6.46	7.37	7.06
Usp35	3	8.38	7.83	7.6	7.03	7.17	7.21	5.65	6.18	5.98
Lmx1a	3	10.83	10.38	10.05	9.35	9.73	9.91	7.95	8.47	8.52
Hoxd3	3	9.88	9.43	9.06	8.53	8.87	9.04	7.16	7.67	7.66
Cdx2	3	10.17	9.52	9.26	8.46	8.91	9.19	6.95	7.6	7.5
Lef1	3	10.28	9.69	9.33	8.77	9.08	9.31	7.3	7.93	7.92
Meis2	3	10.07	9.63	9.3	8.57	8.9	9.18	7.45	7.85	7.73
Nxph3	3	7.9	7.07	7.11	6.08	6.34	6.67	4.59	5.24	5.04
Dpf1	3	9.24	8.32	8.43	6.97	7.4	7.6	4.41	5.38	5.04
Emilin3	3	9.32	8.86	8.54	7.38	7.58	8.05	4.94	6.21	5.85
Rgma	3	8.83	8.39	8.13	7.58	7.42	7.89	6.08	6.58	6.5
Syde1	3	9.08	8.63	8.34	7.69	7.74	7.93	5.57	6.16	6.32
Gm12339	3	9.5	9.12	8.74	7.89	8.14	8.3	5.94	6.38	6.64
Hapln4	3	9.75	9.26	8.88	8.17	8.28	8.47	6.28	6.68	6.88
Adcy8	3	8.96	8.22	8.07	7.03	7.14	7.57	4.85	5.19	5.3
Fam78a	3	9.93	9.41	9.16	8.48	8.72	8.92	6.72	7.05	7.16
Plxdc1	3	9.75	9.21	8.96	7.88	8.1	8.43	5.85	5.99	6.28
Pde10a	3	10.68	10.07	9.83	8.49	8.61	9.04	6.08	6.26	6.75
Gp1bb	3	10.08	9.44	9.32	7.78	8.28	8.72	5.57	6.13	6.39
AW011738	3	9.65	9.17	8.94	7.71	8.03	8.32	5.59	6.05	6.28
Speg	3	10.87	10.33	9.85	8.3	8.63	8.98	5.59	6.21	5.85
Prkcz	3	10.67	10.1	9.85	8.37	8.76	8.93	6	6.6	6.07
Itgb5	3	9.62	9.2	8.71	7.34	7.43	7.96	4.75	5.24	4.64
Cracr2b	3	9.44	8.84	8.26	6.75	7.23	7.58	4.41	4.7	4.38
Nr4a3	3	10.45	9.83	9.59	8.18	8.4	8.89	5.59	6.4	6.17
Nhlh2	3	7.14	6.72	6.48	5.94	5.99	6.25	4.59	4.9	4.85
Mcam	3	9.49	8.94	8.5	7.49	7.57	8.02	5.32	5.8	5.56
Gpat3	3	10.36	9.86	9.52	8.39	8.54	8.75	5.98	6.42	6.48
Zfp296	3	10.41	9.93	9.6	8.36	8.51	8.71	5.75	6.31	6.28
Arhgap27	3	11.18	10.56	10.32	9.44	9.56	9.91	7.98	8.4	8.42
Lrg1	3	8.77	8.26	7.83	6.9	6.97	7.31	5.22	5.59	5.82
Ell3	3	8.38	7.83	7.39	6.85	6.85	7.05	5.54	5.87	5.82
Rgs11	3	9.01	8.35	7.98	6.93	6.91	7.36	5.32	5.59	5.56
Chd5	3	8.31	7.85	7.53	6.69	6.72	7.12	5.57	5.93	5.79
Ush1g	3	10.25	9.57	9.28	8.26	8.56	8.66	7.05	7.17	7.37
Coro6	3	9.55	8.85	8.67	7.57	7.72	7.91	5.98	6.1	6.41
Zfp36	3	8.68	8.14	7.94	7.22	7.31	7.45	6.04	6.21	6.3
Dusp2	3	8.15	7.58	7.51	6.61	6.89	7.01	5.59	5.84	5.95
Tmem132c	3	10.44	9.85	9.57	8.27	8.49	8.8	6.7	7.1	7.27
Tmem59l	3	10.74	10.13	9.84	8.52	8.88	9.08	6.78	7.06	7.46
1700018A04Rik	3	8.59	7.96	7.7	7.12	7.35	7.45	5.85	6.13	6.28
Sema6c	3	8.27	7.66	7.5	6.75	6.91	7.05	5.35	5.66	5.68
Shtn1	3	7.81	7.43	6.84	6.21	6.43	6.3	4.53	5.02	4.98
Adamtsl5	3	10.17	9.69	9.23	8.23	8.75	8.68	6.76	7.1	7.16
Artn	3	9.46	8.96	8.54	7.43	7.87	7.79	5.62	6.16	6.07
Il4i1	3	9.08	8.57	8.25	7.19	7.54	7.56	5.45	5.93	5.85
Slc5a5	3	10.39	9.89	9.43	8.43	8.74	8.83	6.51	7	7.17
Elovl7	3	8.05	7.47	7.43	6.38	6.52	6.4	4.7	5.33	5.25
Psd	3	10.28	9.64	9.44	7.94	8.19	8.1	5.51	6.33	6.54
Rab37	3	9.3	8.55	8.44	7	7.21	7.33	5.02	5.63	5.52
Kazald1	3	10.68	9.95	9.83	8.19	8.5	8.78	5.7	6.6	6.58
Plvap	3	9.42	8.89	8.67	7.65	7.67	7.87	5.75	6.28	6.44
Plk5	3	10.75	10.1	9.87	8.06	7.97	8.12	5.51	6.35	5.89
Slc12a5	3	9.75	9.16	8.93	7.34	7.33	7.5	4.75	5.74	5.04
Rgl3	3	10.46	9.92	9.47	7.25	7.66	7.82	4.8	5.9	5.3
Dtx1	3	7.41	7.08	7.17	6.08	6.22	6.16	4.59	5.42	5.09
Gbx2	3	7.47	6.99	6.67	5.9	5.99	6.23	4.59	5.38	4.92
Rassf5	3	7.45	6.91	6.58	5.68	5.97	5.81	4.2	4.7	4.71
Ncmap	3	10.06	9.47	9.18	8.27	8.52	8.51	6.95	7.53	7.63
Gm53	3	9.34	8.73	8.44	7.64	7.75	7.86	6.08	6.77	6.66
Pde4c	3	9.69	9.17	8.79	7.92	8.27	8.35	6.55	7.1	7.16
Ssbp4	3	10.09	9.52	9.14	8.05	8.39	8.36	6.85	7.3	7.17
Tagln	3	7.7	7.24	6.77	5.83	6.11	6.34	4.75	5.13	5.04
Mir7671	3	6.06	5.36	5.89	5.34	5.44	4.77	3.76	4.17	3.48
Lrg1	3	6.16	5.28	5.51	5.2	5.52	4.68	3.76	3.65	3.03
Bcl9l	3	5.79	5.19	5.04	5.17	5	4.34	3.65	3.93	3.48
Gm17634	3	6.5	5.92	5.43	5.74	5.46	5.34	4.27	4.37	4.29
Eps15	3	6.22	5.62	5.43	5.53	4.97	5.03	3.86	3.8	3.81
Wac	3	5.35	5.32	4.8	4.92	4.42	4.21	3.06	3.47	3.28
A330009N23Rik	3	6.38	6.1	5.55	5.36	5.81	5.37	4.34	4.62	4.18
Klf15	3	8.31	8.04	7.22	6.9	7.02	6.88	5.14	6.08	5.15
Gprc5b	3	6.77	5.95	5.43	5.36	5.26	5.1	3.86	4.27	3.66
Plekhh1	3	5.61	4.7	4.24	4.38	5.17	5.1	3.39	3.02	3.48
Tmem151a	3	6.78	6.17	5.51	4.99	6.02	5.62	3.95	3.27	3.81
Rffl	3	5.99	4.77	5.51	5.28	5.32	5.51	3.53	3.47	3.48
Trim9	3	5.27	4.16	4.59	4.16	4.54	4.73	3.24	3.47	3.66
Ppm1m	3	5.06	4.06	4.34	3.81	4.25	4.28	3.06	3.02	3.28
Rcan2	3	5.73	4.99	5.04	4.99	4.67	4.68	3.39	3.93	3.95
Impa2	3	7.23	6.17	6.77	6.56	6.25	6.4	4.75	5.19	5.09
Pcgf5	3	6.64	5.78	5.76	5.88	5.48	5.76	4.12	4.37	4.18
Tspan18	3	6.65	5.62	5.69	5.83	5.83	5.83	3.24	4.17	4.78
Rbfox1	3	7.56	7.18	6.94	6.82	6.48	6.75	4.53	5.55	5.56
Gata2	3	7.73	7.11	6.97	6.97	6.63	7.1	4.59	5.77	5.64
Grb10	3	10.55	9.94	9.6	9.19	9.71	9.55	7.67	8.23	8.26
Stat5a	3	8.79	8	7.9	7.32	7.92	7.62	6.08	6.5	6.52
Hand1	3	8.13	7.35	7.34	6.43	7.09	7.23	5.54	5.93	5.82
Nkx2-1	3	10.16	9.72	9.33	8.48	9.13	9.18	7.38	7.74	7.9
Sik1	3	9.7	9.35	9.08	7.98	8.62	8.79	6.71	7.15	7.2
Pitx1	3	9.97	9.48	9.2	8.63	9.17	9.28	7.46	7.67	7.69
Tmem30b	3	10.57	9.93	9.66	9.11	9.58	9.67	7.86	8.22	8.2
Kcng3	3	10.7	10.09	9.81	9.24	9.79	9.79	7.95	8.32	8.35
Foxq1	3	10.89	10.35	9.94	9.43	9.87	10.11	7.94	8.4	8.53
Haglr	3	10.68	10.11	9.66	9.19	9.62	9.73	7.72	8.11	8.21
Dmrta2	3	9.76	9.18	8.98	8.32	8.79	8.98	7.02	7.28	7.41
Hand2os1	3	10.11	9.46	9.17	8.52	9.01	9.36	7.08	7.47	7.56
Pltp	3	9.59	8.88	8.51	8	8.48	8.57	6.85	7.17	7.22
Mnx1	3	10.26	9.63	9.22	8.57	9.09	9.36	7.41	7.62	7.59
Mideas	3	8.25	7.69	7.54	6.67	7.47	7.24	5.42	5.63	5.52
Rasal3	3	8.71	8.22	7.89	6.88	7.8	7.71	5.65	6.18	5.68
Sowaha	3	10.05	9.5	9.31	7.61	8.37	8.32	5.29	5.87	5.48
Gm13889	3	9.74	9.08	8.81	6.85	7.97	7.93	4.85	5.42	5.04
Pth2	3	9.75	9.35	8.97	7.78	8.49	8.53	6.18	6.4	6.48
Mpst	3	8.81	8.31	7.75	7.58	7.75	8.06	6.04	6.66	6.23
Pdzd2	3	8.61	8.08	7.78	7.41	7.67	7.9	6	6.48	6.35
Sec31b	3	7.99	7.54	7.12	6.66	6.94	7.15	5.02	5.59	5.35
Six2	3	8.58	8.22	7.78	7.28	7.6	7.85	5.48	6.28	5.64
Slco4a1	3	8.62	8.03	7.56	6.83	7.08	7.43	5.02	5.84	5.09
Nfatc1	3	8.6	8.25	7.67	7.53	7.59	8.05	5.85	6.5	6.44
Rap1gap	3	7.22	6.78	6.22	6.1	6.07	6.37	4.34	4.9	4.98
Tmem189	3	8.84	8.64	7.95	7.66	7.77	8.3	6.21	6.46	6.46
Igf2os	3	9.54	9.01	8.51	8.12	8.29	8.81	6.8	7.13	7.17
Ltbp3	3	6.34	5.51	5.66	5.17	5.48	5.72	3.53	4.46	4.07
Gbx2	3	10.53	9.98	9.75	9.06	9.5	9.75	7.2	8.04	7.95
Man1c1	3	6.56	6.35	5.95	5.55	5.81	5.89	4.12	4.77	4.78
Nkx2-1	3	10.46	9.98	9.57	8.88	9.65	9.69	7.52	8.06	8.29
Parp12	3	8.09	7.57	7.13	6.51	7.26	7.36	4.8	5.63	5.92
Vax1	3	9.56	9	8.53	7.95	8.48	8.79	6.55	7.17	7.47
Prdm16	3	10.37	9.66	9.29	8.82	9.43	9.38	6.83	7.53	7.98
Esx1	3	9.14	8.66	8.42	7.97	8.32	8.55	6.18	6.93	7.16
Fgf16	3	9.4	8.85	8.53	7.83	8.41	8.5	5.87	7.18	7.27
Hs3st3b1	3	9.84	9.37	9.05	8.55	8.95	9.19	6.98	7.17	7.57
Nkx2-3	3	9.16	8.61	8.42	8.06	8.31	8.61	6.58	6.77	7.03
Adgrb1	3	11.39	10.73	10.56	9.88	10.23	10.45	7.98	8.39	8.69
Tlx1	3	9.88	9.32	9.21	8.61	8.97	9.16	6.84	7.36	7.66
Nkx2-5	3	9.57	8.86	8.49	8.05	8.51	8.78	6.56	6.94	7.26
Begain	3	10.77	10.27	9.83	9.53	9.82	10.04	7.93	8.29	8.51
Foxd2os	3	10.88	10.33	9.93	9.64	10.05	10.23	8	8.49	8.77
Sh3bp1	3	7.77	7.16	6.99	6.46	7.13	7.13	4.98	5.63	5.64
Daam2	3	8.25	7.6	7.41	6.94	7.56	7.42	5.29	5.66	6.01
Plxnd1	3	9.28	8.6	8.48	7.88	8.54	8.58	5.89	6.44	6.71
Sox1	3	10.48	10.05	9.67	9.07	9.9	9.79	7.55	7.96	8.18
Fgf18	3	9.38	8.51	8.49	8.07	8.23	8.59	6.72	6.85	6.96
Hes3	3	8.13	7.3	7.21	6.99	7.41	7.43	5.25	5.33	5.68
Hmx1	3	9.55	8.81	8.58	8.11	8.76	8.72	6.46	6.46	6.85
Tfap2c	3	9.95	9.51	8.97	8.57	9.22	9.48	7.1	7.67	7.68
Prdm16	3	10.13	9.55	9.19	8.87	9.37	9.63	7.04	7.39	7.76
Hmx1	3	9.54	8.98	8.64	8.45	8.89	9.19	6.72	7	7.53
Bag3	3	8.43	7.88	7.34	7.03	7.66	8.14	5.54	5.7	6.07
Fendrr	3	8.49	7.68	7.2	7.12	7.41	7.92	5.67	5.93	6.23
Tfap2a	3	8.31	7.71	7.5	7.23	7.49	7.47	5.51	5.84	6.5
Neurog1	3	10.42	9.91	9.45	9.19	9.37	9.67	7.09	7.6	8.11
Pappa	3	8.95	8.26	8	7.89	7.98	8.21	5.51	6.13	6.8
Gpr153	3	8.56	7.99	7.86	7.49	7.78	8.12	5.18	5.74	6.41
Nkx2-2os	3	8.96	8.63	8.25	7.86	8.3	8.36	6.33	6.5	7.16
Kcnb1	3	10.31	9.86	9.39	8.97	9.47	9.44	7.17	7.57	7.95
Dmrta2	3	9.33	8.83	8.26	7.94	8.58	8.48	6.02	6.35	6.8
Mn1	3	11.46	11.03	10.61	10.35	10.82	10.83	8.77	8.99	9.38
Gata2	3	9.7	9.21	8.61	8.57	8.78	8.94	6.84	6.9	7.47
Ttc7	3	10.2	9.65	9.32	9.16	9.52	9.61	7.03	7.51	7.86
Foxf1	3	10.16	9.68	9.31	9.15	9.42	9.39	7.2	7.61	7.92
Sox17	3	10.73	10.08	9.75	9.16	9.54	9.91	7.86	8.08	8.6
Tbx1	3	10.17	9.56	9.36	8.55	9	9.29	7.27	7.31	8.05
Ptprt	3	9.59	9.17	8.79	8.1	8.22	8.66	6.68	6.93	7.61
Cdx2	3	9.28	8.69	8.3	7.54	7.7	8.19	6.02	6.21	6.82
Tbx4	3	9	8.33	8.38	7.6	7.98	8.07	6.23	6.54	7.1
Hoxc12	3	9.47	8.7	8.59	7.82	8.05	8.5	6.28	6.7	7.17
Wnt7b	3	10.26	9.66	9.37	8.74	9.06	9.3	7.33	7.67	8.19
Hoxc11	3	10.84	10.23	9.94	9.13	9.56	9.8	7.81	8.19	8.72
Evx1os	3	10.68	10.13	9.81	9.04	9.47	9.67	7.59	8.01	8.55
9530036O11Rik	3	10.91	10.29	10.04	9.25	9.79	9.95	7.9	8.22	8.81
Six3	3	10.04	9.57	9.28	8.47	8.77	9.35	7.09	7.55	7.76
Hoxd3	3	9.23	8.81	8.63	7.86	8.04	8.66	6.49	6.97	7.26
Jhy	3	8.01	7.49	7.52	6.76	6.96	7.47	5.1	5.55	6.15
Hand1	3	8.56	7.85	7.47	7.22	7.22	7.57	5.51	5.99	6.35
Prkag2	3	8.44	7.77	7.55	7.35	7.4	7.53	5.51	6.13	6.23
Fev	3	10.45	9.74	9.49	8.89	9.11	9.35	7.44	8.02	8.28
Lhx6	3	10.77	10.18	9.79	9.12	9.41	9.63	7.72	8.3	8.65
Mir615	3	10.34	9.74	9.46	8.78	9	9.32	7.16	7.75	8.16
Gad1	3	10.52	9.93	9.68	9.07	9.36	9.5	7.53	8.08	8.52
Tbx3	3	10.81	10.37	9.9	9.38	9.63	9.83	7.76	8.46	8.82
Pdgfa	3	10.61	10.1	9.58	9.05	9.25	9.62	7.27	8.02	8.22
Pax1	3	8.9	8.02	7.81	7.08	7.47	7.5	5.39	5.96	6.39
Nkx3-2	3	11.34	10.75	10.36	9.86	10.19	10.31	8.34	8.82	9.3
Sox14	3	10	9.43	8.93	8.52	8.81	8.83	7.04	7.5	7.9
Mir219b	3	10.64	10.14	9.77	9.17	9.12	9.65	7.1	7.97	8.25
Msx1	3	9.37	8.7	8.53	7.98	7.9	8.13	6.02	6.78	7.08
4930404N11Rik	3	9.01	8.52	8.27	7.34	7.47	7.58	4.94	5.74	6.09
Mir1199	3	10.56	9.97	9.77	9.06	9.26	9.36	7.46	7.99	8.25
Tpm1	3	10.32	9.75	9.58	8.77	8.88	9.17	6.91	7.6	7.85
Nkx2-5	3	8.99	8.3	8.12	7.77	7.92	7.99	6.1	6.13	6.46
Rasgrp2	3	9.85	9.16	9.01	8.21	8.48	8.59	6.02	5.9	6.6
Sfrp5	3	10.39	9.87	9.56	9.17	9.18	9.28	7.03	7.28	7.84
Enpp1	3	8.94	8.31	8.14	7.75	7.94	8.13	6.1	6.31	6.75
Irx4	3	9.51	8.95	8.63	8.23	8.49	8.57	6.74	6.96	7.21
Dmrt1	3	10.55	9.87	9.7	9.11	9.29	9.53	7.55	7.7	8.25
Gata2	3	9.15	8.46	8.26	7.71	7.88	8.16	6.32	6.46	6.8
Gdf1	3	6.43	6.13	5.73	5.46	5.46	5.76	4.27	4.37	4.71
Dlk1	3	10.4	9.87	9.37	8.85	9.28	9.51	7.51	7.85	8.25
Ecel1	3	11.5	10.93	10.52	9.98	10.34	10.49	8.56	8.99	9.34
Foxa2	3	11.54	10.97	10.56	9.96	10.37	10.53	8.49	8.85	9.29
Gpr160	3	7.26	6.66	6.24	5.66	6.21	6.2	4.47	4.7	5.15
Hhex	3	11.29	10.78	10.34	9.6	10.14	10.3	8.03	8.55	8.75
Fam189a2	3	9.62	8.94	8.6	7.58	8.17	8.52	5.85	6.4	6.68
Gsx2	3	10.03	9.45	9.18	8.46	8.83	9.15	6.99	7.31	7.68
Skor2	3	11.09	10.55	10.24	9.73	10.26	10.48	8.29	8.66	9
Pax2	3	10.78	10.29	9.96	9.47	9.93	10.09	8.02	8.35	8.7
Hoxd11	3	10.86	10.32	10.04	9.41	10.02	10.09	7.94	8.38	8.66
Foxc2	3	10.8	10.32	9.89	9.22	9.91	10.01	7.81	8.17	8.74
Mir1247	3	11.14	10.55	10.17	9.5	10.04	10.04	7.8	8.14	8.61
Hoxa10	3	10.68	10.15	9.77	9.13	9.73	9.73	7.46	7.96	8.39
Tfap2c	3	10.11	9.57	9.23	8.86	9.22	9.35	7.27	7.59	8.05
Tbx20	3	9.86	9.38	9.09	8.59	8.96	9.04	7.08	7.3	7.9
Olig2	3	10.41	9.94	9.56	9.11	9.29	9.71	7.46	7.9	8.42
Six2	3	9.71	9.29	8.88	8.46	8.7	8.87	6.88	7.24	7.64
Hoxa5	3	10.41	9.94	9.55	9.04	9.28	9.55	7.55	7.92	8.29
Foxf2	3	10.7	10.16	9.88	9.32	9.59	9.85	7.51	7.96	8.39
Vax1	3	10.14	9.52	9.32	8.67	8.99	9.27	7.01	7.43	7.96
Gm14204	3	10.36	9.83	9.5	8.99	9.39	9.6	7.45	7.82	8.39
Irx3	3	10.59	9.98	9.62	9.07	9.53	9.71	7.39	7.93	8.32
Tfap2c	3	10.61	10	9.73	9.22	9.58	9.63	7.46	8.01	8.25
Tmem200b	3	11.15	10.59	10.31	9.77	10.19	10.29	8.18	8.66	8.95
Igf2os	3	11.27	10.75	10.33	9.78	10.23	10.3	8.04	8.7	8.95
Hoxa4	3	10.6	10.04	9.79	9.39	9.6	9.7	7.7	8.28	8.53
Sall1	3	11.49	10.77	10.54	10	10.33	10.47	8.45	8.99	9.25
Hoxd9	3	8.33	8.03	7.6	6.93	7.63	7.39	5.65	6.02	6.32
Six3	3	9.12	8.71	8.24	7.57	7.97	7.92	6.02	6.4	6.7
Gnas	3	9.21	8.72	8.54	7.88	8.22	8.1	6.59	6.83	7.25
Hspa1b	3	11.13	10.45	10.26	9.53	9.93	9.88	7.83	8.21	8.45
Hspa1a	3	11.29	10.65	10.39	9.61	10.03	10.02	8.08	8.44	8.63
Sema3f	3	10.43	9.86	9.59	8.64	9.12	9.26	6.71	7.06	7.49
Hoxc12	3	9.12	8.49	8.11	7.48	7.92	7.84	6.08	6.28	6.73
Mt2	3	9.8	9.26	8.84	8.05	8.61	8.55	6.7	6.73	7.28
Mmp17	3	7.81	7.32	6.9	6.31	6.76	6.78	4.89	4.9	5.56
Pax9	3	8.76	8.46	7.78	7.34	7.67	8.3	5.85	6.02	6.58
Chat	3	7.88	7.61	6.93	6.58	7.05	7.25	5.45	5.47	5.95
Fes	3	6.9	6.64	6.22	5.62	5.81	6.26	4.7	4.46	5.15
Gbx2	3	8.23	7.67	7.23	6.94	6.69	7.33	5.42	5.47	6.54
Bhlhe23	3	11.03	10.53	10.12	9.5	9.64	9.93	7.99	8.38	9.14
Dusp9	3	8.6	8.17	7.88	7.11	7.37	7.77	5.75	5.9	7.01
Nanos3	3	6.39	6.17	5.8	5.44	5.44	5.64	3.65	4.06	5.04
Slc1a1	3	5.38	4.06	3.25	2.92	4.34	3.48	2.84	3.02	2.69
Ccdc69	3	6.48	6.26	5.38	5.48	5.39	5.59	3.39	5.02	4.18
Mir7-2	3	5.73	5.28	4.14	4.03	4.3	4.86	2.84	4.06	3.66
Epb41l4b	3	5.99	5.44	4.66	4.33	5.05	6.11	3.39	4.37	3.95
Triobp	3	5.35	5.1	4.59	4.21	5.1	4.82	3.24	3.8	3.66
Tbc1d1	3	5.31	4.64	3.77	3.81	4.42	4.06	2.55	3.47	2.69
Camk1d	3	6.97	6.17	5.86	6.16	6.3	5.74	4.27	5.29	4.29
Lonrf3	3	5.38	4.83	4.66	4.21	4.67	4.34	1.82	3.8	1.82
Fgd4	3	6.12	6.44	5.89	4.88	5.24	5.79	3.86	4.37	4.78
Bcor	3	7.79	8.07	7.67	6.31	6.86	7.45	4.53	6.08	6.15
Pls3	3	4.92	5.36	5.2	3.96	4.21	4.82	2.55	3.93	4.18
Larp6	3	4.23	4.89	4.34	3.08	3.3	3.7	1.82	1.82	3.81
Sgms2	3	4.38	4.83	4.86	4.52	4.38	4.14	3.24	3.02	3.81
Rab6a	3	4.87	5.28	5.34	4.65	4.46	4.57	3.65	3.27	3.81
Rgs3	3	5.23	5.48	5.34	5.41	4.67	4.68	3.06	3.93	3.95
Bcor	3	7.5	7.83	7.39	6.98	6.99	7.55	3.86	5.99	5.68
Klhl15	3	7.33	7.86	7.57	6.62	7.01	7.45	3.95	6.02	6.01
Chic1	3	5.94	6.3	5.92	4.88	5.28	5.1	2.84	4.7	3.95
Ftx	3	5.55	6.59	6.35	5.31	5.22	5.03	3.06	4.84	4.18
Ppp2r5a	3	7.84	7.28	6.67	6.86	7.01	7.51	5.35	5.19	4.78
Unc45b	3	10.42	9.79	9.26	9.34	9.87	9.99	7.07	7.17	7.09
Polrmt	3	5.61	5.23	4.86	4.88	5.12	5.14	3.53	3.47	3.28
Pcgf5	3	8.86	8.32	7.89	7.92	8.25	8.23	5.59	5.7	5.35
Rap1gap2	3	7.8	7.51	7.21	6.79	7.27	7.46	5.48	5.29	5.52
Cebpa	3	9.52	8.97	8.57	8.16	8.91	8.89	6.77	6.5	6.7
Oxr1	3	7.41	7.02	6.69	6.31	7.24	7.15	4.85	5.08	4.92
Pwwp2b	3	8.44	7.78	7.45	6.98	7.91	7.72	4.75	5.08	4.71
Susd4	3	6.32	5.69	5.73	5.11	5.77	6.42	3.39	3.65	3.95
Dusp22	3	7.05	6.62	6.24	5.88	6.25	7.05	3.65	4.27	3.81
Elk3	3	8.38	7.7	7.81	7.49	7.74	7.89	5.94	6.13	6.17
Eva1c	3	8.76	8.22	8.14	7.53	8.2	8.36	5.02	5.77	5.56
Gpr153	3	8.14	7.32	7.16	7.14	7.7	7.92	4.34	4.7	4.78
Plxna4	3	9.3	8.57	8.6	8.61	8.96	9.07	5.87	6.46	6.62
Lifr	3	7.38	6.9	6.72	6.77	7.1	7.3	4.75	5.47	4.98
Nsmf	3	7.58	7.07	6.72	7.21	7.29	7.63	4.89	5.55	5.2
Rom1	3	6.56	5.72	5.38	5.94	6.13	6.34	3.65	4.37	3.66
Inppl1	3	8.42	8.06	7.64	7.66	7.91	8.09	4.65	5.13	4.47
Smad3	3	8.94	8.54	8.32	8.39	8.39	8.65	5.98	6.23	6.09
Maf	3	8.78	8.37	7.67	7.86	8.18	8.43	5.51	6.13	5.79
Inka1	3	7.25	7.02	6.52	6.95	6.96	7.07	4.89	5.42	5.15
Bcorl1	3	5.58	5.87	5.29	4.7	6.02	5.74	3.24	4.27	3.03
Jade1	3	5.35	5.36	5.38	5.64	5.83	6.05	4.12	4.06	3.28
Stx2	3	7.09	6.1	6.69	6.54	7.1	7.26	4.04	5.13	3.48
Polg	3	5.64	4.94	5.25	5.39	5.22	5.89	3.76	4.06	3.28
Lgals1	3	5.45	4.34	4.73	4.77	5.61	5.14	3.06	3.65	3.66
Nsmf	3	7.37	6.83	6.09	7.18	7.43	7.35	5.02	5.51	5.85
Crim1	3	8.36	7.81	7.35	7.95	8.36	8.55	4.12	5.8	5.09
Nectin1	3	6.88	6.54	5.76	6.56	6.88	6.73	3.95	5.02	4.85
Mdga1	3	7.92	7.41	7.22	7.87	8.17	8.47	5.8	5.9	6.28
Acot6	3	5.58	5.32	4.8	5.55	5.54	5.64	4.04	3.8	3.95
Osbpl3	3	6.54	6.42	5.76	6.72	6.85	7.09	4.98	4.77	5.04
Agrn	3	5.87	5.92	4.93	5.66	6.23	6	3.86	3.8	3.66
Gm10649	3	7.16	6.48	6.14	6.93	7.31	7.18	4.47	4.77	4.38
Samd4	3	8.57	8.35	7.95	7.82	8.17	8.26	4.27	4.37	5.2
1700067K01Rik	3	5.49	5.23	5.04	5.26	5.28	5.43	3.86	3.65	3.95
Arl4c	3	9.45	8.95	8.59	9.02	9.48	9.54	6.59	6.73	7.18
Pard3	3	9.29	8.71	8.26	8.93	9.18	9.37	6.02	6.08	6.58
Clstn2	3	8.97	8.54	8.14	8.39	8.64	8.87	6.51	6.46	6.98
Maf	3	6.7	6.35	6.35	6.28	6.97	6.45	4.04	4.17	4.78
Asap1	3	4.87	4.94	3.77	5.08	5.93	4.9	3.65	3.65	3.03
Arc	3	4.65	4.83	4.42	5.02	5.39	5.06	3.39	3.93	2.69
Ppp1r14a	3	5.35	4.94	4.66	5.72	6.17	5.72	3.95	4.54	3.28
Zfp651	3	7.15	6.88	6.19	7.33	7.49	7.4	5.75	5.8	4.85
Foxa2	3	6.88	6.28	6.14	6.23	6.7	6.14	4.94	4.62	4.29
Gng8	3	5.11	5.05	4.93	5.14	5.69	4.57	3.65	3.65	3.03
Gprc5b	3	3.85	3.7	3	4.48	3.89	3.2	1.82	1.82	1.82
Tmem28	3	2.9	3.55	3.62	3.65	4.64	4.63	1.82	1.82	2.69
Tmem28	3	4.31	4.83	4.86	5.02	5.59	5.72	3.86	3.93	3.81
Arvcf	3	3.96	4.57	3.45	4.65	4.89	4.4	3.24	1.82	3.48
Dnase2a	3	4.92	4.83	3.45	5.08	4.54	4.82	3.65	2.68	3.48

## Sheet: Figure 2A - H3K4me3
cluster	p6_1	p6_2	p22_1	p22_2
C1	3.01882	2.23941	2.23941	2.23941
C1	3.01882	2.23941	2.23941	2.23941
C1	3.01882	3.34328	2.23941	3.37008
C1	2.23941	2.23941	2.23941	3.04888
C1	4.82925	3.50445	4.20519	3.49604
C1	6.41671	7.22458	5.15939	5.086
C1	3.74762	3.979	3.32173	3.88798
C1	2.23941	2.23941	2.87392	2.23941
C1	3.55934	2.88694	2.87392	2.23941
C1	3.55934	2.88694	2.87392	2.23941
C1	6.15503	6.93594	5.4037	5.60467
C1	3.55934	3.14779	3.12979	3.04888
C1	2.23941	3.14779	2.23941	3.70931
C1	5.32014	6.51451	5.12072	6.00067
C1	3.01882	3.14779	3.12979	2.81549
C1	4.29299	4.24073	2.23941	3.88798
C1	3.90878	3.14779	3.32173	3.37008
C1	3.74762	3.34328	3.32173	3.37008
C1	3.01882	2.23941	2.23941	2.23941
C1	2.23941	2.23941	3.32173	2.81549
C1	5.15571	2.23941	4.48352	3.37008
C1	2.23941	2.23941	2.23941	3.37008
C1	3.01882	2.23941	2.87392	3.04888
C1	7.19237	7.50389	6.41439	6.57631
C1	8.27016	4.70036	3.73791	5.11866
C1	8.2833	8.64107	7.36034	7.29052
C1	6.15503	7.09772	5.86433	6.33785
C1	2.23941	2.23941	2.23941	2.81549
C1	2.23941	3.34328	3.12979	3.37008
C1	8.57269	8.91128	7.67424	7.64989
C1	2.23941	2.23941	2.87392	3.04888
C1	2.23941	2.88694	2.87392	2.81549
C1	2.23941	2.23941	2.23941	2.81549
C1	4.82925	4.64368	4.41932	4.57078
C1	2.23941	2.88694	2.23941	3.04888
C1	2.23941	2.23941	3.32173	2.23941
C1	4.29299	4.58449	3.94711	3.96799
C1	8.02624	8.66534	6.84631	7.14241
C1	3.01882	3.14779	2.87392	3.2246
C1	3.01882	2.88694	2.87392	2.23941
C1	2.23941	2.23941	2.23941	3.04888
C1	3.01882	2.88694	2.23941	3.04888
C1	2.23941	2.88694	2.23941	2.23941
C1	2.23941	2.88694	2.23941	2.23941
C1	5.64231	5.6886	4.65931	4.52167
C1	3.01882	2.23941	2.23941	2.23941
C1	8.63552	8.92282	7.62079	7.6444
C1	2.23941	3.14779	2.23941	2.23941
C1	3.01882	3.8776	3.94711	3.60801
C1	4.67325	5.04225	5.97557	6.3649
C1	4.67325	5.2432	2.87392	3.2246
C1	3.01882	2.23941	3.84722	2.23941
C1	2.23941	2.23941	3.48009	2.23941
C1	4.17761	3.50445	3.61677	3.04888
C1	2.23941	3.14779	3.12979	2.23941
C1	3.55934	3.14779	2.23941	3.2246
C1	6.50933	6.64604	4.125	4.66391
C1	3.32903	2.88694	3.12979	2.23941
C1	4.49676	4.07253	2.23941	2.23941
C1	2.23941	2.23941	3.48009	3.37008
C1	3.01882	2.88694	3.61677	3.37008
C1	3.01882	2.88694	3.32173	2.23941
C1	3.32903	2.88694	3.12979	2.81549
C1	4.58792	5.12614	3.84722	3.88798
C1	2.23941	2.88694	2.87392	3.70931
C1	5.68288	5.57501	4.35182	4.11368
C1	2.23941	2.88694	2.87392	2.81549
C1	7.81625	7.97264	5.93211	6.01785
C1	4.75349	5.35121	6.07875	5.64962
C1	2.23941	2.23941	3.12979	3.04888
C1	8.63552	9.01203	7.71944	7.69842
C1	6.65828	6.8416	4.9978	5.15057
C1	3.90878	3.14779	2.23941	2.23941
C1	7.94588	8.43469	7.21455	7.49976
C1	5.09629	5.6886	4.35182	4.11368
C1	7.6738	8.31269	6.63307	6.48069
C1	2.23941	3.34328	2.23941	2.23941
C1	3.74762	3.979	4.54473	4.30453
C1	3.01882	3.14779	4.65931	4.4176
C1	3.74762	2.88694	3.48009	2.23941
C1	6.46377	6.75364	5.33813	5.35559
C1	3.01882	3.14779	3.12979	2.81549
C1	3.01882	3.34328	3.32173	3.04888
C1	3.01882	3.14779	2.87392	2.81549
C1	2.23941	2.23941	2.23941	2.23941
C1	3.01882	2.23941	2.87392	2.23941
C1	2.23941	3.14779	3.32173	3.04888
C1	2.23941	2.23941	3.94711	3.49604
C1	4.05056	2.23941	3.73791	3.2246
C1	5.9046	6.02698	3.94711	3.49604
C1	3.74762	4.24073	4.60325	4.4176
C1	8.52924	8.5509	6.09853	6.17917
C1	7.83422	8.2681	6.63307	6.63299
C1	3.74762	3.8776	2.87392	3.04888
C1	3.32903	2.88694	2.87392	2.23941
C1	2.23941	2.23941	3.61677	2.23941
C1	3.01882	3.14779	3.32173	3.2246
C1	4.58792	5.12614	4.7649	4.043
C1	6.96638	7.449	5.46634	5.69319
C1	3.74762	3.50445	4.03929	4.30453
C1	4.49676	4.52257	3.48009	4.11368
C1	7.92087	8.57306	6.19348	6.31027
C1	4.05056	3.50445	3.84722	3.70931
C1	2.23941	2.23941	2.87392	3.2246
C1	6.09642	6.22739	4.9978	4.83284
C1	7.29981	7.91017	8.17833	8.29018
C1	9.29758	9.80031	8.35235	8.46549
C1	6.15503	6.02698	5.74366	5.67158
C1	2.23941	3.34328	3.12979	3.04888
C1	8.5126	8.87606	7.49273	7.47521
C1	9.69663	10.2068	8.76324	8.81259
C1	2.23941	3.34328	3.48009	3.60801
C1	5.4673	5.41886	5.99681	5.77651
C1	9.41861	9.84652	8.56179	8.62177
C1	6.18346	6.46784	6.43005	6.22422
C1	3.90878	3.8776	4.03929	2.81549
C1	9.57102	10.0472	8.67096	8.71117
C1	7.95412	8.22676	6.8228	6.8777
C1	8.48443	8.72593	8.17833	7.88701
C1	4.17761	3.34328	3.32173	2.23941
C1	4.29299	4.75477	3.48009	3.04888
C1	3.90878	3.14779	3.73791	3.49604
C1	5.83446	5.4515	5.71825	5.43504
C1	9.37632	9.91172	8.32338	8.32493
C1	2.23941	2.88694	3.12979	2.81549
C1	9.63391	10.0785	8.68079	8.7526
C1	8.23001	8.96533	5.93211	6.01785
C1	7.4819	7.95587	6.59191	6.68752
C1	2.23941	2.88694	3.12979	2.23941
C1	5.79806	5.93821	4.41932	4.11368
C1	7.44728	7.67764	5.95401	5.46056
C1	3.01882	3.64345	3.73791	3.80213
C1	7.98662	8.16	4.86286	5.24214
C1	4.49676	3.50445	4.2806	2.23941
C1	3.55934	3.50445	3.84722	3.70931
C1	6.91659	7.24314	6.86943	6.95081
C1	3.74762	3.8776	3.32173	3.37008
C1	5.09629	4.38926	4.35182	4.11368
C1	3.32903	3.34328	3.61677	3.04888
C1	2.23941	3.34328	3.73791	3.04888
C1	5.37093	4.07253	5.69237	3.04888
C1	3.32903	2.23941	3.94711	3.49604
C1	3.90878	4.38926	2.87392	2.23941
C1	7.07627	7.35828	5.26935	5.30001
C1	7.85197	8.27713	7.05231	7.09484
C1	6.71768	7.1771	5.74366	5.91152
C1	5.09629	5.08483	4.54473	4.30453
C1	9.80536	10.2579	8.85865	8.92103
C1	5.68288	4.64368	4.48352	3.60801
C1	3.55934	3.14779	3.84722	3.04888
C1	8.44405	9.73467	8.1456	8.63845
C1	3.32903	3.14779	2.87392	2.81549
C1	3.74762	4.64368	3.84722	3.2246
C1	2.23941	2.88694	4.20519	3.88798
C1	7.04572	7.37521	5.90987	5.73546
C1	8.80453	9.12383	7.87591	7.78585
C1	5.03422	5.2432	4.2806	4.24405
C1	2.23941	2.23941	3.73791	2.23941
C1	6.63793	6.68734	5.4037	5.64962
C1	7.91243	8.81849	6.7746	6.64407
C1	3.55934	3.14779	3.73791	2.81549
C1	9.44808	9.94467	7.8702	8.29018
C1	8.26355	9.36515	7.86446	8.03288
C1	9.62361	10.0977	7.81772	7.76575
C1	3.01882	3.14779	3.94711	3.04888
C1	8.42045	8.81849	7.27638	7.35251
C1	3.32903	3.34328	3.73791	3.49604
C1	5.55751	5.20526	4.7649	4.30453
C1	6.21133	6.13069	6.01774	5.77651
C1	8.35351	9.12633	7.84128	8.05375
C1	5.60055	3.50445	4.95427	4.83284
C1	5.86996	5.89167	4.9978	5.55825
C1	5.2127	4.15945	2.87392	3.88798
C1	3.90878	3.14779	3.84722	3.49604
C1	7.98662	8.31707	6.43005	6.35144
C1	2.23941	3.14779	3.12979	3.37008
C1	3.32903	3.14779	3.61677	2.81549
C1	9.20396	9.67787	8.0926	8.14604
C1	8.2095	8.76174	5.12072	4.57078
C1	8.42639	9.79089	6.90344	7.32529
C1	2.23941	3.14779	3.94711	3.2246
C1	3.90878	3.50445	3.48009	2.81549
C1	7.77031	8.06936	7.26771	7.47521
C1	8.73928	9.08324	7.96439	7.86828
C1	10.0896	10.4113	8.57238	8.57347
C1	3.01882	2.23941	3.73791	2.23941
C1	8.27675	8.05369	5.76863	5.27137
C1	4.90102	4.58449	3.48009	3.2246
C1	6.50933	6.81701	4.125	3.80213
C1	3.01882	2.88694	2.87392	2.81549
C1	9.47409	10.0405	7.54389	7.94178
C1	9.37938	9.84955	8.72893	8.73978
C1	9.90434	10.8626	8.95084	9.27207
C1	5.64231	4.75477	4.35182	4.57078
C1	8.04179	8.37708	4.2806	4.18055
C1	7.64354	7.69121	5.99681	6.23893
C1	8.72971	8.9513	7.85292	7.62779
C1	9.41563	9.67275	6.17499	5.77651
C1	6.77471	7.91596	6.36635	6.76055
C1	3.74762	3.64345	4.95427	4.24405
C1	9.2813	9.83587	7.25021	7.78585
C1	5.4673	5.31612	4.125	4.043
C1	9.67685	10.0379	8.65111	8.71117
C1	9.95653	10.8429	9.03749	9.36013
C1	5.09629	3.8776	5.4037	3.88798
C1	6.79323	7.07717	5.81729	5.81641
C1	5.86996	6.43586	9.06276	9.30724
C1	3.32903	4.07253	4.125	3.88798
C1	7.23361	7.11798	7.71307	8.01597
C1	9.38549	9.80812	7.76942	7.8493
C1	9.15477	9.64338	9.69687	9.88855
C1	3.55934	3.64345	4.03929	4.043
C1	6.53158	6.40316	6.01774	6.25348
C1	9.98294	10.4813	6.85792	7.02885
C1	10.6124	10.9604	8.07284	7.7958
C1	4.17761	3.76657	3.48009	3.04888
C1	8.91417	9.11379	7.74465	7.63888
C1	9.8099	10.0746	7.69379	7.58827
C1	9.63647	10.3409	7.31897	7.70371
C1	7.23361	7.03518	8.89848	9.12604
C1	3.55934	3.50445	4.125	3.04888
C1	8.39041	9.34812	7.05231	7.88701
C1	8.58866	8.99299	6.9584	6.85882
C1	8.58866	8.99299	6.9584	6.85882
C1	10.132	10.4164	8.30232	8.08653
C1	3.55934	4.64368	5.43537	3.80213
C1	3.01882	3.76657	4.54473	3.49604
C1	8.58866	8.716	9.55632	9.66815
C1	10.4917	10.867	7.94821	8.1538
C1	9.11122	9.33089	7.02168	6.96852
C1	5.32014	4.38926	4.7649	4.11368
C1	9.98896	10.4367	8.08276	8.11063
C1	8.87998	10.0939	8.25048	8.29369
C1	9.66937	10.0352	8.60026	8.55894
C1	9.50526	10.2291	7.7998	8.24008
C1	6.69815	6.49912	6.85792	6.61059
C1	10.4888	11.179	8.3646	8.26535
C1	7.86951	7.82037	8.04268	8.31805
C1	8.95989	9.19462	7.55105	7.22575
C1	10.3568	10.8959	8.79976	9.25775
C1	10.4616	11.042	8.66107	8.8819
C1	10.7512	11.0214	7.81772	8.09863
C1	6.00373	4.90602	6.19348	6.03483
C1	9.55756	10.6172	9.19659	9.71081
C1	8.90569	9.28688	7.50015	7.64989
C1	9.69908	10.1116	8.00667	8.11461
C1	10.9548	11.476	8.31919	8.14992
C1	6.86501	7.02448	7.30209	7.469
C1	4.96923	4.24073	4.65931	4.11368
C1	9.51921	9.76064	7.70024	7.68242
C1	10.0168	10.9199	9.01954	9.24329
C1	9.83242	10.2544	8.28953	8.51448
C1	10.4191	10.9505	9.344	9.29678
C1	10.1374	10.9936	9.56519	9.93988
C1	10.6253	11.3166	9.04004	9.15336
C1	9.65175	10.329	10.486	10.9464
C1	8.06481	8.06416	9.72879	10.1129
C1	11.8612	12.2308	8.45897	8.36889
C1	10.5321	11.3512	9.19887	9.44786
C2	2.23941	2.23941	2.87392	2.81549
C2	6.15503	6.24597	5.23365	5.69319
C2	4.82925	4.4576	4.48352	3.80213
C2	2.23941	2.23941	3.48009	3.04888
C2	4.05056	3.14779	3.32173	3.96799
C2	2.23941	2.23941	2.87392	2.23941
C2	3.01882	3.50445	3.12979	2.23941
C2	3.32903	3.14779	3.61677	3.04888
C2	3.32903	3.14779	3.73791	2.23941
C2	5.41994	5.76819	4.03929	3.37008
C2	2.23941	2.88694	2.87392	2.81549
C2	3.01882	2.23941	2.23941	2.81549
C2	3.55934	3.50445	4.20519	3.49604
C2	5.09629	5.96093	4.81476	5.32808
C2	2.23941	2.23941	2.23941	2.23941
C2	3.55934	3.14779	2.87392	2.23941
C2	2.23941	2.23941	2.87392	2.23941
C2	4.96923	4.99832	4.41932	4.24405
C2	3.55934	2.23941	2.87392	3.04888
C2	4.58792	4.85744	4.125	4.30453
C2	3.55934	3.34328	2.23941	2.81549
C2	3.01882	2.23941	2.23941	3.04888
C2	2.23941	2.88694	2.23941	2.23941
C2	6.41671	6.64604	6.8228	6.98602
C2	3.32903	4.4576	4.90933	4.18055
C2	3.90878	3.8776	2.87392	3.37008
C2	3.74762	3.34328	2.23941	3.2246
C2	3.74762	3.979	4.2806	4.4176
C2	5.60055	4.70036	4.41932	4.52167
C2	4.05056	3.64345	3.61677	2.81549
C2	2.23941	2.23941	2.23941	2.23941
C2	2.23941	2.88694	3.12979	3.04888
C2	3.55934	2.23941	2.23941	3.04888
C2	2.23941	2.23941	2.23941	2.23941
C2	2.23941	3.76657	2.23941	3.60801
C2	3.74762	3.76657	3.32173	3.80213
C2	4.58792	3.76657	4.48352	3.60801
C2	7.78886	8.09512	7.55818	7.68778
C2	5.68288	5.63294	5.19701	4.61815
C2	3.32903	3.14779	2.23941	2.23941
C2	3.01882	2.88694	3.12979	2.23941
C2	5.64231	5.74215	5.97557	6.13266
C2	2.23941	2.88694	2.87392	2.23941
C2	3.55934	2.88694	3.48009	3.2246
C2	4.29299	4.38926	3.48009	4.043
C2	4.75349	4.90602	4.41932	4.36229
C2	2.23941	2.23941	2.87392	3.04888
C2	6.44043	6.57446	6.43005	6.72971
C2	2.23941	2.23941	2.23941	2.23941
C2	3.74762	3.14779	4.125	4.57078
C2	3.55934	3.14779	3.12979	3.04888
C2	3.55934	3.14779	2.87392	2.23941
C2	8.80908	9.38616	8.40862	8.86311
C2	3.32903	3.34328	2.23941	2.81549
C2	6.93338	7.57885	6.84631	6.70877
C2	3.01882	2.23941	2.23941	2.23941
C2	6.48673	6.86577	6.65986	6.88704
C2	7.24709	7.43293	7.71307	7.81059
C2	2.23941	3.34328	2.87392	3.2246
C2	3.32903	3.14779	3.61677	3.49604
C2	3.74762	3.8776	4.48352	4.11368
C2	3.55934	3.34328	3.84722	4.11368
C2	7.80718	8.10021	7.40056	7.29052
C2	2.23941	2.23941	4.7649	4.61815
C2	3.55934	3.14779	3.12979	2.81549
C2	5.79806	6.51451	6.15625	6.31027
C2	7.19237	7.85093	6.36635	6.553
C2	2.23941	2.88694	2.87392	2.23941
C2	2.23941	2.23941	2.87392	2.23941
C2	4.05056	3.14779	3.84722	4.66391
C2	7.24709	8.12042	7.73839	8.14604
C2	3.74762	3.50445	3.48009	2.81549
C2	4.96923	5.74215	3.61677	3.60801
C2	7.74203	8.24528	8.34413	8.56186
C2	3.01882	3.76657	4.03929	3.70931
C2	2.23941	2.23941	3.12979	2.23941
C2	2.23941	2.88694	2.87392	3.60801
C2	3.01882	2.88694	3.12979	2.23941
C2	9.23809	9.68127	8.20581	8.34199
C2	6.94998	6.8416	6.99039	7.26926
C2	4.05056	3.14779	3.32173	3.04888
C2	8.57804	8.83692	6.94757	7.35251
C2	3.32903	2.88694	3.32173	3.04888
C2	4.05056	2.23941	3.84722	2.23941
C2	2.23941	2.23941	2.87392	2.23941
C2	4.90102	5.38544	4.35182	4.70815
C2	5.15571	5.2432	6.5206	6.23893
C2	8.58866	8.91128	7.89292	8.09461
C2	3.32903	3.14779	3.73791	3.04888
C2	8.7676	9.36091	8.51129	8.66581
C2	3.01882	3.14779	3.12979	3.04888
C2	5.93841	6.04833	5.61178	5.32808
C2	4.17761	4.58449	3.73791	3.70931
C2	6.94998	6.92448	6.5059	6.81053
C2	5.03422	4.95294	5.61178	5.11866
C2	6.57507	6.74062	6.8109	6.95081
C2	2.23941	2.88694	3.61677	2.23941
C2	8.36591	8.72593	9.09495	9.28976
C2	8.24352	8.74557	7.23249	7.39894
C2	6.36806	6.63201	6.05871	6.13266
C2	3.01882	2.23941	2.87392	2.81549
C2	5.72232	5.20526	4.48352	4.83284
C2	4.05056	3.34328	3.32173	2.23941
C2	3.55934	3.64345	3.73791	4.11368
C2	3.32903	2.88694	3.61677	2.81549
C2	3.55934	3.34328	3.84722	3.37008
C2	3.74762	3.14779	2.23941	2.81549
C2	8.2095	8.56202	9.07771	9.30724
C2	4.82925	4.95294	5.71825	5.9298
C2	3.90878	2.88694	2.23941	3.04888
C2	7.66378	8.01103	8.58638	8.65219
C2	2.23941	2.23941	2.87392	2.23941
C2	6.75595	6.93594	6.9146	6.99469
C2	6.36806	6.86577	8.21486	8.52049
C2	8.77227	9.15599	9.5001	9.76115
C2	3.32903	2.88694	2.87392	2.23941
C2	7.82526	7.90436	7.39261	7.37259
C2	6.50933	6.72748	7.40056	7.61099
C2	7.66378	8.10021	8.79675	9.25235
C2	5.97145	5.96093	6.01774	6.16383
C2	7.19237	7.40023	7.8058	8.10264
C2	3.01882	2.88694	2.23941	3.04888
C2	7.45891	7.74427	7.89855	8.26176
C2	9.47695	10.0192	9.01696	9.29327
C2	7.06108	7.36677	8.01705	8.28313
C2	2.23941	2.23941	2.87392	2.23941
C2	3.01882	3.64345	3.12979	3.49604
C2	6.23867	6.26431	7.40056	7.55937
C2	7.19237	8.10529	8.95354	9.19152
C2	7.79805	8.43469	7.66106	7.77583
C2	3.01882	2.23941	3.12979	2.23941
C2	5.32014	4.85744	6.94757	7.21096
C2	3.32903	2.88694	3.12979	2.23941
C2	8.73928	9.27566	8.88154	9.2065
C2	3.55934	3.50445	3.61677	2.23941
C2	7.42372	7.74427	8.6276	8.84885
C2	4.17761	3.14779	3.73791	3.37008
C2	4.29299	4.58449	4.86286	4.98314
C2	6.29184	6.24597	6.88086	7.11882
C2	7.17836	7.67764	6.49104	6.88704
C2	5.79806	5.91513	8.24166	7.83972
C2	3.32903	2.23941	2.87392	3.2246
C2	8.10976	8.33879	7.43968	7.93279
C2	8.54022	8.80607	8.48162	8.83687
C2	8.11712	8.2861	7.93732	8.52049
C2	3.90878	2.88694	3.61677	2.23941
C2	2.23941	2.23941	2.87392	2.23941
C2	5.4673	5.54513	6.17499	6.16383
C2	7.01451	7.78915	8.71306	8.93909
C2	5.4673	5.35121	6.84631	7.01187
C2	8.70063	9.18025	8.76324	8.85362
C2	5.97145	5.89167	3.61677	4.30453
C2	4.82925	4.31713	4.81476	3.88798
C2	5.83446	5.63294	6.05871	6.13266
C2	3.74762	2.88694	3.61677	3.04888
C2	8.43818	9.35026	7.7321	7.9009
C2	7.06108	6.98089	8.35235	8.64396
C2	4.29299	3.76657	3.61677	3.37008
C2	3.74762	3.34328	2.87392	3.04888
C2	4.05056	3.14779	3.84722	3.49604
C2	5.15571	4.90602	5.46634	5.75614
C2	2.23941	3.14779	3.12979	2.23941
C2	3.55934	3.50445	3.73791	3.37008
C2	7.3631	7.23389	8.63773	8.97453
C2	4.96923	4.64368	5.46634	5.62733
C2	6.55349	6.86577	7.64776	7.61661
C2	6.3177	6.5448	6.43005	6.5052
C2	6.94998	7.86896	7.07238	7.45023
C2	2.23941	4.4576	3.12979	3.2246
C2	4.17761	2.88694	4.2806	3.49604
C2	8.64573	9.0755	8.9935	9.17638
C2	3.90878	3.34328	4.20519	3.2246
C2	9.08895	9.70487	9.91369	10.2557
C2	7.89542	8.208	6.90344	6.94187
C2	6.93338	7.10789	6.63307	7.22575
C2	7.94588	8.06936	7.95902	8.10664
C2	3.55934	2.88694	3.48009	2.23941
C2	4.39885	4.31713	3.94711	3.70931
C2	7.51571	7.40023	6.36635	6.5412
C2	6.41671	6.51451	6.05871	6.31027
C2	3.32903	3.50445	2.23941	3.04888
C2	9.25153	9.49461	8.5829	8.7804
C2	4.82925	4.58449	5.30416	4.83284
C2	9.13678	9.50617	9.60184	9.82444
C2	8.24352	8.82466	9.39064	9.65046
C2	3.32903	3.8776	3.84722	2.81549
C2	5.97145	6.3003	8.47034	8.81748
C2	6.15503	6.86577	6.86943	6.93288
C2	7.71318	8.53217	7.79377	7.82036
C2	6.81152	7.23389	6.7989	6.32413
C2	8.23678	9.01203	9.58624	9.98403
C2	7.19237	8.07455	9.00137	9.56002
C2	8.67094	9.19223	9.96283	10.2164
C2	3.01882	3.34328	3.12979	2.23941
C2	3.32903	2.88694	3.48009	3.49604
C2	8.41449	8.75206	8.92076	9.00056
C2	3.74762	3.14779	3.48009	3.04888
C2	3.55934	3.50445	4.20519	2.81549
C2	3.90878	3.8776	3.73791	3.37008
C2	7.52681	8.03784	8.83538	8.98108
C2	4.05056	3.34328	4.35182	3.37008
C2	5.2127	5.35121	6.84631	7.13459
C2	7.85197	7.84487	8.19214	8.48713
C2	3.01882	3.50445	5.52633	4.70815
C2	6.63793	6.49912	6.33341	6.5412
C2	8.56195	8.69595	9.12884	9.54094
C2	5.76069	4.95294	5.81729	5.60467
C2	7.27369	7.3836	5.79317	6.14833
C2	8.25022	8.35167	7.94821	8.27604
C2	8.16049	8.2681	9.51482	9.78006
C2	8.38432	8.89671	9.42026	9.71212
C2	5.15571	5.48341	5.49666	5.71449
C2	3.90878	3.50445	3.32173	3.04888
C2	7.33811	7.63613	7.07238	7.33896
C2	4.49676	4.07253	3.61677	3.04888
C2	7.99463	8.65844	9.31065	9.66273
C2	7.62301	7.82654	7.95362	8.17681
C2	8.39647	8.79668	8.60026	8.93234
C2	6.53158	6.38652	7.57233	8.0496
C2	3.32903	3.50445	3.94711	3.49604
C2	4.29299	3.8776	3.94711	3.37008
C2	3.74762	2.88694	3.12979	3.04888
C2	8.42639	9.15599	9.46263	9.7788
C2	7.6537	8.57672	8.16439	8.73462
C2	8.87565	9.36091	8.42039	8.51146
C2	6.12602	5.38544	5.90987	6.22422
C2	7.66378	8.50169	8.42819	8.72685
C2	5.41994	5.76819	6.36635	6.68752
C2	9.40965	9.7412	9.8205	10.0353
C2	6.41671	6.18949	6.24757	6.11681
C2	4.17761	4.64368	5.15939	4.70815
C2	6.94998	7.16741	8.66107	9.11417
C2	6.94998	7.22458	6.85792	7.07045
C2	8.01052	8.72593	9.23043	9.25775
C2	9.69663	10.0472	9.58972	9.78256
C2	7.16421	7.40023	7.10196	7.37259
C2	5.68288	4.99832	4.86286	4.30453
C2	7.95412	8.4823	9.81457	10.1569
C2	8.79996	9.21119	9.21474	9.6186
C2	7.09131	6.76654	6.7868	6.35144
C2	6.15503	6.35265	6.21174	6.28216
C2	7.24709	7.42482	8.25925	8.40181
C2	4.82925	3.50445	4.20519	3.88798
C2	4.39885	4.31713	2.87392	2.81549
C2	6.2655	6.49912	7.13094	6.78075
C2	4.05056	3.979	2.87392	3.2246
C2	8.42639	8.716	9.55632	9.74328
C2	9.11857	9.77345	8.63098	8.73203
C2	7.54875	7.83267	8.28524	8.82235
C2	6.15503	6.28242	8.78769	9.23783
C2	8.28983	8.66534	9.8367	10.1675
C2	7.55959	8.22209	9.67574	10.1598
C2	8.75351	9.12383	9.90674	10.0602
C2	4.29299	3.64345	3.84722	3.49604
C2	8.94343	9.37569	9.69202	9.98729
C2	6.12602	6.24597	6.5059	6.64407
C2	5.37093	5.41886	4.125	3.49604
C2	3.74762	3.8776	3.32173	2.81549
C2	4.29299	3.64345	4.54473	3.60801
C2	6.8996	6.98089	6.8922	7.41193
C2	3.55934	3.76657	3.94711	3.2246
C2	8.68586	8.76816	8.29381	8.48098
C2	7.06108	7.01371	6.5059	6.90555
C2	7.49326	8.07455	7.72578	7.86828
C2	7.92087	8.56571	8.78466	9.03873
C2	5.83446	5.89167	4.03929	4.11368
C2	6.63793	6.88954	7.49273	7.74022
C2	7.45891	8.68242	8.38477	8.86311
C2	8.25022	8.43872	6.57793	6.46828
C2	6.09642	5.41886	5.81729	5.32808
C2	8.59394	8.86413	9.10957	9.39488
C2	3.32903	3.14779	3.61677	3.04888
C2	6.18346	6.28242	8.6276	8.45924
C2	7.68375	8.17457	8.04268	8.25817
C2	5.32014	4.90602	6.69913	6.79074
C2	8.4323	9.36938	9.43967	10.0195
C2	8.30923	8.45074	8.61399	8.91192
C2	4.17761	3.979	3.48009	4.24405
C2	3.74762	3.64345	4.35182	3.88798
C2	5.37093	4.99832	6.01774	6.28216
C2	8.35972	8.66189	8.72577	8.75769
C2	6.88241	6.82936	6.05871	6.5052
C2	7.29981	7.27054	7.57233	7.85882
C2	8.4323	8.99024	8.83538	8.96355
C2	7.74203	8.79039	7.96974	8.26892
C2	5.76069	5.60427	6.01774	5.7966
C2	4.67325	4.24073	4.03929	3.96799
C2	7.27369	7.52679	6.36635	6.06819
C2	3.74762	3.14779	3.73791	3.60801
C2	8.10976	8.68582	7.88727	8.19195
C2	8.7345	9.24379	9.783	9.81225
C2	5.83446	5.2432	5.15939	4.57078
C2	8.23001	8.71268	8.76632	9.19152
C2	8.27675	8.42254	7.99622	8.21436
C2	5.93841	6.45194	7.40056	7.44392
C2	5.32014	5.41886	5.08094	5.15057
C2	6.88241	6.38652	5.04	5.30001
C2	4.39885	5.08483	5.19701	5.24214
C2	6.3431	6.33541	5.95401	6.48069
C2	6.41671	6.43586	8.31499	8.36221
C2	6.65828	6.792	7.14048	7.47521
C2	7.66378	7.83267	7.67424	7.95071
C2	4.90102	4.70036	4.2806	4.57078
C2	4.90102	4.80707	5.23365	4.83284
C2	6.96638	7.33252	8.06286	8.57635
C2	3.74762	3.34328	3.84722	3.60801
C2	8.25022	8.62348	10.1371	10.4003
C2	8.44405	8.92282	8.7226	8.97234
C2	6.50933	6.51451	7.29357	7.43758
C2	8.06481	8.56939	8.53676	8.84167
C2	9.30404	9.76225	9.20115	9.28976
C2	4.39885	4.58449	4.71314	3.88798
C2	8.53474	8.80607	9.48149	9.85922
C2	7.31269	8.05893	8.02221	7.83972
C2	6.09642	5.96093	6.29968	6.48069
C2	6.09642	6.17016	5.76863	5.64962
C2	4.96923	3.8776	5.61178	5.58165
C2	7.54875	7.77647	7.36034	7.45652
C2	8.37208	8.49397	9.78147	10.0426
C2	5.2127	4.38926	5.19701	4.98314
C2	7.61263	7.62202	9.83524	10.2155
C2	4.39885	3.8776	3.84722	3.60801
C2	8.30923	8.41846	9.03749	9.17828
C2	7.77962	7.40023	9.02469	8.9346
C2	6.59633	6.52973	6.72473	6.63299
C2	7.79805	7.52679	9.25255	9.44312
C2	6.15503	5.60427	5.63916	4.87198
C2	6.21133	5.86782	7.14048	7.11882
C2	5.15571	4.90602	5.04	4.79253
C2	6.0353	5.54513	8.73523	9.32451
C2	7.39978	8.11035	9.13361	9.81225
C2	8.38432	8.60925	8.5259	8.55016
C2	4.17761	4.24073	3.84722	3.96799
C2	8.80908	8.8879	8.08276	8.35214
C2	8.86695	9.69649	9.35836	9.6172
C2	6.06618	6.15056	6.7868	7.08675
C2	7.63331	7.89852	7.93184	8.08653
C2	4.82925	3.979	4.65931	4.24405
C2	9.05104	9.42931	7.73839	7.2035
C2	8.2026	8.46661	9.04765	8.93234
C2	7.88683	9.04147	8.55824	9.17066
C2	9.15477	9.89129	9.33987	9.67355
C2	8.79079	9.12383	8.36865	8.60208
C2	8.71039	9.66589	8.81768	9.09819
C2	6.48673	6.43586	4.95427	4.61815
C2	6.81152	6.46784	6.09853	6.26789
C2	4.58792	4.38926	4.65931	4.94708
C2	6.53158	6.5597	6.68616	6.44312
C2	7.72286	7.87492	7.97508	8.27604
C2	7.4819	7.03518	6.69913	6.71928
C2	9.15477	9.7215	10.5009	10.8429
C2	4.90102	4.07253	4.03929	3.80213
C2	8.9802	9.11631	10.1203	10.4609
C2	7.57036	8.22676	7.5933	8.27604
C2	7.26045	7.05633	7.13094	6.91472
C2	7.75152	7.88086	8.13611	8.36555
C2	4.75349	4.4576	5.19701	4.98314
C2	5.37093	4.58449	5.99681	5.7966
C2	4.90102	3.979	4.03929	3.49604
C2	8.67094	9.11379	9.73037	9.94771
C2	8.5014	8.80295	8.63436	8.8272
C2	6.96638	6.99192	7.94821	8.06613
C2	9.62361	10.1116	8.72893	8.8272
C2	8.90144	9.28911	9.30431	9.46665
C2	9.79851	10.1685	9.9507	10.3285
C2	5.51313	5.41886	7.15936	7.40545
C2	9.23472	9.41507	8.43207	8.33178
C2	8.10236	8.10021	8.45133	8.76277
C2	8.52371	8.50937	9.6904	9.86632
C2	7.6537	7.83879	8.84415	8.50239
C2	8.17467	8.36443	9.21248	9.42882
C2	8.58336	9.38198	10.0271	10.2081
C2	8.4557	8.74882	9.19202	9.51108
C2	7.33811	7.62909	8.66767	9.00913
C2	6.71768	6.65994	8.76632	8.43081
C2	6.59633	6.64604	7.46265	7.98153
C2	6.21133	6.88954	9.32534	9.53501
C2	6.29184	5.79376	5.74366	5.69319
C2	9.02781	9.12133	8.98296	9.41114
C2	9.50526	9.80967	9.63422	9.85328
C2	7.07627	6.81701	6.61948	6.68752
C2	5.86996	5.89167	8.01187	8.31805
C2	9.02391	8.84605	9.5312	9.76115
C2	7.01451	6.9586	6.67307	6.69819
C2	9.75909	10.1304	9.97752	10.052
C2	7.89542	7.82654	8.39674	8.54132
C2	8.1887	8.03784	8.02221	8.03708
C2	5.15571	5.28014	5.08094	4.36229
C2	5.68288	5.51461	5.46634	5.67158
C2	4.82925	4.4576	4.20519	4.57078
C2	7.24709	6.65994	6.73736	6.62183
C2	6.2655	6.70085	6.73736	6.75034
C2	6.75595	6.28242	5.26935	4.98314
C2	6.8474	6.5597	7.41634	7.75049
C2	5.32014	5.04225	5.19701	5.15057
C2	6.36806	6.5597	6.28252	6.20936
C2	8.15335	8.31269	9.04004	9.43201
C2	5.60055	6.38652	5.93211	6.5173
C2	9.32642	9.41507	8.40071	8.40831
C2	8.72971	8.50553	9.10957	9.34497
C2	8.38432	8.91706	10.0077	10.3674
C2	7.86951	7.70466	7.62079	7.72469
C2	8.31564	8.71932	7.08231	7.92828
C2	7.89542	8.17939	9.58101	9.74969
C2	6.71768	6.4196	6.60576	6.5412
C2	6.57507	6.5448	6.7989	6.94187
C2	8.26355	8.45074	9.89694	10.0633
C2	9.38549	9.69143	9.18973	9.25235
C2	10.0187	10.1794	9.74605	9.76622
C2	5.26745	4.58449	4.2806	4.24405
C2	4.90102	4.80707	6.5059	6.65505
C2	4.75349	4.52257	4.35182	3.88798
C2	5.68288	5.16626	5.93211	5.67158
C2	4.29299	3.979	4.125	3.49604
C2	8.23678	8.2681	9.66918	9.92298
C2	7.28681	7.75077	8.47787	8.5964
C2	5.4673	4.64368	5.23365	4.043
C2	8.73928	8.90837	8.23278	8.37553
C2	5.93841	6.02698	7.13094	7.5179
C2	10.0305	10.4978	9.35631	9.57309
C2	7.86077	8.40205	8.99875	9.05538
C2	6.59633	6.74062	6.8109	7.09484
C2	9.30081	9.96016	8.19671	8.44035
C2	8.59394	8.97922	9.70171	9.75097
C2	8.14618	8.36443	9.58798	9.9862
C2	7.13549	8.93998	7.8587	8.44983
C2	5.41994	5.74215	5.63916	5.24214
C2	9.144	9.34598	8.56179	8.96355
C2	6.46377	6.28242	5.63916	5.086
C2	6.86501	6.99192	7.54389	7.62779
C2	5.86996	5.54513	6.09853	6.11681
C2	4.75349	4.31713	3.94711	4.24405
C2	7.43555	7.41667	5.63916	6.06819
C2	6.67836	6.94731	6.34997	5.58165
C2	8.7676	8.80607	8.69055	9.04916
C2	8.7345	9.07031	8.84706	9.27207
C2	8.34099	8.27713	8.20127	8.93009
C2	7.52681	7.45697	7.48527	7.51188
C2	7.93759	7.58613	7.96974	8.1538
C2	7.70344	7.01371	6.7746	6.41752
C2	8.78156	8.95412	8.71306	8.82963
C2	7.92925	8.47055	8.08276	8.2032
C2	6.81152	6.63201	6.26515	5.7966
C2	9.144	9.34812	9.35222	9.4852
C2	9.76144	10.2291	10.1094	10.2762
C2	2.23941	2.88694	3.73791	2.81549
C2	7.53782	7.51157	7.71307	8.01597
C2	6.77471	5.81887	6.72473	6.44312
C2	3.74762	3.76657	3.73791	2.81549
C2	8.24352	8.24067	9.00137	9.47441
C2	7.20625	7.54186	8.63773	8.91648
C2	5.4673	4.31713	4.03929	3.2246
C2	6.00373	5.54513	6.21174	6.31027
C2	8.0495	8.73578	9.65264	9.99917
C2	9.16899	9.97549	9.55987	9.77755
C2	6.57507	6.18949	7.49273	8.00743
C2	8.73928	8.97646	10.0911	10.3422
C2	8.42639	8.63757	8.52953	8.82235
C2	9.63391	10.0836	9.55097	9.70291
C2	8.44405	8.58401	9.7769	10.0898
C2	8.15335	8.5132	8.64443	8.90963
C2	7.14993	7.76368	7.69379	8.14604
C2	8.0026	8.64456	8.90128	9.24873
C2	5.15571	4.80707	5.19701	4.57078
C2	8.47873	9.32001	9.77995	10.0447
C2	7.53782	7.02448	6.56381	6.33785
C2	7.39978	7.44099	7.6873	7.84452
C2	7.92087	8.26357	8.34413	8.55016
C2	7.51571	7.23389	7.57233	7.80074
C2	5.97145	5.79376	4.71314	3.96799
C2	9.92544	10.3214	8.40071	8.67661
C2	4.75349	4.58449	4.03929	4.11368
C2	8.13172	8.89378	8.70987	9.15722
C2	8.89717	9.25981	9.52758	9.55564
C2	8.1887	8.35167	8.75396	8.65219
C2	4.49676	3.64345	4.125	4.30453
C2	7.37543	8.19853	8.90688	9.39488
C2	5.15571	5.54513	5.19701	4.61815
C2	4.39885	3.8776	4.90933	4.36229
C2	8.09493	8.24987	8.23722	8.4717
C2	8.63552	9.39033	8.42819	8.58498
C2	7.29981	6.88954	7.08231	7.03727
C2	7.04572	6.72748	5.04	4.87198
C2	7.32546	8.00017	9.50748	9.59745
C2	8.2232	8.35593	9.24153	9.54978
C2	6.99865	6.49912	7.15936	7.37259
C2	7.6537	7.63613	8.50393	8.91648
C2	7.77031	7.35828	7.8702	8.0496
C2	5.79806	4.80707	4.7649	4.11368
C2	5.09629	3.979	4.81476	4.30453
C2	8.86695	9.77982	10.3935	10.8441
C2	8.1887	8.58765	9.96819	10.2099
C2	8.0495	7.82037	8.13611	7.63335
C2	8.35972	8.66189	8.35235	8.61055
C2	6.29184	5.51461	5.69237	5.15057
C2	8.32837	9.10621	9.22148	9.44628
C2	5.9046	4.85744	5.69237	5.27137
C2	7.75152	7.89265	8.88721	9.50654
C2	6.91659	6.67371	8.02736	8.27604
C2	8.62007	8.33447	7.98039	8.0784
C2	9.75673	9.98103	10.5721	10.8489
C2	8.55655	9.04939	10.5518	11.0335
C2	9.95242	10.4377	10.5624	10.725
C2	9.02781	9.24379	9.04512	9.25054
C2	5.86996	6.22739	6.74988	6.26789
C2	9.10384	9.69817	9.9588	10.2201
C2	8.87998	9.40481	10.0142	10.178
C2	10.1554	10.6644	10.107	10.4101
C2	8.25022	8.30829	7.21455	6.92383
C2	8.27016	8.29057	7.68079	7.5179
C2	9.01999	10.3474	10.5704	10.908
C2	7.75152	7.59338	8.02221	8.27959
C2	8.2232	8.63406	8.92627	8.87956
C2	7.06108	6.71423	6.64652	6.9773
C2	8.57804	9.12383	8.90408	9.16875
C2	8.81361	8.76816	8.77246	8.77035
C2	6.48673	6.13069	5.99681	5.98328
C2	9.70153	9.99477	10.6567	10.9458
C2	8.6908	9.26209	9.69202	10.052
C2	7.66378	7.65703	7.88161	8.14992
C2	6.96638	6.81701	5.66602	5.7966
C2	6.63793	6.31797	6.7868	6.99469
C2	4.05056	3.76657	4.60325	3.49604
C2	8.78156	9.55337	8.08276	8.11461
C2	6.98261	6.99192	7.54389	7.59398
C2	7.81625	8.5284	8.13134	8.62735
C2	8.0495	9.25525	8.50762	9.00913
C2	5.60055	4.24073	4.65931	3.96799
C2	8.8843	9.25068	9.32534	9.56584
C2	8.04179	8.03784	7.66767	7.76575
C2	7.57036	8.07972	7.93184	8.68733
C2	8.73928	9.55523	9.39859	9.68296
C2	6.18346	6.04833	5.93211	5.75614
C2	6.65828	6.74062	10.4133	10.8065
C2	9.25486	9.96156	10.8919	11.183
C2	7.19237	6.81701	7.44738	7.3184
C2	9.29109	9.33521	9.06276	9.26671
C2	8.08746	7.94458	8.40467	8.37221
C2	7.3631	8.04314	9.01178	9.46197
C2	8.58866	9.52334	10.6715	11.0977
C2	8.56733	8.94565	9.20115	9.42402
C2	9.27144	10.1973	10.6324	10.7917
C2	7.24709	6.9586	6.94757	6.99469
C2	7.20625	7.14784	7.57233	7.46277
C2	7.90395	8.17939	9.14312	9.17257
C2	7.77031	7.58613	9.28297	9.20836
C2	6.15503	5.66104	4.54473	4.11368
C2	8.79996	8.98474	6.8346	7.21096
C2	7.78886	7.77647	7.89292	8.2032
C2	7.04572	6.90129	8.81768	8.8912
C2	9.23809	9.36091	9.88282	9.86396
C2	8.27016	8.4266	7.93184	8.02022
C2	4.67325	4.07253	4.2806	3.88798
C2	6.53158	6.36969	4.65931	4.52167
C2	6.18346	5.6886	5.4037	5.01828
C2	9.43342	9.77664	10.4434	10.7742
C2	7.47045	7.55677	7.53669	8.05375
C2	4.58792	3.76657	4.54473	3.37008
C2	3.74762	3.979	4.7649	4.30453
C2	4.67325	4.70036	4.60325	4.18055
C2	9.68677	9.98929	8.94542	9.02612
C2	6.8474	6.65994	6.31664	6.45575
C2	9.52475	9.91027	9.90674	10.2602
C2	8.0184	7.57885	7.78772	7.67705
C2	8.09493	7.83267	7.75709	7.82523
C2	8.1676	7.76368	8.53315	8.79287
C2	8.69572	8.92857	9.30642	9.35509
C2	8.6908	8.78407	9.16194	9.42402
C2	7.55959	8.05893	9.38263	9.7548
C2	5.41994	4.31713	4.54473	3.2246
C2	7.80718	8.03784	7.285	7.22575
C2	6.96638	7.15766	7.31897	7.67705
C2	10.7943	11.1479	10.0838	10.0077
C2	8.74878	8.69931	8.27663	8.05789
C2	9.37018	9.41711	10.573	10.8333
C2	7.88683	8.20327	8.1121	8.11063
C2	7.38765	7.16741	8.88721	9.0134
C2	9.01606	9.13132	9.41634	9.52758
C2	7.97046	7.25233	7.14048	6.81053
C2	9.26152	9.28016	9.50195	9.71344
C2	7.92925	8.22209	8.83831	8.83446
C2	6.65828	6.24597	6.7623	6.31027
C2	6.57507	5.76819	5.88729	5.55825
C2	9.4597	9.67957	7.43194	6.61059
C2	9.66435	10.2522	10.2078	10.1789
C2	9.1404	10.2453	9.96417	10.2629
C2	7.86077	7.83879	8.01187	8.48713
C2	8.35351	8.29502	9.18053	9.48212
C2	5.76069	4.80707	4.71314	4.11368
C2	9.37632	9.56816	10.9431	11.309
C2	5.2127	3.50445	4.71314	3.49604
C2	8.05717	8.41028	9.01437	9.40952
C2	8.64063	8.84301	8.37674	8.31113
C2	7.01451	6.11054	6.47604	6.0516
C2	7.27369	6.76654	7.60711	7.469
C2	9.59756	9.67103	8.69701	8.57635
C2	4.96923	4.38926	4.54473	4.24405
C2	7.99463	8.25445	8.34001	8.32493
C2	8.72008	9.40481	9.55454	9.87806
C2	7.33811	7.34975	7.50753	7.6444
C2	4.96923	3.76657	4.48352	3.88798
C2	9.49118	9.79404	9.78451	9.95327
C2	6.06618	6.04833	6.05871	5.85522
C2	9.45099	9.75257	9.57926	9.86514
C2	7.47045	7.42482	7.40056	7.2331
C2	4.75349	4.24073	4.60325	4.043
C2	6.69815	6.09011	6.05871	6.19435
C2	6.96638	6.09011	6.36635	5.94785
C2	5.41994	4.4576	4.35182	4.24405
C2	7.72286	7.48062	8.07284	8.37884
C2	7.23361	6.94731	4.65931	4.79253
C2	8.78618	9.32655	9.67574	10.1019
C2	8.72491	9.0755	9.02469	8.92557
C2	8.25022	8.56571	8.98296	9.26134
C2	11.1476	11.5972	11.4303	11.7882
C2	5.68288	4.99832	6.11803	5.67158
C2	6.73694	5.84356	5.69237	5.27137
C2	7.58104	7.35828	6.56381	6.63299
C2	8.16049	8.06936	8.36053	8.46549
C2	7.23361	7.00285	7.7998	7.9684
C2	6.15503	5.38544	4.90933	3.37008
C2	8.10976	7.58613	7.05231	6.99469
C2	7.3631	7.34116	7.41634	7.2621
C2	8.64573	9.13629	9.24816	9.42722
C2	9.31367	10.123	10.1347	10.5348
C2	8.85819	8.91706	8.72893	8.71903
C2	8.7345	8.90837	8.28524	8.31459
C2	7.01451	6.64604	7.66767	7.29755
C2	8.49576	8.91128	10.0763	10.2109
C2	9.22454	9.34812	8.82656	8.84167
C2	8.75351	9.0039	8.71306	8.76023
C2	9.64667	9.56447	10.2967	10.5612
C2	6.65828	6.11054	6.03837	5.64962
C2	9.60281	10.5112	10.9017	11.4936
C2	7.91243	7.95587	7.78772	7.5239
C2	8.56195	8.58401	8.81471	9.21208
C2	8.84939	9.26889	9.30854	9.45258
C2	6.63793	5.89167	5.12072	5.15057
C2	6.41671	5.41886	5.12072	4.751
C2	7.8782	7.72461	10.2677	10.6205
C2	5.41994	4.85744	4.60325	3.96799
C2	9.28783	9.50809	9.87429	9.96323
C2	6.46377	5.63294	5.49666	5.30001
C2	6.48673	6.24597	6.9584	6.82032
C2	7.69363	7.67764	8.48162	8.21806
C2	8.66091	8.55833	8.38076	8.59924
C2	5.37093	5.16626	4.9978	4.043
C2	7.66378	8.17457	9.67901	9.78755
C2	9.2582	9.74283	10.1477	10.4397
C2	8.02624	8.56939	9.43967	9.80979
C2	7.63331	7.89265	7.7998	7.82523
C2	5.2127	4.52257	4.2806	3.37008
C2	9.32006	9.33089	9.80711	10.1019
C2	9.27474	9.42119	8.85865	8.87956
C2	8.11712	8.29502	8.07284	8.43081
C2	7.53782	7.20577	7.40056	7.31148
C2	4.75349	3.8776	4.86286	4.61815
C2	9.21428	9.99477	10.3428	10.6754
C2	9.53303	9.81743	10.1442	10.3938
C2	9.0852	9.18025	8.78466	9.36848
C2	5.86996	4.75477	5.76863	5.21228
C2	7.83422	7.62909	6.31664	6.35144
C2	9.67934	10.4517	10.5562	10.8732
C2	5.55751	4.80707	5.23365	4.4176
C2	9.91914	10.3061	10.201	10.5251
C2	9.00023	9.14371	8.68405	8.73203
C2	8.27016	7.5192	7.36848	7.2331
C2	6.09642	4.75477	5.15939	4.30453
C2	8.50701	9.30685	10.0676	10.3277
C2	8.3347	9.14371	8.52226	9.01552
C2	8.21637	8.61638	10.0639	10.3285
C2	5.09629	4.31713	4.86286	4.47066
C2	9.87209	10.1649	8.80276	8.7653
C2	8.57804	7.98922	6.63307	6.0516
C2	6.57507	5.76819	5.76863	5.40905
C2	10.327	10.8176	10.259	10.5865
C2	7.19237	6.70085	7.57935	7.16563
C2	7.16421	7.10789	7.23249	6.98602
C2	6.2655	5.28014	5.26935	5.15057
C2	7.92087	7.23389	7.18722	6.89633
C2	8.2232	7.95024	8.22385	8.00315
C2	7.07627	6.77932	7.84128	7.59398
C2	6.06618	5.6886	5.49666	5.086
C2	8.31564	9.05989	8.58638	8.98326
C2	7.06108	6.63201	6.8228	6.553
C2	8.72971	8.68242	9.43387	9.53501
C2	8.29632	8.1842	6.9584	6.70877
C3	6.00373	6.46784	6.44555	6.98602
C3	4.96923	5.63294	5.37129	5.46056
C3	3.55934	2.88694	2.87392	2.23941
C3	2.23941	2.23941	2.23941	3.04888
C3	4.39885	4.52257	3.32173	3.2246
C3	3.55934	3.50445	3.32173	3.37008
C3	5.83446	7.6501	5.63916	6.46828
C3	3.32903	2.88694	3.32173	3.04888
C3	4.58792	3.8776	2.87392	2.23941
C3	2.23941	3.14779	2.23941	2.81549
C3	2.23941	2.88694	2.87392	2.23941
C3	3.32903	2.88694	3.48009	2.81549
C3	5.15571	5.4515	4.20519	4.11368
C3	4.96923	4.38926	3.61677	4.11368
C3	9.67436	10.8708	9.94935	10.4149
C3	5.79806	6.15056	5.12072	5.81641
C3	3.01882	2.23941	2.87392	2.23941
C3	3.32903	2.88694	3.12979	2.81549
C3	6.41671	6.74062	5.99681	6.33785
C3	3.74762	3.14779	3.48009	3.04888
C3	3.01882	2.23941	3.61677	2.23941
C3	3.01882	3.14779	3.32173	2.23941
C3	2.23941	2.23941	3.48009	3.04888
C3	2.23941	2.88694	2.23941	2.23941
C3	5.2127	5.16626	6.46087	6.62183
C3	8.32837	8.95973	7.88727	8.49325
C3	2.23941	2.23941	2.87392	2.81549
C3	3.01882	3.14779	2.87392	2.81549
C3	5.32014	4.70036	6.8228	7.02885
C3	3.01882	2.88694	2.87392	2.23941
C3	3.74762	3.8776	2.87392	2.23941
C3	5.15571	5.31612	6.44555	6.78075
C3	3.01882	3.34328	3.94711	2.23941
C3	3.55934	2.23941	3.32173	2.23941
C3	7.62301	7.91017	5.81729	6.10079
C3	2.23941	2.23941	2.23941	2.81549
C3	2.23941	2.23941	2.23941	2.81549
C3	3.32903	3.34328	3.73791	3.70931
C3	5.4673	5.4515	3.32173	3.37008
C3	6.82957	7.37521	7.08231	6.84929
C3	4.17761	4.15945	3.12979	3.70931
C3	2.23941	2.88694	3.12979	3.04888
C3	4.17761	3.8776	3.12979	2.81549
C3	2.23941	2.23941	3.32173	3.2246
C3	6.12602	6.04833	5.61178	5.7966
C3	3.55934	3.14779	2.23941	2.23941
C3	3.32903	2.88694	2.87392	2.81549
C3	6.0353	6.60352	6.21174	6.03483
C3	9.28457	9.75742	9.08512	9.18018
C3	7.70344	8.23605	7.68079	7.95958
C3	6.61728	7.11798	3.48009	3.04888
C3	3.32903	2.88694	3.48009	3.2246
C3	2.23941	3.34328	3.84722	2.23941
C3	7.53782	8.01643	8.04775	8.40181
C3	2.23941	2.88694	3.32173	2.81549
C3	8.28983	8.79982	7.92083	8.20693
C3	3.90878	3.979	4.71314	5.11866
C3	4.49676	4.58449	5.33813	5.893
C3	3.01882	2.23941	2.87392	2.23941
C3	4.05056	3.34328	4.125	3.49604
C3	3.32903	2.23941	2.87392	3.2246
C3	6.41671	6.92448	6.63307	7.22575
C3	3.55934	3.34328	4.03929	3.49604
C3	4.29299	3.8776	3.12979	2.81549
C3	4.29299	3.979	3.84722	3.04888
C3	6.73694	7.24314	6.56381	6.88704
C3	7.57036	7.60059	7.35217	7.47521
C3	6.3177	6.75364	7.23249	7.21837
C3	3.74762	3.8776	3.61677	3.49604
C3	6.55349	6.02698	6.72473	6.66596
C3	5.03422	4.15945	3.48009	3.60801
C3	4.82925	4.24073	4.81476	4.91004
C3	3.74762	3.34328	3.84722	3.04888
C3	3.55934	3.76657	4.03929	3.60801
C3	8.49576	8.95693	9.04765	9.25415
C3	6.12602	6.15056	6.65986	7.12673
C3	7.31269	7.86298	7.51488	7.87298
C3	4.75349	4.4576	5.30416	5.18177
C3	2.23941	2.88694	3.12979	2.23941
C3	2.23941	2.23941	3.12979	2.23941
C3	5.64231	5.91513	6.34997	6.11681
C3	2.23941	4.70036	4.60325	3.88798
C3	3.01882	3.14779	3.12979	3.2246
C3	6.2655	6.0053	6.63307	6.89633
C3	6.65828	6.5448	6.09853	6.43038
C3	2.23941	2.23941	3.32173	3.04888
C3	7.58104	8.07455	7.26771	7.58254
C3	3.32903	3.34328	3.12979	2.81549
C3	4.90102	4.70036	5.55539	5.15057
C3	3.55934	2.23941	3.61677	3.2246
C3	7.90395	8.31269	7.90973	8.02445
C3	7.83422	8.32144	7.82365	8.1538
C3	3.74762	3.14779	3.12979	3.2246
C3	7.89542	8.36866	6.67307	6.5412
C3	6.59633	6.51451	8.12175	8.31459
C3	5.2127	5.4515	7.04218	6.83004
C3	7.72286	8.19377	8.76015	9.11814
C3	6.18346	5.86782	6.61948	6.48069
C3	7.10619	8.07972	5.4037	6.37824
C3	9.73777	10.0759	8.88438	9.38832
C3	5.37093	5.48341	4.9978	5.51025
C3	8.06481	8.72263	7.99622	8.45611
C3	4.29299	3.50445	3.84722	4.043
C3	3.90878	4.24073	4.71314	4.70815
C3	6.96638	7.40847	7.51488	7.61099
C3	3.01882	2.23941	3.12979	3.04888
C3	3.01882	2.88694	3.12979	3.04888
C3	6.75595	6.68734	7.43968	7.47521
C3	4.17761	3.34328	3.73791	3.60801
C3	7.26045	7.84487	7.66106	7.55937
C3	3.74762	3.64345	3.84722	2.81549
C3	8.02624	8.54718	7.78772	7.97717
C3	3.74762	3.64345	3.73791	3.04888
C3	6.23867	6.18949	6.07875	6.17917
C3	5.60055	4.52257	4.41932	3.2246
C3	8.1676	8.91417	7.33567	7.54174
C3	9.00817	9.31564	9.41045	9.6158
C3	9.19703	10.5975	9.46642	10.1297
C3	7.23361	7.15766	6.99039	7.08675
C3	6.44043	6.3003	6.29968	6.5412
C3	5.15571	4.85744	5.19701	5.35559
C3	5.97145	5.89167	5.97557	6.25348
C3	5.41994	6.13069	4.90933	4.52167
C3	10.2251	10.7126	9.37055	9.92071
C3	7.66378	8.19377	8.19214	8.44983
C3	7.33811	7.22458	7.03197	7.43121
C3	8.2569	8.43872	7.87591	8.44352
C3	6.44043	6.18949	6.94757	6.85882
C3	8.28983	8.63757	8.22385	8.40831
C3	7.47045	7.65703	7.40056	7.54764
C3	4.49676	2.88694	4.41932	3.60801
C3	4.49676	3.979	3.94711	3.88798
C3	7.3631	7.85697	7.08231	7.52987
C3	3.55934	3.50445	2.87392	2.23941
C3	4.75349	4.64368	5.97557	5.60467
C3	4.90102	4.70036	4.2806	4.70815
C3	8.92259	9.37989	8.98824	9.15915
C3	6.59633	6.8416	6.88086	7.29755
C3	3.90878	3.34328	3.61677	3.37008
C3	4.58792	4.38926	4.65931	4.4176
C3	4.90102	4.58449	4.81476	5.01828
C3	8.35351	8.57672	9.0974	9.4447
C3	4.58792	3.8776	3.73791	3.37008
C3	3.74762	3.34328	2.87392	3.04888
C3	4.29299	4.38926	4.03929	3.37008
C3	7.32546	7.53434	7.09217	7.29052
C3	3.01882	2.23941	3.32173	2.81549
C3	4.82925	4.4576	4.86286	4.30453
C3	3.55934	2.88694	3.32173	2.81549
C3	3.01882	2.88694	2.87392	3.37008
C3	5.2127	4.70036	6.09853	7.63335
C3	5.32014	4.75477	4.71314	4.52167
C3	5.09629	4.75477	5.55539	5.38257
C3	7.75152	7.77647	8.43981	8.64396
C3	3.74762	2.88694	3.61677	3.04888
C3	7.45891	7.56417	7.87591	7.89165
C3	3.90878	4.4576	2.23941	3.2246
C3	6.73694	6.4196	5.74366	5.62733
C3	2.23941	2.88694	3.32173	2.23941
C3	8.81813	9.20411	9.67082	9.96983
C3	8.30923	8.4784	9.00398	9.08203
C3	7.94588	8.28162	7.90415	7.74022
C3	5.09629	4.31713	4.35182	3.49604
C3	3.32903	3.14779	3.12979	3.04888
C3	7.35066	7.65703	7.76327	7.95958
C3	5.09629	4.38926	5.55539	5.43504
C3	7.27369	8.40617	7.64106	7.97279
C3	8.65587	8.8521	8.16906	8.3555
C3	7.89542	8.14035	7.98569	7.964
C3	3.55934	3.14779	3.94711	2.81549
C3	6.98261	6.65994	6.13727	6.3649
C3	5.9046	6.3003	6.19348	6.493
C3	3.32903	3.14779	3.73791	2.23941
C3	7.19237	7.60777	7.05231	7.43121
C3	7.4118	7.85093	7.99096	8.24734
C3	8.27016	9.01743	8.56886	8.856
C3	3.74762	2.23941	3.61677	3.70931
C3	8.26355	8.56939	8.51129	8.64671
C3	7.16421	7.22458	7.06238	6.8397
C3	5.15571	4.64368	3.94711	4.18055
C3	7.24709	7.78283	8.58986	8.98108
C3	8.54569	8.90547	8.21034	8.93234
C3	3.74762	2.88694	3.12979	3.04888
C3	7.47045	7.70466	7.03197	7.21837
C3	4.49676	3.979	3.73791	2.81549
C3	3.55934	2.23941	3.12979	3.04888
C3	4.39885	5.16626	4.48352	4.24405
C3	8.0724	8.32144	7.77555	8.20693
C3	5.2127	4.85744	4.2806	3.37008
C3	7.75152	7.94458	7.15936	7.14241
C3	8.98825	9.72974	9.64262	10.1656
C3	3.55934	3.50445	4.125	3.60801
C3	8.07995	8.52082	8.36053	8.50542
C3	5.2127	3.14779	3.32173	3.96799
C3	9.77312	10.0939	10.2818	10.6632
C3	9.32006	10.317	9.43581	9.75607
C3	5.41994	4.99832	4.125	3.80213
C3	4.90102	4.4576	4.7649	4.11368
C3	7.37543	7.08748	8.1456	7.83007
C3	8.6908	9.06511	8.72893	9.05124
C3	7.62301	7.80172	9.08759	9.16875
C3	5.37093	5.2432	6.05871	6.03483
C3	8.63552	8.83692	9.38664	9.58173
C3	8.47873	9.08324	9.43967	9.89087
C3	5.9046	5.48341	5.69237	6.19435
C3	4.05056	3.76657	4.03929	4.043
C3	4.58792	4.4576	4.81476	4.11368
C3	8.9802	9.32219	9.06025	9.1002
C3	8.07995	8.2681	7.87591	8.1538
C3	4.90102	4.99832	5.33813	5.18177
C3	6.82957	6.80456	5.08094	4.57078
C3	3.74762	2.88694	3.48009	3.04888
C3	9.16899	9.33521	8.64443	8.58211
C3	7.68375	7.51157	6.71199	6.8397
C3	7.83422	7.78283	7.62758	7.91921
C3	8.64063	9.25525	8.03248	8.434
C3	4.17761	3.50445	3.48009	3.2246
C3	8.2569	8.85512	7.78165	8.10664
C3	8.64063	8.74231	8.43595	8.39529
C3	7.26045	7.40023	4.95427	4.11368
C3	8.01052	8.06416	8.13134	8.59924
C3	4.39885	4.24073	4.03929	3.60801
C3	9.59756	10.1404	9.48896	9.2065
C3	8.59394	8.83386	8.92076	9.27562
C3	3.74762	2.88694	4.2806	3.49604
C3	8.58336	9.07808	8.61057	8.90505
C3	4.75349	4.24073	4.41932	4.83284
C3	10.237	10.6891	8.46277	8.42442
C3	7.09131	7.15766	6.63307	6.91472
C3	6.57507	6.09011	4.71314	5.086
C3	7.23361	6.51451	6.13727	6.01785
C3	7.13549	7.37521	6.88086	6.0516
C3	8.63039	9.15354	9.00137	9.29853
C3	5.4673	4.15945	4.35182	4.83284
C3	6.23867	6.22739	6.53515	6.72971
C3	7.43555	7.81418	6.05871	6.22422
C3	8.80453	9.36727	8.63436	8.92557
C3	8.17467	8.49009	7.55105	7.62779
C3	5.93841	7.24314	6.53515	7.18847
C3	8.89289	9.15844	9.41045	9.68028
C3	4.05056	4.38926	3.48009	3.70931
C3	5.03422	4.99832	4.48352	3.96799
C3	9.72097	10.0926	9.11924	9.38504
C3	4.17761	4.58449	4.7649	4.18055
C3	7.47045	6.94731	5.46634	5.77651
C3	8.41449	8.52461	8.15503	8.02867
C3	7.35066	7.15766	7.24138	7.3184
C3	6.61728	7.10789	9.41045	9.795
C3	8.34099	8.50937	6.74988	6.25348
C3	5.51313	4.99832	4.65931	4.66391
C3	7.77962	7.9947	7.68079	7.38582
C3	6.63793	6.46784	7.33567	7.21096
C3	8.80453	9.29579	8.72893	8.99841
C3	5.64231	5.2432	5.4037	5.46056
C3	7.93759	8.39792	8.29807	8.52049
C3	5.83446	5.04225	5.08094	4.66391
C3	4.05056	3.8776	4.81476	4.66391
C3	8.56733	8.79354	7.83543	8.06613
C3	3.74762	2.88694	3.61677	3.04888
C3	7.54875	7.39194	5.19701	4.87198
C3	6.0353	5.91513	6.24757	6.5052
C3	9.76144	10.0952	9.64262	9.88506
C3	5.2127	4.95294	6.5206	6.69819
C3	4.39885	3.8776	4.65931	4.70815
C3	8.74404	9.0755	9.67738	9.99486
C3	6.48673	6.04833	6.73736	7.15793
C3	8.0026	8.50169	8.6276	8.55602
C3	4.75349	4.58449	3.84722	3.37008
C3	7.29981	7.1771	7.47777	7.61099
C3	3.55934	2.88694	3.73791	3.37008
C3	4.17761	3.8776	4.03929	4.11368
C3	5.09629	5.16626	6.33341	6.41752
C3	9.30726	9.73303	8.78466	8.84885
C3	8.40851	8.95973	9.63422	9.79004
C3	6.96638	6.40316	6.05871	5.98328
C3	5.37093	5.38544	5.99681	6.14833
C3	4.67325	3.34328	4.125	3.49604
C3	7.29981	7.42482	6.60576	6.64407
C3	7.31269	7.29743	7.33567	7.14241
C3	7.37543	7.79545	8.41255	8.86074
C3	8.63039	9.06511	8.58638	8.8912
C3	5.15571	4.15945	5.12072	4.52167
C3	8.26355	8.72922	8.55111	8.94803
C3	9.1619	9.79089	9.53301	9.64359
C3	7.69363	7.44099	7.01133	6.99469
C3	6.36806	6.35265	6.65986	6.72971
C3	5.41994	4.80707	4.7649	4.4176
C3	6.75595	6.51451	5.95401	5.58165
C3	8.55113	8.46266	8.89567	9.01977
C3	8.12444	8.80295	8.70345	8.90505
C3	9.66686	10.1379	10.0103	10.2366
C3	6.91659	7.97819	6.41439	6.83004
C3	6.82957	6.8416	8.19214	8.5354
C3	5.41994	5.04225	4.90933	5.32808
C3	4.17761	3.34328	3.84722	3.2246
C3	3.90878	3.34328	3.94711	3.04888
C3	4.39885	4.70036	4.20519	3.70931
C3	4.82925	3.8776	4.95427	4.52167
C3	7.4118	7.09772	7.64106	7.92375
C3	6.71768	6.58906	8.00145	7.88235
C3	5.64231	5.41886	4.35182	3.80213
C3	8.26355	8.33879	8.43981	8.45924
C3	4.96923	4.58449	3.94711	3.37008
C3	8.73928	9.31564	8.6873	8.9458
C3	7.73248	7.78283	7.98039	8.14604
C3	4.05056	4.15945	4.71314	4.24405
C3	5.15571	4.80707	5.49666	5.11866
C3	8.79079	9.25981	9.02212	9.11616
C3	6.23867	6.17016	6.41439	6.17917
C3	5.32014	4.38926	5.23365	4.70815
C3	9.22454	9.8646	9.49082	9.8722
C3	7.29981	7.27956	8.62081	8.95248
C3	8.0026	8.56939	9.73509	10.1139
C3	4.39885	4.07253	3.84722	4.043
C3	10.3222	10.9673	9.8814	10.2403
C3	4.58792	3.64345	3.94711	3.49604
C3	4.39885	3.8776	3.73791	3.2246
C3	6.3431	6.15056	5.81729	5.71449
C3	6.82957	6.13069	7.07238	6.99469
C3	5.86996	5.20526	7.52218	7.67166
C3	5.64231	4.90602	5.12072	5.18177
C3	6.41671	6.18949	5.19701	4.30453
C3	6.41671	6.85373	4.41932	4.4176
C3	6.12602	5.81887	5.81729	5.7966
C3	4.67325	4.52257	4.03929	3.04888
C3	6.93338	6.46784	6.22976	5.94785
C3	7.32546	6.87771	7.31897	7.31148
C3	9.22113	9.23918	8.66438	8.91876
C3	5.4673	4.38926	4.48352	3.04888
C3	4.39885	4.24073	3.94711	4.4176
C3	6.18346	5.93821	3.94711	4.36229
C3	3.74762	3.76657	3.48009	3.37008
C3	8.06481	8.10021	7.87591	7.87298
C3	5.26745	5.16626	4.54473	4.94708
C3	8.08746	7.79545	7.53669	7.47521
C3	7.4118	7.19628	6.8922	7.12673
C3	6.59633	6.11054	6.05871	6.20936
C3	4.90102	5.63294	4.20519	4.751
C3	6.53158	6.36969	6.64652	6.5293
C3	8.81813	8.66534	9.27866	9.67086
C3	8.39647	9.08837	9.71451	10.1865
C3	6.77471	7.28852	6.8228	6.77068
C3	8.10236	8.05369	7.48527	7.81548
C3	5.86996	5.35121	5.30416	5.62733
C3	7.14993	7.13796	7.31897	7.32529
C3	7.16421	7.3836	8.84415	9.02612
C3	5.60055	5.48341	5.49666	5.086
C3	7.29981	7.62202	8.02736	8.11063
C3	6.15503	6.24597	5.93211	5.69319
C3	4.49676	3.8776	4.54473	4.11368
C3	8.27016	9.12133	6.64652	7.33214
C3	6.91659	7.5192	7.04218	7.17328
C3	8.1676	8.57306	9.13837	9.33478
C3	5.60055	4.52257	4.48352	3.70931
C3	9.0472	9.23223	9.22596	9.39488
C3	8.72491	8.99845	8.00145	8.21065
C3	7.94588	8.19853	7.74465	8.09863
C3	7.20625	7.05633	6.94757	6.71928
C3	3.55934	4.07253	4.03929	3.49604
C3	8.25022	8.58401	8.40862	8.64121
C3	8.11712	8.25902	9.21699	9.3055
C3	8.70063	9.02549	9.7951	10.177
C3	6.67836	6.70085	7.17799	7.42481
C3	8.79538	9.04676	8.54395	8.82963
C3	9.83688	10.8223	10.0589	10.3856
C3	6.79323	6.11054	6.33341	6.37824
C3	8.27675	8.68582	9.52394	10.0237
C3	6.61728	6.3003	6.49104	6.5052
C3	8.53474	9.33953	9.04512	9.23966
C3	7.31269	7.77647	7.90973	8.18061
C3	6.82957	7.34975	6.26515	6.48069
C3	9.3547	9.76064	9.9881	10.0489
C3	7.28681	7.13796	7.36034	7.26926
C3	5.72232	5.08483	5.49666	5.15057
C3	3.74762	3.34328	3.48009	3.49604
C3	5.97145	5.51461	6.01774	5.893
C3	6.09642	5.81887	6.24757	6.03483
C3	9.62103	10.1962	9.60872	9.89319
C3	4.05056	4.31713	3.94711	3.70931
C3	8.63552	8.72922	9.02983	9.37844
C3	5.64231	5.51461	5.15939	4.79253
C3	10.8572	11.6654	8.28953	7.9055
C3	8.42045	9.17543	9.33781	9.66137
C3	7.77962	8.08487	7.84711	7.7708
C3	9.02781	9.46924	9.24153	9.6186
C3	9.59492	9.59367	9.35836	9.55856
C3	7.68375	8.45074	8.33171	8.36555
C3	8.1676	8.86712	9.08759	9.42562
C3	6.39259	5.81887	5.4037	4.98314
C3	7.92925	8.64107	8.95084	9.43678
C3	7.75152	7.71134	7.87591	7.91465
C3	8.24352	7.67764	8.07284	8.31113
C3	8.10976	8.02181	8.91799	9.38832
C3	7.6738	7.37521	8.39674	8.39855
C3	7.78886	8.17939	8.64778	8.92103
C3	8.03404	8.18899	8.88154	9.08
C3	5.64231	5.35121	6.99039	7.45652
C3	8.35351	8.36443	6.9584	6.95081
C3	7.0302	7.04579	7.51488	8.07432
C3	8.91838	9.12133	9.62746	9.77
C3	6.3177	6.64604	6.5059	7.18847
C3	8.19567	7.92173	7.79377	7.99454
C3	6.77471	6.98089	6.74988	7.29755
C3	5.15571	4.75477	5.58387	4.94708
C3	5.60055	5.31612	5.90987	5.71449
C3	6.50933	6.5597	7.65443	7.95958
C3	7.10619	6.80456	6.71199	6.88704
C3	7.89542	7.96148	8.16906	8.38215
C3	5.03422	4.38926	4.65931	3.60801
C3	7.93759	7.96148	8.60714	8.70591
C3	6.63793	6.92448	7.17799	7.11882
C3	7.35066	8.05369	8.38076	8.52945
C3	9.22794	9.52902	8.6873	9.03244
C3	7.10619	6.98089	6.68616	6.61059
C3	4.67325	4.15945	4.65931	3.70931
C3	5.37093	3.64345	5.19701	4.94708
C3	4.29299	4.38926	5.15939	5.086
C3	6.79323	7.00285	7.25898	7.28347
C3	8.9802	9.0335	9.61043	9.9173
C3	5.09629	4.99832	3.84722	3.2246
C3	6.0353	5.41886	6.11803	5.77651
C3	7.20625	7.60777	7.89855	7.92828
C3	7.64354	7.71134	9.18973	9.49133
C3	8.47301	8.4862	8.40862	8.76023
C3	3.74762	4.58449	4.20519	4.57078
C3	5.64231	4.64368	4.7649	3.70931
C3	6.29184	5.63294	7.36848	7.43121
C3	8.82264	9.33953	8.90688	9.02189
C3	9.36401	9.85559	9.39064	9.63808
C3	4.39885	4.85744	4.48352	3.80213
C3	8.80453	9.76546	10.1769	10.3954
C3	6.96638	6.72748	5.71825	5.24214
C3	4.96923	4.90602	5.66602	5.91152
C3	6.29184	5.38544	4.71314	4.87198
C3	8.23001	8.89378	8.05784	8.19571
C3	4.29299	4.15945	4.71314	3.96799
C3	9.2582	9.78931	9.29794	9.71998
C3	7.99463	8.33014	8.72577	9.01126
C3	9.70885	9.77026	10.6927	11.0198
C3	7.26045	7.08748	7.90973	8.04544
C3	2.23941	3.34328	4.125	3.04888
C3	7.53782	7.5192	7.95902	8.11857
C3	6.18346	6.57446	7.26771	7.571
C3	8.50701	8.65152	8.45515	8.46549
C3	5.51313	5.4515	5.58387	5.77651
C3	8.64063	8.81539	9.10957	9.46041
C3	6.0353	6.09011	5.4037	6.16383
C3	6.93338	7.08748	7.0009	7.2621
C3	8.97211	9.46134	10.1942	10.4189
C3	7.66378	7.11798	6.09853	5.43504
C3	7.68375	7.15766	8.23722	8.17681
C3	9.57903	9.59547	9.61043	9.90701
C3	6.86501	6.17016	5.04	4.52167
C3	7.07627	6.3003	4.54473	4.24405
C3	8.74404	8.82466	7.82955	7.83007
C3	4.58792	4.24073	4.03929	3.60801
C3	8.80908	9.41915	9.07771	9.27028
C3	8.70552	9.20411	10.1382	10.3447
C3	6.29184	6.85373	7.46265	7.46277
C3	8.70063	9.24148	9.82642	10.1149
C3	7.96231	8.1154	8.51861	8.55309
C3	6.77471	6.43586	6.5206	6.94187
C3	4.39885	3.76657	3.48009	3.49604
C3	8.49576	8.78724	9.62237	9.83893
C3	9.12588	9.55893	9.82198	9.84613
C3	8.01052	8.20327	8.82656	9.11814
C3	8.65587	9.46924	9.65762	10.0633
C3	8.93513	9.12383	8.92627	9.05745
C3	8.81813	9.32219	9.55987	9.82322
C3	7.3631	7.67764	7.8587	8.06202
C3	7.23361	6.96979	9.38664	9.56439
C3	5.2127	4.31713	4.65931	3.80213
C3	5.51313	4.90602	4.2806	3.88798
C3	6.69815	6.82936	7.01133	7.24767
C3	8.54022	8.38962	7.84711	7.98588
C3	5.4673	5.4515	5.95401	6.25348
C3	8.65587	9.13629	10.4644	10.6645
C3	7.28681	6.75364	6.64652	6.68752
C3	7.3631	7.16741	8.32755	8.5907
C3	7.69363	8.19853	8.84415	8.7372
C3	9.13678	9.21824	7.40847	7.18847
C3	7.49326	7.60777	8.73208	9.05745
C3	8.96805	9.7281	10.3346	10.5714
C3	8.62007	8.31707	8.55111	8.86074
C3	9.56834	10.3854	9.67246	9.90012
C3	11.0739	11.4907	9.11199	9.33478
C3	4.82925	4.90602	4.41932	4.70815
C3	7.01451	7.16741	8.44366	8.91648
C3	6.65828	6.75364	6.71199	6.95081
C3	8.73928	9.89423	8.89848	9.54389
C3	7.96231	8.39792	8.74775	8.85837
C3	5.9046	5.93821	4.48352	4.57078
C3	5.51313	5.08483	7.84711	8.0784
C3	4.05056	3.76657	3.48009	3.2246
C3	7.86077	7.98922	8.0975	8.28666
C3	8.99225	9.0335	8.63098	8.71903
C3	8.37821	9.00118	6.53515	7.04563
C3	7.51571	7.44099	5.76863	5.01828
C3	8.39647	8.58037	7.8702	8.1844
C3	7.75152	7.77009	7.19639	7.11882
C3	5.51313	5.2432	5.88729	6.19435
C3	4.49676	4.70036	4.60325	4.043
C3	9.23809	9.53656	9.80412	9.94436
C3	4.39885	3.8776	4.20519	4.30453
C3	8.4557	9.02281	8.45133	8.84167
C3	6.29184	5.86782	6.71199	6.85882
C3	5.79806	4.99832	5.90987	5.75614
C3	7.66378	7.43293	7.42416	7.66625
C3	8.93513	9.79718	8.92352	9.03034
C3	5.32014	4.38926	4.60325	3.96799
C3	6.99865	7.10789	8.22385	9.0027
C3	5.60055	4.90602	5.26935	5.15057
C3	5.37093	4.58449	4.54473	3.88798
C3	5.4673	3.8776	4.60325	3.49604
C3	8.37208	8.27713	9.25255	9.37678
C3	6.53158	6.4196	6.47604	6.58783
C3	8.46149	8.06936	8.80875	8.79782
C3	7.27369	6.48356	7.31056	7.2035
C3	8.4025	8.21271	8.1737	7.99022
C3	6.75595	5.4515	4.54473	4.043
C3	9.63903	10.0537	9.90115	9.95327
C3	4.96923	4.15945	4.48352	3.60801
C3	7.83422	8.75529	8.08769	8.34538
C3	7.69363	7.79545	8.25487	8.62457
C3	8.55113	8.6892	8.80875	9.1042
C3	7.63331	7.96707	8.01187	8.2032
C3	8.10236	8.22676	9.5581	9.99809
C3	5.4673	5.4515	4.2806	4.11368
C3	3.90878	3.50445	3.84722	3.96799
C3	5.9046	4.4576	5.43537	5.43504
C3	5.93841	5.04225	6.47604	6.10079
C3	8.81813	9.28464	8.51861	8.54427
C3	5.2127	4.58449	6.13727	6.32413
C3	8.79079	9.09349	8.15972	8.41477
C3	7.31269	7.72461	5.12072	5.21228
C3	8.15335	8.14035	7.52218	7.64989
C3	6.71768	6.0053	5.86433	6.01785
C3	7.84312	7.60059	6.49104	6.5412
C3	7.86951	7.75077	8.02736	8.46549
C3	6.48673	5.96093	7.15936	7.40545
C3	7.07627	6.77932	6.46087	6.40454
C3	4.96923	3.979	5.15939	4.79253
C3	8.43818	7.95024	7.61396	7.65537
C3	7.35066	6.58906	6.03837	6.31027
C3	7.91243	7.55677	6.49104	6.43038
C3	6.55349	6.22739	6.05871	5.51025
C3	4.17761	4.31713	4.90933	4.36229
C3	8.0026	7.9332	8.05784	8.13825
C3	6.96638	7.31508	6.49104	6.28216
C3	4.67325	4.4576	3.61677	4.18055
C3	8.2232	8.53969	8.69055	8.67392
C3	6.82957	6.46784	5.19701	4.11368
C3	6.71768	6.4196	7.25898	6.96852
C3	8.92678	9.02281	8.66767	9.11019
C3	8.80908	9.17784	9.62237	9.98729
C3	6.00373	5.08483	7.47777	7.59398
C3	5.4673	5.28014	6.17499	6.43038
C3	8.70063	8.82158	8.60714	9.07388
C3	8.78618	8.71932	9.01178	9.21579
C3	9.4855	9.53656	9.91785	10.1675
C3	8.37821	8.66534	9.10957	9.29853
C3	6.48673	6.31797	7.21455	7.10288
C3	7.68375	7.96148	8.50762	8.82235
C3	7.77962	8.63757	8.13611	8.4717
C3	8.72491	8.58037	8.29807	8.21436
C3	9.38853	9.33521	10.472	10.7119
C3	5.2127	4.31713	4.65931	3.88798
C3	9.41861	9.82821	10.0437	10.5048
C3	5.68288	4.31713	4.35182	4.043
C3	6.3177	6.65994	7.11168	7.2035
C3	6.73694	6.15056	7.57233	7.27638
C3	7.28681	7.18672	6.36635	6.17917
C3	5.72232	5.12614	5.63916	5.62733
C3	7.98662	8.61282	8.28953	8.64671
C3	6.39259	6.15056	5.97557	6.33785
C3	6.61728	6.5597	9.83377	10.0077
C3	6.06618	5.84356	7.61396	7.78085
C3	8.52371	8.52082	9.94256	10.209
C3	7.4819	7.28852	6.99039	7.07862
C3	8.49576	8.4266	8.61399	8.26892
C3	8.74404	8.58037	8.23722	8.27959
C3	9.38549	9.83892	9.28082	9.48673
C3	8.11712	8.30388	8.85865	9.01765
C3	6.50933	5.86782	6.9146	6.48069
C3	8.27016	8.44674	8.39674	8.57347
C3	8.86258	9.26209	9.43967	9.4775
C3	9.29109	9.54592	9.30219	9.45728
C3	8.93928	8.8308	9.21248	9.4898
C3	8.79538	8.76495	8.53676	8.52647
C3	8.9802	9.30685	9.46831	9.74071
C3	9.66686	10.0655	10.193	10.4044
C3	8.7676	8.89671	8.81173	8.97453
C3	7.76095	7.53434	6.26515	6.43038
C3	9.29109	9.33305	10.6172	10.8417
C3	8.63039	9.09605	8.97499	9.17447
C3	4.29299	3.8776	5.08094	3.70931
C3	9.43342	9.92614	9.85851	9.94324
C3	7.32546	6.93594	7.43194	7.11882
C3	3.90878	3.76657	3.84722	3.04888
C3	7.14993	7.1771	7.71944	7.63888
C3	9.12588	9.66761	9.70972	9.84013
C3	8.86258	8.89671	7.85292	7.99454
C3	8.30923	7.24314	6.21174	5.55825
C3	6.44043	5.51461	5.37129	5.58165
C3	9.1404	9.23455	8.91522	9.19528
C3	6.50933	5.84356	5.61178	5.05256
C3	7.49326	6.99192	6.88086	6.79074
C3	9.4568	9.59367	9.86139	10.2629
C3	4.75349	4.07253	4.03929	3.60801
C3	7.81625	7.83879	7.54389	7.46277
C3	4.05056	3.64345	3.73791	3.04888
C3	7.14993	6.87771	5.90987	5.48562
C3	8.10236	8.93713	8.74775	9.02823
C3	8.14618	8.47448	8.22385	8.27959
C3	9.45099	9.55337	9.15021	8.98543
C3	9.67436	10.0124	9.82494	10.1169
C3	8.99225	9.38825	9.70171	9.84493
C3	8.4557	9.0039	9.60872	9.82079
C3	9.41265	9.94041	9.60872	9.87103
C3	4.82925	4.85744	4.48352	4.36229
C3	5.55751	5.35121	5.08094	4.47066
C3	8.0026	7.91596	9.12644	9.34328
C3	8.44405	8.69258	9.14312	9.49591
C3	8.74878	9.24609	6.54955	6.93288
C3	8.12444	8.66877	9.5001	9.79252
C3	4.82925	4.07253	4.2806	3.37008
C3	7.3631	7.29743	6.9146	6.79074
C3	8.99225	9.32219	9.42026	9.40303
C3	9.24818	9.51383	8.96431	8.84167
C3	4.49676	4.58449	4.81476	4.30453
C3	5.55751	4.80707	4.81476	4.043
C3	8.0184	8.82158	8.28953	8.56767
C3	6.36806	6.04833	5.90987	5.18177
C3	7.92925	8.06416	7.82955	7.54764
C3	5.55751	5.63294	5.12072	4.70815
C3	7.60218	7.40023	7.74465	7.99885
C3	7.44728	6.93594	6.15625	5.75614
C3	9.01212	9.31564	9.607	9.87337
C3	8.90144	8.78724	7.98569	8.31459
C3	9.43342	9.75742	9.29368	9.46509
C3	9.86774	10.1625	9.73194	10.1646
C3	8.15335	8.22676	8.80875	8.90963
C3	8.93928	8.76174	8.43207	8.27604
C3	8.95579	8.93143	8.7415	8.9142
C3	5.09629	4.99832	4.7649	3.88798
C3	8.77227	8.56202	9.64764	10.0173
C3	7.43555	7.69795	7.18722	6.9773
C3	8.10236	7.70466	7.1687	7.01187
C3	9.94417	10.5265	10.3428	10.5244
C3	5.15571	4.31713	4.54473	4.18055
C3	6.75595	5.98329	5.49666	5.21228
C3	8.83161	9.32872	9.17822	9.28976
C3	7.10619	7.11798	6.5206	6.95969
C3	7.43555	7.64313	7.23249	7.62779
C3	4.39885	4.4576	4.48352	3.96799
C3	8.86695	9.52145	9.60356	9.65592
C3	8.31564	8.208	8.73523	9.08203
C3	8.43818	9.4534	9.93711	10.3285
C3	4.49676	4.07253	4.65931	3.04888
C3	9.17957	9.21824	9.16894	9.20464
C3	9.51365	9.77345	9.9815	10.4594
C3	8.37208	8.34739	9.46453	9.8839
C3	8.37208	8.64456	6.59191	7.02039
C3	5.76069	5.2432	5.86433	5.48562
C3	7.31269	7.06679	9.60356	9.79252
C3	10.3046	10.6065	10.7	10.9273
C3	7.47045	7.27956	7.5933	7.83491
C3	6.65828	5.35121	5.43537	5.086
C3	9.13678	9.42322	8.89848	8.78789
C3	10.1518	10.4215	10.6341	10.8726
C3	6.12602	5.84356	8.26797	8.58498
C3	6.86501	6.9586	6.01774	5.21228
C3	8.79996	9.24148	9.5581	9.69097
C3	6.50933	5.6886	6.19348	6.17917
C3	7.43555	7.30628	7.33567	7.53582
C3	6.91659	6.71423	5.841	5.87423
C3	9.00817	9.53091	9.26131	9.44154
C3	9.05104	9.33737	8.57589	9.09417
C3	7.04572	6.72748	5.37129	4.83284
C3	9.19356	9.42526	8.97233	9.08811
C3	8.93928	9.197	8.71943	8.8272
C3	8.59394	8.29057	8.01187	7.94625
C3	9.10754	9.20174	9.12404	9.09819
C3	9.09269	8.9875	9.08265	8.93234
C3	6.41671	5.4515	5.4037	4.47066
C3	5.32014	4.95294	5.33813	4.70815
C3	7.88683	8.56939	10.6756	11.0957
C3	9.0356	9.97411	9.40651	9.67625
C3	9.29109	9.82975	9.7936	10.0766
C3	5.37093	4.95294	4.60325	4.52167
C3	5.79806	4.75477	4.71314	4.70815
C3	8.86695	8.86413	8.49653	8.66038
C3	5.2127	4.58449	5.841	5.77651
C3	5.83446	5.57501	5.26935	4.18055
C3	8.02624	8.66534	10.4221	10.7392
C3	8.61488	8.39378	8.88154	8.96134
C3	9.07768	9.88688	9.54022	10.0949
C3	8.12444	8.34739	7.10196	7.07045
C3	7.78886	7.77009	7.66767	8.13825
C3	7.28681	6.71423	5.90987	5.87423
C3	5.79806	4.95294	4.7649	4.66391
C3	8.32202	7.83267	8.06286	8.09057
C3	6.93338	6.4196	6.68616	6.95081
C3	9.12223	9.32437	10.7192	11.0992
C3	9.94624	10.5975	9.55097	9.80611
C3	7.60218	7.48842	5.95401	6.0516
C3	6.23867	6.0053	5.58387	5.43504
C3	9.03948	9.23918	8.873	8.99841
C3	9.40365	9.44341	9.97219	10.222
C3	7.69363	7.86298	8.8644	8.96134
C3	6.61728	6.33541	6.47604	6.67678
C3	7.77031	7.33252	7.57935	6.95081
C3	8.74878	8.87309	8.8787	8.856
C3	6.67836	6.15056	6.46087	6.81053
C3	6.06618	5.2432	5.55539	5.48562
C3	9.20396	9.42119	8.66767	8.93009
C3	6.36806	5.51461	6.53515	6.5412
C3	9.34534	9.81743	9.89272	10.1267
C3	6.39259	6.09011	7.37657	8.18061
C3	8.79996	9.12383	7.52946	7.47521
C3	8.52371	9.29579	9.30006	9.88273
C3	8.63552	8.97922	8.48537	8.67661
C3	5.51313	5.16626	5.49666	5.55825
C3	8.92259	9.33089	9.56872	9.80857
C3	8.95989	8.5284	8.71625	8.77539
C3	9.1149	9.50809	9.80562	10.0582
C3	9.97486	10.5122	9.82494	9.94548
C3	5.09629	4.31713	4.65931	3.80213
C3	8.73928	8.9875	8.38076	8.7829
C3	5.37093	4.38926	4.90933	3.96799
C3	8.42639	8.13539	8.53676	8.72164
C3	7.84312	7.3836	8.06286	8.28313
C3	7.51571	6.74062	6.28252	5.98328
C3	8.43818	8.72263	8.9427	9.03034
C3	6.88241	7.00285	8.52953	9.14561
C3	6.39259	5.31612	5.66602	5.15057
C3	8.2833	8.16	7.95902	7.86828
C3	6.0353	5.08483	4.90933	5.01828
C3	5.72232	5.76819	5.81729	5.55825
C3	7.82526	7.87492	8.28524	8.48713
C3	8.27016	8.85512	7.92635	8.11857
C3	9.47695	9.51574	9.05522	9.35173
C3	6.18346	5.79376	6.38254	6.78075
C3	8.80453	8.4266	8.35235	8.48405
C3	8.30279	8.03784	8.02736	7.74022
C3	7.43555	8.13042	6.5059	6.0516
C3	9.19356	9.81743	10.1287	10.504
C3	6.44043	6.31797	7.70024	7.58254
C3	8.84053	9.25753	10.1263	10.4531
C3	8.77692	8.49783	8.44366	8.21806
C3	5.64231	4.80707	5.43537	5.40905
C3	6.2655	5.20526	4.95427	4.18055
C3	7.63331	7.29743	6.9146	7.18089
C3	9.74728	10.0537	9.51115	9.61018
C3	8.2232	8.36866	7.27638	7.65537
C3	6.77471	6.31797	8.0975	8.30766
C3	7.27369	6.9586	8.32338	8.62177
C3	7.4819	7.24314	6.67307	6.40454
C3	7.44728	6.64604	6.64652	5.75614
C3	7.55959	7.27054	7.98569	8.07023
C3	7.80718	6.98089	5.76863	5.98328
C3	5.64231	5.2432	5.63916	5.51025
C3	8.16049	8.31707	8.38877	8.61055
C3	8.64063	8.60567	10.8613	10.9696
C3	8.52924	8.44674	8.71943	8.9346
C3	8.84496	8.43065	8.08769	7.97717
C3	6.59633	6.28242	6.05871	5.91152
C3	8.4557	8.43872	8.6037	8.81992
C3	9.55756	9.95173	9.30006	9.43519
C3	9.40365	9.7558	9.8323	10.0838
C3	7.92925	8.35593	9.73979	10.0949
C3	7.64354	7.54186	6.64652	7.28347
C3	9.8008	10.285	10.3408	10.5743
C3	8.21637	8.33879	7.66106	7.83491
C3	8.55655	8.41846	9.64094	9.91273
C3	7.37543	7.26146	6.49104	6.5647
C3	9.1619	9.61162	9.61727	9.82322
C3	7.81625	7.59338	7.92635	8.05375
C3	8.69572	9.21355	9.20115	9.3055
C3	9.52475	9.72974	8.69378	8.93009
C3	6.94998	5.98329	6.60576	5.85522
C3	5.86996	5.2432	4.9978	3.96799
C3	10.2868	10.6644	10.9847	11.2374
C3	6.44043	6.22739	5.71825	4.79253
C3	8.8886	8.83386	8.93451	9.00485
C3	8.32202	8.19377	8.49282	8.4717
C3	7.31269	7.60059	7.68079	7.8493
C3	9.71371	9.92614	9.4964	9.76242
C3	8.94756	9.04411	10.1009	10.3815
C3	6.8996	7.08748	6.65986	6.5173
C3	7.23361	7.03518	5.90987	5.85522
C3	9.61325	10.0084	10.3366	10.745
C3	9.33906	9.58824	9.58624	9.79252
C3	6.61728	5.91513	6.19348	5.893
C3	7.39978	7.53434	6.28252	5.75614
C3	9.09269	9.58643	9.33366	9.42241
C3	7.98662	8.01103	8.18755	8.26892
C3	7.61263	7.19628	8.25925	8.52348
C3	5.2127	4.85744	5.15939	4.18055
C3	8.09493	7.92173	7.74465	7.58827
C3	7.33811	7.48842	6.07875	6.11681
C3	8.62524	8.66534	10.1641	10.3649
C3	9.28783	9.36515	9.15021	9.25415
C3	7.97856	7.36677	7.06238	6.9773
C3	6.77471	6.17016	6.7868	6.5412
C3	7.80718	7.42482	9.53842	9.65456
C3	9.0472	9.34812	9.82642	10.0195
C3	8.19567	7.5192	8.20581	8.01597
C3	8.34099	8.49783	8.28524	8.21806
C3	4.75349	4.24073	4.65931	3.96799
C3	8.35351	8.65844	10.7684	11.1339
C3	6.93338	6.4196	6.86943	6.65505
C3	8.79079	9.24379	8.87585	9.07184
C3	8.28983	8.62348	7.95902	7.92828
C3	9.88723	9.87949	9.37862	9.59318
C3	7.79805	7.32382	7.55105	7.10288
C3	6.98261	6.65994	6.5059	6.48069
C3	8.0026	8.03784	7.23249	7.16563
C3	9.50806	9.47121	9.52212	9.50957
C3	7.38765	6.87771	6.07875	6.31027
C3	5.51313	4.80707	6.09853	6.23893
C3	7.09131	7.05633	6.36635	5.75614
C3	7.29981	6.52973	7.64776	7.47521
C3	5.55751	5.60427	4.86286	4.30453
C3	7.42372	7.08748	8.47034	8.68466
C3	9.81443	9.77982	10.3664	10.5642
C3	6.57507	5.86782	5.69237	5.11866
C3	7.53782	7.39194	7.08231	6.99469
C3	7.97046	8.41028	5.74366	5.51025
C3	9.08895	9.53844	10.7	11.0821
C3	8.29632	8.06416	8.15972	8.10264
C3	9.88508	10.0002	9.74292	9.72259
C3	6.2655	4.85744	5.37129	4.52167
C3	8.84496	9.00118	10.1595	10.6372
C3	9.72579	10.0259	11.2474	11.5317
C3	9.46547	9.22525	8.91522	9.01552
C3	7.54875	6.87771	6.03837	5.51025
C3	6.98261	6.15056	6.07875	5.73546
C3	9.85019	10.1997	11.07	11.4651
C3	8.58336	8.92857	8.79072	9.1022
C3	9.57369	10.0798	9.78147	10.1637
C3	7.97856	8.03252	6.69913	6.29629
C3	8.34099	8.25445	8.56533	8.27959
C3	8.30923	7.82654	6.15625	5.62733
C3	9.27474	9.09605	7.11168	7.06222
C3	9.48834	9.46529	9.29794	9.41114
C3	12.0309	12.0816	12.0537	12.0607
C3	7.81625	7.43293	6.57793	6.26789
C3	9.32959	9.30243	9.40256	9.3228
C3	8.30923	8.21271	8.18755	7.86828
C3	7.96231	7.76368	8.6276	8.88888
C3	8.8843	8.8879	10.0194	10.2155
C3	8.47873	8.45472	6.56381	6.5052
C3	8.52924	8.36019	7.78165	7.76068
C3	8.0026	7.73119	8.20127	7.92828
C3	7.6537	7.36677	7.1687	6.86829
C3	8.79079	8.89963	9.70652	9.94436
C3	8.62524	8.28162	8.18295	8.10264
C3	9.12953	9.10874	9.60184	9.59887

## Sheet: Figure S3
#1.3
954	9	1	0
id	dendrogram_cut	p7_1	p7_2	p7_3	p14_1	p14_2	p14_3	p60_1	p60_2	p60_3
Dst	1	3.61	2.63	3	5.36	4.54	4.52	2.55	3.27	2.69
Smad5	1	3.47	2.96	1.82	6.08	5.89	5.79	2.55	3.27	3.03
4932412D23Rik	1	4.05	3.39	2.67	5.08	4.89	4.63	3.86	4.17	3.95
Myo1d	1	3.74	3.7	3	5.36	4.71	4.86	3.76	3.47	3.48
Ndufaf5	1	4.31	3.95	3.91	6.2	5.42	5.17	4.53	4.17	4.29
Nlgn1	1	4.31	3.39	3	5.02	6.63	4.46	4.12	3.27	3.28
Cbr3	1	7.29	6.96	7.32	10.18	9.84	9.46	7.12	7.06	7.01
Rorb	1	3.13	2.63	3.62	5.55	5.34	5.21	3.53	2.68	3.03
Psma8	1	3.96	3.19	3.77	6.21	5.66	5.31	3.53	3.02	3.66
Gm15509	1	3.96	3.19	3.77	6.21	5.66	5.31	3.65	3.02	3.66
Sh2d1a	1	3.85	3.39	3.77	5.99	5.37	5.31	3.53	2.68	3.66
Thada	1	3.13	1.82	2.67	5.02	4.46	4.57	3.39	1.82	3.03
Prelid2	1	3.96	3.19	3.25	4.92	4.77	4.9	4.12	3.65	4.71
Tnc	1	4.65	1.82	3.91	5.11	4.97	6.07	4.7	3.27	4.78
Glis3	1	4.05	3.39	3.77	5.87	5.62	5.51	3.86	3.47	4.56
Pacs1	1	3.96	1.82	2.67	5.2	5.02	4.77	3.53	3.27	3.66
Magi2	1	3.96	3.39	3	6.38	5.83	5.37	3.86	3.8	3.95
Adcy3	1	2.9	1.82	3.25	6.13	4.11	5.79	3.95	1.82	5.3
Spon1	1	3.61	2.96	3.62	5.08	4.34	5.06	3.39	2.68	3.66
Dgkd	1	2.59	3.39	3.62	5.23	5.28	5.06	2.55	3.8	2.69
Ubr2	1	1.82	1.82	3.25	5.7	5.86	5.94	1.82	3.47	1.82
Tspan13	1	3.47	3.95	3.91	5.83	5.17	4.73	3.86	4.06	3.81
Prl	1	2.59	3.19	3	5.17	5	4.06	2.84	3.65	1.82
Znhit1	1	3.74	4.06	4.24	6.44	6.41	5.74	3.95	4.17	3.81
N4bp3	1	4.46	4.89	5.09	6.08	5.59	6.37	4.27	4.46	4.38
Nedd4l	1	2.9	3.19	3.62	5.2	5.05	4.34	2.84	3.02	2.69
Pik3ap1	1	3.47	3.7	4.73	4.7	5.64	4.46	3.39	3.47	1.82
Adcy1	1	3.31	2.96	4.24	4.77	5.89	5.37	3.86	1.82	2.69
Galnt17	1	1.82	1.82	2.67	5.08	5.24	5.17	3.06	1.82	1.82
Hhat	1	4.46	4.5	4.86	6.27	6.32	5.85	4.65	4.54	4.18
9130230L23Rik	1	3.85	4.34	4.98	6.18	5.26	6.13	4.59	3.93	2.69
Nav3	1	3.13	3.7	4.03	5.53	5.17	4.9	4.53	3.47	3.66
Tiam2	1	7.03	7.29	7.42	10.23	9.71	9.32	7.53	7.14	7.24
Iqch	1	1.82	4.5	4.66	6.2	5.87	5.31	4.59	4.46	3.28
Zbtb20	1	4.31	4.34	4.51	6.59	6.59	6.28	4.47	4.37	4.38
Rsph3b	1	2.59	3.19	4.03	5.05	5.22	4.9	4.34	3.8	3.66
Dcp2	1	3.31	3.7	4.51	4.74	4.92	6.25	4.65	3.8	4.47
Ncald	1	2.59	2.96	3.25	5.44	5.15	4.57	3.06	1.82	3.03
A330008L17Rik	1	3.74	3.55	4.51	6.24	5.26	4.95	4.34	4.27	4.29
Ppp1r12b	1	4.38	3.95	4.86	4.43	5.1	5.21	3.39	3.27	3.48
Tiam1	1	3.31	3.19	3.45	4.92	3.56	4.73	2.84	1.82	2.69
Fbxw8	1	4.23	4.34	3.62	5.05	4.38	4.57	3.06	3.02	3.28
Tenm3	1	3.61	4.42	4.42	5.26	4.06	4.95	1.82	1.82	3.95
Acnat2	1	3.85	4.06	3.91	5.81	5.52	5.24	3.76	3.02	4.29
Ddhd1	1	8.72	9.27	9.17	11.85	11.64	11.09	8.68	8.9	8.96
Slc16a2	1	3.74	4.42	4.14	5.64	6.03	5.81	3.06	3.65	4.29
AU016765	1	2.9	4.16	4.34	5.36	5.8	5.64	3.86	3.65	3.95
Zfp810	1	2.9	2.96	4.14	5.57	4.64	3.8	2.84	2.68	3.28
Ros1	1	3.31	3.55	3.45	4.57	4.71	4.9	3.39	3.93	3.95
Gm17746	1	2.59	3.39	3	4.52	4.64	4.73	2.55	3.47	3.03
Opa1	1	2.59	4.64	2.67	5.87	5.28	6.11	3.86	4.84	4.29
Utp18	1	3.13	3.19	3	4.65	4.64	4.63	1.82	3.02	3.66
Dok5	1	2.9	3.55	2.67	4.74	5.12	4.28	2.84	3.02	3.66
Nebl	1	2.59	3.39	2.67	5.57	5.41	5.34	2.55	4.06	4.07
Slc41a2	1	2.9	3.39	3	4.77	4.74	4.52	1.82	3.02	3.66
Egfem1	1	2.9	3.7	3	5.34	4.8	4.52	2.55	3.27	3.66
Dapk2	1	2.9	3.95	3.25	4.99	4.74	4.34	2.84	3.27	3.28
Gm17660	1	7.18	7.59	7.29	9.74	9.59	9.03	6.8	7.45	7.33
Agap1	1	4.31	4.5	3.62	4.77	5.07	5.51	3.39	4.06	3.03
Naa50	1	4.59	4.64	4.42	6.1	6.41	6	4.41	4.46	4.29
Synb	1	4.65	4.42	3.62	5.31	5.66	5.37	3.65	4.27	3.81
Apob	1	2.9	3.55	1.82	5.2	4.57	4.21	2.84	3.02	1.82
Schip1	1	4.23	4.57	3.91	7.61	7.3	7.39	4.34	4.54	4.07
Rasgef1b	1	3.85	4.06	2.67	5.26	5.07	5.06	3.53	4.06	3.81
Washc2	1	4.65	5.65	4.14	6.89	5.28	5.64	4.12	4.46	3.03
Slc35f5	1	3.13	3.55	2.67	5.88	5.07	5.79	3.24	3.02	1.82
Abcc10	1	4.38	4.64	3.45	5.48	5.32	5.17	4.27	3.8	1.82
Cdh13	1	7.04	6.94	6.87	9.85	9.48	9.07	7.08	6.62	6.75
Polr1b	1	3.85	3.95	3.91	5.78	5.48	4.9	3.86	3.27	3.81
Dlgap4	1	4.71	5.69	5.59	7.17	6.77	5.67	5.1	4.62	4.18
Thrb	1	2.59	4.94	3.91	5.94	6.28	5.83	5.51	4.62	4.92
Eln	1	2.9	3.83	3.25	4.7	4.94	4.73	3.53	3.02	3.28
Diaph2	1	3.31	4.25	3.91	5.26	5.72	5.69	4.94	3.47	3.81
Fsd1l	1	1.82	3.39	1.82	5.26	4.46	3.7	2.84	1.82	1.82
Pisd	1	2.9	3.95	2.67	4.77	4.64	4.73	3.95	3.8	3.28
Sdhaf2	1	3.74	4.57	3	4.61	6.14	5.43	4.47	4.54	3.95
D230025D16Rik	1	3.13	4.42	2.67	6.83	7.15	6.39	4.2	4.17	3.03
Abr	1	1.82	3.19	1.82	3.81	4.71	3.7	4.53	5.38	4.85
Ipmk	1	3.74	3.83	3.45	5.02	5.22	4.9	5.29	6.08	5.39
Cd101	1	2.9	2.96	1.82	3.22	3.3	3.2	3.76	4.84	4.47
Tpr	1	3.85	4.7	4.34	4.81	5.84	4.46	5.78	5.9	6.17
Gm20187	1	3.13	3.55	3	3.96	4.5	3.2	4.2	4.84	5.95
Ccdc60	1	2.59	3.19	1.82	3.81	4.21	2.81	4.41	4.46	5.6
Tent4a	1	1.82	1.82	1.82	3.34	4.61	1.82	3.24	4.96	3.48
Gm1604b	1	1.82	2.96	3.25	3.89	4.16	3.35	3.86	5.02	4.47
Pik3ap1	1	1.82	1.82	1.82	3.73	4.01	2.53	3.06	4.46	4.18
Grip1	1	3.85	3.19	2.67	4.7	5.17	4.52	4.04	4.77	4.92
Clic6	1	3.13	3.19	1.82	4.27	5.07	3.8	3.76	4.27	4.71
B3gnt2	1	3.31	3.39	3.25	4.16	5.41	4.28	4.53	5.13	5.35
Elapor1	1	3.96	4.16	3.62	5.23	6.04	4.95	5.51	5.74	5.72
Enox1	1	3.74	3.39	1.82	4.99	4.61	4.14	3.95	4.17	5.04
Svil	1	5.19	5.14	4.66	6.91	7.08	5.79	5.62	6.77	7.52
Gk2	1	3.61	4.06	3.25	5.87	5.87	5.17	5.1	5.38	6.46
En1	1	4.76	4.34	4.59	5.68	6.41	5.37	5.57	6.5	6.83
Mir7025	1	3.31	2.96	3.25	5.17	5.28	4.9	4.65	5.38	5.75
Mir6237	1	3.96	3.39	3	5.17	4.67	4.4	4.34	5.42	6.04
Phactr2	1	3.96	3.55	2.67	4.48	4.92	4.77	4.34	5.13	4.98
Ano2	1	3.31	2.63	3	4.03	4.46	4.4	3.86	4.54	5.2
Gm15412	1	4.59	3.83	4.34	5.92	6.06	5.94	5.06	6.28	6.56
Syn3	1	3.31	3.7	3	3.34	4.21	3.2	4.47	5.24	6.46
Nln	1	4.76	3.95	2.67	3.55	5.44	3.8	5.54	5.84	7.24
Rnf157	1	4.52	3.39	4.42	5.74	6.75	5.87	6.1	6.66	7.17
Tox2	1	4.14	3.19	4.03	4.33	4.8	4.4	4.8	5.33	6.23
Sdk2	1	5.15	4.34	4.14	5.94	6.45	5.74	6.38	6.87	6.87
Kcnn3	1	3.61	3.55	3	4.27	5.93	5.54	5.65	5.87	6.87
Wwc1	1	4.14	3.55	3	3.65	4.67	4.73	4.8	4.9	5.72
Abr	1	3.47	3.39	3	3.96	4.34	4.06	5.14	5.19	5.68
Mir181a-2	1	2.59	1.82	1.82	2.47	3.95	2.53	4.47	3.93	5.64
Mmd	1	3.13	2.96	2.67	2.73	4.11	3.2	4.7	4.37	5.09
Tbcel	1	3.47	2.96	2.67	3.22	4.21	4.14	4.41	4.27	4.56
Sstr2	1	3.13	3.19	2.67	3.22	3.77	3.7	4.27	4.17	5.25
Gm36908	1	3.31	3.7	3	4.16	4.89	4.46	5.1	4.7	4.98
Runx1	1	1.82	2.63	1.82	3.22	4.38	3.6	5.45	3.65	5.72
Syne3	1	3.61	4.34	3.25	3.89	4.74	4.14	5.51	6.23	6.68
Csmd1	1	3.61	4.06	3	3.96	4.25	4.14	4.47	5.13	5.68
Slc24a2	1	3.13	3.55	3.25	3.34	4.06	4.52	4.94	4.9	5.79
Myo16	1	3.13	3.95	3.62	3.89	4.89	4.4	5.06	5.02	5.64
Frmd4a	1	1.82	2.63	1.82	3.96	3.83	3.2	4.53	4.27	4.38
Clip4	1	2.9	3.83	1.82	4.43	3.89	4.14	4.8	4.62	5.44
Itga9	1	3.31	3.39	3.25	4.33	4.16	3.48	4.53	4.17	5.48
Kcnn3	1	2.9	3.19	2.67	4.16	3.83	3.89	5.06	5.13	5.15
Sec31a	1	1.82	2.63	1.82	3.22	2.81	3.02	3.95	5.02	5.09
Klhl25	1	4.71	4.83	4.03	5.87	5.41	5.14	6.25	6.54	7.03
4732490B19Rik	1	2.59	2.96	2.67	3.55	4.38	3.48	3.76	4.27	4.64
Fam120a	1	1.82	1.82	1.82	3.73	5.02	1.82	3.95	4.54	5.04
Syne3	1	3.31	3.55	4.03	4.52	5.22	3.98	4.7	5.19	5.35
Prickle1	1	4.31	4.16	4.42	6.48	6.58	6.03	6.37	6.5	6.88
Prickle2	1	2.9	2.63	4.42	5.28	5.87	4.57	4.7	5.42	5.72
Sntg2	1	4.05	4.06	4.34	5.51	6.37	5.54	6.16	5.7	6.71
4930448F12Rik	1	1.82	2.96	3.45	3.81	4.38	3.7	4.2	4.17	5.48
Prickle2	1	3.61	3.39	3.91	4.88	5.66	4.77	5.48	5.24	5.64
Arhgef28	1	2.59	1.82	2.67	3.55	5.26	1.82	4.41	4.27	5.64
Gpat3	1	3.74	1.82	4.59	5.02	5.42	4.21	5.78	4.7	6.04
Aff3	1	1.82	3.19	3	4.16	3.39	2.53	4.7	3.8	4.38
Grip1	1	2.9	2.96	2.67	4.21	3.3	2.81	4.53	4.06	4.64
Arhgap28	1	2.9	3.83	3.62	5.26	5.1	4.73	5.06	4.96	5.98
Adam12	1	2.9	4.06	4.03	5.2	4.89	3.2	4.59	4.27	6.25
Ints11	1	1.82	3.19	1.82	3.65	4.54	2.81	3.76	3.27	4.92
Coch	1	1.82	1.82	4.24	4.38	3.95	3.89	5.75	5.02	4.56
D830030K20Rik	1	2.9	2.96	3.25	3.89	3.56	3.2	4.34	4.62	4.07
Gm3317	1	2.9	2.96	3.25	3.89	3.56	3.2	4.34	4.62	4.07
Gm3317	1	2.9	2.96	3.25	3.89	3.56	3.2	4.34	4.62	4.07
4933406F09Rik	1	2.9	2.96	3	3.89	3.56	3.2	4.34	4.62	4.07
Grm7	1	2.9	2.96	3.25	4.48	4.34	3.98	4.94	5.63	4.85
Vsir	1	1.82	2.96	3.45	3.65	3.63	3.2	4.85	4.17	4.47
Cntn3	1	2.9	3.19	3.45	3.96	3.89	3.6	4.12	4.06	5.39
Mir8120	1	1.82	2.96	3.45	4.03	3.48	3.7	4.65	4.27	4.07
Tmcc3	1	3.61	3.55	3.62	4.57	4.34	3.6	4.98	5.19	5.89
Erich6b	1	3.31	2.96	3.77	4.16	3.95	3.7	4.2	5.55	4.29
Grip1	1	3.13	2.96	3.45	3.73	3.77	3.48	4.59	4.54	5.6
9430014N10Rik	1	3.31	1.82	3.77	4.16	4.3	3.8	4.8	4.46	5.35
Grip1os2	1	4.38	3.83	4.34	5.34	5.48	5.21	5.96	5.59	6.64
Dlgap2	1	3.85	3.19	3.77	4.57	4.57	4.06	5.14	5.13	6.2
Ntm	1	3.31	2.96	3.25	4.16	3.95	4.14	4.75	4.62	5.52
Prickle1	1	4.71	5.28	4.86	6.35	6.42	6.34	6.6	6.64	7.32
Fsip1	1	4.52	4.89	4.66	6.24	6.33	6.23	6.53	6.44	7.09
Prex1	1	3.74	3.95	4.8	4.88	5.44	4.86	5.57	6.21	6.95
Mir7211	1	3.74	3.7	4.66	5.34	5.22	5.17	5.75	5.9	6.5
Foxd2	1	3.74	3.19	3.77	4.74	4.5	4.46	4.8	5.13	5.75
Elapor1	1	2.59	3.7	4.03	4.92	4.8	4.63	5.02	5.24	6.15
Mannr	1	2.9	3.7	3.77	4.61	4.21	4.57	4.65	4.7	6.01
Plppr4	1	3.31	4.42	4.51	4.99	4.61	4.95	5.39	5.47	6.44
Flnb	1	1.82	2.96	3	3.08	3.39	3.48	3.53	4.62	5.04
Arhgap32	1	2.59	3.55	3.77	4.52	4.94	4.99	5.45	5.38	6.2
Pcsk5	1	3.96	4.25	4.73	4.81	5.74	5.37	6.12	5.84	6.15
Bub3	1	2.9	3.55	4.24	4.16	4.83	4.77	5.45	5.77	6.5
Nek7	1	3.13	2.96	4.03	4.77	3.3	4.14	4.27	5.38	4.64
1700008C04Rik	1	3.47	3.7	3.77	4.65	3.77	3.8	4.53	5.29	5.39
A730018C14Rik	1	4.31	3.95	4.34	5.7	5.07	5.43	5.62	5.8	6.58
Cldn14	1	4.76	3.55	4.03	5.95	5.19	5.14	5.75	6.31	6.56
Ppp2r3a	1	3.74	3.7	3.45	4.77	4.46	4.63	4.7	4.9	5.85
Plcl1	1	3.61	3.55	3.45	4.92	3.48	3.7	4.8	4.46	5.25
Kcnh7	1	3.61	3.39	3.45	5.39	3.08	4.28	5.29	4.54	6.01
St14	1	3.13	2.63	3.77	5.28	2.4	4.21	4.65	4.96	4.78
Slc35f1	1	2.9	3.19	1.82	4.38	3.48	4.21	3.06	4.62	5.25
4921513I03Rik	1	3.31	3.7	1.82	4.81	4.06	4.63	4.04	4.77	5.92
Myo5b	1	3.47	3.83	3.77	5.34	4.46	4.95	4.8	5.63	5.98
Slc2a3	1	3.47	4.06	3	5.66	5.07	5.14	4.8	6.33	5.15
Gm1587	1	3.31	2.96	2.67	5.23	3.3	3.98	3.39	5.24	4.38
Gm6498	1	3.61	4.94	1.82	5.14	4.71	5.21	5.06	5.93	5.64
Tmem241	1	1.82	3.7	3.25	4.57	2.64	4.28	4.2	5.77	4.47
Mnd1-ps	1	1.82	1.82	3.62	4.21	3.63	4.06	4.04	5.19	4.47
Fgf7	1	1.82	1.82	1.82	4.43	3.7	4.28	3.95	5.08	4.29
Gm35725	1	3.85	4.06	1.82	4.7	3.48	3.98	4.12	5.42	6.07
Lyplal1	1	2.9	3.7	3.45	4.09	4.06	3.48	4.41	4.62	5.25
Slc14a2	1	3.85	4.06	3.62	4.81	4.16	3.89	4.59	5.87	6.17
4933417O13Rik	1	3.13	4.25	3.62	5.39	4.16	4.14	4.89	5.02	6.41
Tenm2	1	3.13	3.55	3.25	5.85	4.97	5.14	5.29	5.29	5.3
Dlgap2	1	3.74	4.34	3.62	5.66	5.12	5.34	5.39	5.33	6.07
Gm4832	1	3.13	1.82	1.82	4.81	3.19	3.48	4.12	4.06	4.18
Bub3	1	3.61	3.19	1.82	5.48	3.7	4.63	4.85	5.13	5.3
Tjp1	1	4.14	4.83	3.77	6.67	5.32	6.52	5.87	5.99	6.82
Btbd11	1	3.13	3.83	3	3.55	3.77	5.06	4.2	5.08	4.78
Gm1968	1	3.13	3.39	1.82	3.65	2.4	4.57	4.2	4.62	5.09
Shank2	1	3.31	3.7	2.67	3.55	3.19	4.4	4.04	4.37	5.72
Mgat4c	1	2.59	1.82	2.67	3.22	1.82	3.6	4.04	4.84	3.28
Nlrp14	1	2.59	2.96	4.24	4.38	2.4	4.63	4.89	5.99	4.85
Gli2	1	3.96	4.06	5.15	6.54	5.97	5.94	5.73	6.26	6.73
Prrc1	1	3.31	3.7	3.62	5.14	4.57	4.21	4.12	5.08	5.48
Capn8	1	3.74	3.19	3.62	6.05	5.39	4.73	4.34	4.9	5.89
Ptprm	1	4.31	3.95	2.67	5.74	5.07	5.06	5.06	5.29	5.39
Tshz2	1	2.59	1.82	2.67	4.95	3.63	4.14	3.24	4.27	4.38
Snx9	1	2.59	2.63	4.14	5.26	4.71	4.21	4.41	4.84	4.47
Etl4	1	1.82	2.63	2.67	5.59	4.57	3.2	4.27	5.66	4.92
Ptprm	1	3.61	2.63	3.77	5.57	4.16	3.89	4.65	4.77	4.71
Arhgap32	1	3.13	2.96	3.77	5.39	4.92	4.52	4.53	5.08	5.35
4930505G20Rik	1	3.61	3.19	3.77	5.08	5.37	4.68	4.12	5.08	4.85
Slc4a1ap	1	4.38	3.39	4.03	6.21	5.98	4.52	4.34	5.42	4.92
Gli2	1	3.31	2.63	1.82	4.52	4.46	3.8	3.95	3.93	4.07
Grm3	1	4.05	1.82	3	6.24	6.02	4.77	5.51	4.77	5.3
Lrrc55	1	3.47	1.82	3.45	5.08	5	4.52	4.34	4.17	4.71
Fhit	1	3.96	3.95	4.73	6.25	6.18	5.31	5.65	5.55	6.15
Plin4	1	3.31	3.39	3.62	5.28	5.15	3.98	4.89	4.37	4.38
Baiap2l1	1	3.96	4.16	4.42	6.2	6.63	5.21	5.7	4.62	5.79
Adamts17	1	2.9	2.96	3	5.2	4.11	3.48	3.65	3.02	4.07
Gm36201	1	3.47	3.7	1.82	4.77	5.19	3.8	4.47	4.46	4.29
Ulk4	1	4.05	4.06	4.03	7.01	6.34	5.46	5.82	6.21	5.92
Spata48	1	4.05	2.63	3.77	5.57	4.3	5.96	4.47	4.27	5.3
Mir5709	1	3.96	3.55	4.03	5.55	5.07	5.79	4.7	4.46	5.35
Efcab6	1	3.31	4.06	3.62	5.72	5.3	5.51	4.98	5.19	5.39
Gldc	1	4.05	4.94	4.51	6.35	6.13	6.92	5.57	6.08	6.46
2410141K09Rik	1	4.14	3.83	4.66	6.11	5.81	6.05	4.7	5.59	4.98
Lhfpl3	1	1.82	2.63	2.67	5.46	5.24	5.54	3.95	4.06	4.71
Eln	1	2.9	2.63	3.25	4.48	4.01	4.4	3.24	4.06	4.29
Rhot1	1	3.31	1.82	1.82	5.31	4.64	5.87	4.59	3.47	4.18
Enox1	1	3.47	2.96	3.25	4.99	4.89	5.1	4.04	4.27	3.95
Gm5089	1	3.13	2.63	3.25	4.38	4.3	4.73	3.95	3.47	3.28
Mzt1	1	3.61	3.83	1.82	5.55	5.22	5.37	4.59	4.96	4.92
Gm30551	1	4.59	4.94	4.24	6.75	6.33	6.52	4.98	5.24	5.25
Dlgap2	1	4.23	4.25	3.25	5.88	5.62	5.76	5.18	5.24	5.6
Cdh4	1	3.31	3.55	3	5.41	5.28	4.95	3.86	4.62	4.47
D5Ertd579e	1	3.31	3.19	3	4.99	4.67	4.14	3.76	3.93	3.81
Shb	1	4.05	3.95	3.77	5.78	5.71	6.2	4.47	4.9	5.15
Bmp7	1	3.31	3.83	3	4.85	4.38	5.24	4.04	4.54	4.18
Hs3st2	1	3.13	3.55	3	4.81	4.61	5.03	3.76	4.62	3.81
Prdm16	1	4.05	3.39	3.45	5.62	4.3	5.24	4.04	4.46	4.29
Gm7762	1	2.9	3.55	3.91	4.61	4.94	4.99	3.65	4.27	3.66
4930505G20Rik	1	1.82	1.82	3.77	4.09	4.34	5.14	3.65	4.27	4.07
Spertl	1	2.59	3.83	3.45	4.52	5.12	4.57	4.27	4.54	4.47
Dlgap2	1	3.61	3.39	4.24	4.85	4.97	5.72	4.65	5.38	4.78
Gm20187	1	3.47	2.96	3.62	4.09	4.94	5.34	3.95	4.54	4.71
Ajap1	1	3.61	3.19	4.03	4.85	5.44	5.34	4.8	5.08	4.85
Gli2	1	3.96	4.16	4.51	5.74	6.52	5.96	5.06	5.47	5.72
Efcab6	1	6.68	6.95	7	8.8	9.06	9.01	8.09	8.64	8.86
Mir7025	1	3.96	3.55	4.24	6.42	6.58	6.8	5.67	6.16	6.07
Rasgef1b	1	3.85	3.19	4.34	5.72	6.13	5.79	4.53	5.51	5.39
Hdgfl3	1	3.96	2.63	2.67	4.21	4.92	4.82	3.95	4.06	4.71
Ebf3	1	6.16	5.75	5.92	8.17	8.55	8.42	7.24	7.75	8.01
4930401O12Rik	1	2.9	1.82	1.82	5.05	3.83	3.48	4.34	4.77	3.28
Gstt1	1	1.82	1.82	1.82	4.57	4.77	4.28	4.65	5.02	3.28
Mir215	1	3.47	3.39	4.03	6.4	6.07	5.46	5.8	7.39	5.48
Proz	1	3.85	3.19	3.25	5.02	5.1	4.63	4.8	5.29	4.71
Specc1l	1	3.85	4.99	1.82	5.72	5.17	5.03	5.54	6.18	5.52
Fancc	1	2.59	3.83	3.25	4.43	4.11	3.98	5.02	5.19	4.38
Dip2a	1	1.82	1.82	1.82	4.74	1.82	3.6	4.34	5.59	2.69
Cse1l	1	2.9	3.39	4.03	6.73	4.46	5.27	6.1	5.77	5.48
Unc5d	1	3.13	3.39	3.45	5.44	4.3	4.34	4.34	4.7	4.29
Pantr1	1	5.02	5.1	5.47	6.51	6.99	7.03	6.56	6.96	7.57
Serpine2	1	3.61	2.96	3.77	4.77	5.26	5.31	4.85	4.9	5.56
Cadps	1	2.9	4.16	5.04	5.57	5.98	6.4	5.45	5.66	6.46
Togaram2	1	4.52	4.64	4.8	5.99	6.63	6.79	6.35	6.66	7.42
Ntm	1	2.9	3.39	3.62	3.89	3.89	4.99	4.59	4.62	5.09
Tmcc3	1	5.52	5.32	5.47	6.97	7.32	7.5	6.49	7.18	7.55
Mir7025	1	4.46	4.34	4.34	6.31	6.63	7.06	6.16	6.46	6.85
Akap6	1	4.71	4.16	3.77	5.66	5.71	6.39	5.62	5.74	6.7
Zfp217	1	3.96	3.83	3.77	5.41	5.22	5.74	4.8	5.7	6.17
Myo16	1	3.85	3.19	3	4.16	5.17	5.31	4.98	5.19	5.25
Prickle1	1	2.59	3.39	1.82	3.81	4.01	4.14	3.39	4.84	4.07
Togaram2	1	4.05	4.34	3.25	6.24	6.25	6.42	6.1	6.52	6.87
Col18a1	1	4.76	4.34	4.14	5.17	5.41	5.59	5.25	5.74	6.85
Lifr	1	4.31	3.95	3.77	5.62	6.18	6.31	5.78	6.35	6.78
Thbs1	1	5.73	5.55	5.09	6.89	7.23	7.32	7.07	7.43	8.13
Grin2b	1	4.71	4.99	4.14	5.79	6.33	6.57	6.12	6.62	7.24
Prkar2b	1	4.82	4.42	4.42	5.59	5.5	6.07	5.29	6.82	6.62
Ptpn13	1	2.59	1.82	3	4.81	5.07	5.46	4.27	5.51	5.15
A730004F24Rik	1	3.13	1.82	3	3.45	3.63	4.14	3.65	4.84	4.07
Mir3108	1	3.74	2.63	3.45	4.16	4.21	5.34	4.41	4.54	4.47
Rgl1	1	3.31	2.63	3	3.55	3.63	4.06	3.76	4.37	5.15
Cfap61	1	5.55	4.83	4.98	6.61	6.63	6.93	6.9	7.13	7.17
Arhgef17	1	4.52	3.83	4.34	5.74	5.94	6	5.89	6.44	7.06
Xxylt1	1	4.38	3.83	4.14	4.77	4.67	6.09	5.51	5.77	6.28
Pcdh18	1	3.96	2.63	3.62	4.7	4.34	5.17	4.8	4.84	5.25
Phtf1	1	3.47	2.63	3.62	4.52	4.11	4.68	4.53	5.13	5.2
Mzt1	1	3.13	3.39	3.25	4.48	4.46	5.03	4.41	4.54	4.56
Sorcs1	1	4.23	4.77	4.66	6.54	6.28	6.95	6.18	6.64	6.71
Dock1	1	4.76	4.77	4.51	6.16	6.65	6.97	5.75	6.71	6.85
Gm36908	1	1.82	3.19	3.25	3.81	3.56	5.43	3.95	4.54	4.29
Tmem132d	1	2.9	4.06	3.25	4.85	4.54	5.64	4.94	5.38	5.15
Sh3gl3	1	2.59	3.19	3	4.65	4.61	4.99	4.65	5.55	4.98
Esrrg	1	3.31	3.39	2.67	4.57	3.39	4.77	3.53	4.77	4.92
Gldc	1	4.14	4.57	4.03	5.83	5.48	6.16	5.85	6.05	6.28
Clip4	1	3.47	4.25	3.25	5.14	4.67	5.76	5.35	5.8	5.92
Slc22a12	1	3.47	3.55	1.82	4.57	3.89	5.17	5.14	6.08	6.23
Shank2	1	3.47	3.55	3	4.16	4.3	4.82	4.34	4.84	5.04
Fam189a1	1	4.52	4.89	2.67	5.64	5.66	6.26	5.7	5.96	6.73
Sh3gl3	1	4.05	4.5	4.14	4.7	5.37	6.02	5.54	5.74	6.88
Xylt1	1	4.14	4.34	4.34	4.52	5.34	5.76	5.35	5.66	6.41
Pdzd2	1	4.05	4.16	4.51	5.78	6.15	5.83	5.45	5.9	6.17
Sh3gl3	1	3.61	4.25	4.24	4.74	5.86	5.64	5.29	5.84	6.17
5031434C07Rik	1	1.82	3.19	3.25	3.34	4.06	3.89	3.65	4.37	4.78
Adamtsl3	1	3.74	3.83	4.03	4.85	5.69	5.62	5.59	6.02	6.23
Marchf1	1	2.59	2.96	3.25	3.73	4.21	3.8	4.2	4.37	4.78
Homer2	1	1.82	1.82	3	3.22	3.77	3.7	2.84	3.93	5.2
Gm6878	1	1.82	3.39	3.77	3.55	3.89	4.4	4.59	4.27	5.79
Vps13a	1	1.82	1.82	2.67	2.47	3.83	3.98	4.8	2.68	4.78
Vav2	1	3.31	2.63	3.45	2.47	3.7	3.6	4.41	3.65	5.75
Nav1	1	2.59	1.82	3.25	2.47	3.63	3.48	4.12	5.02	4.47
4732490B19Rik	1	1.82	1.82	3.25	1.82	3.56	3.6	3.65	4.62	4.56
Prickle1	1	3.13	1.82	3.25	2.92	4.34	4.99	3.86	5.19	5.04
Frk	1	1.82	2.96	3.25	3.22	3.89	4.06	3.53	4.27	4.71
Rbms3	1	1.82	2.63	3.62	3.34	4.11	4.86	4.59	5.59	5.15
Pam	1	3.61	3.95	3	3.65	4.67	5.1	4.7	5.13	5.98
Scn10a	1	3.31	4.57	3	4.57	4.94	4.99	5.02	5.24	5.95
Cfap61	1	4.52	4.64	3.25	5.2	5.26	5.27	5.57	6.08	6.66
Pnliprp2	1	3.13	3.7	3.25	3.81	4.11	4.14	4.12	4.54	5.2
Xylt1	1	3.74	4.16	3.77	5.34	5.59	6.03	5.89	6.4	6.2
Efnb2	1	2.59	3.7	2.67	3.73	4.21	4.21	3.76	4.37	5.39
Nell2	1	2.59	4.7	4.42	4.61	5.91	6.42	4.94	5.51	4.78
Pcsk5	1	3.31	3.39	3.62	4.43	5.34	5.06	4.94	5.33	4.29
Pik3c3	1	1.82	2.63	2.67	2.92	5.37	4.57	4.04	4.37	4.07
Akap13	1	2.59	3.7	4.51	4.43	5.78	5.48	5.02	5.38	4.98
Creb5	1	2.9	4.16	4.24	3.96	5.83	5.69	5.14	6.38	5.25
Agfg1	1	1.82	1.82	1.82	1.82	2.81	3.02	4.53	3.27	1.82
Vmn2r44	1	2.9	2.63	2.67	2.92	3.77	3.89	4.89	4.06	3.28
Vmn2r38	1	2.9	2.63	2.67	2.92	3.77	3.89	4.85	4.06	3.28
Vmn2r35	1	2.9	2.63	2.67	2.92	3.77	3.7	4.85	4.06	3.28
Vmn2r45	1	2.9	2.63	2.67	2.92	3.77	3.7	4.85	4.06	3.28
Vmn2r46	1	2.9	2.63	2.67	2.92	3.77	3.7	4.85	4.06	3.28
Vmn2r47	1	2.9	2.63	2.67	2.92	3.77	3.7	4.85	4.06	3.28
Sorcs3	1	1.82	1.82	2.67	3.34	3.19	3.8	3.86	4.77	3.66
Cdkn1c	1	3.47	2.96	4.24	4.65	5.07	5.67	5.14	5.7	4.92
Greb1	1	1.82	3.19	3.45	5.68	5.48	6.2	4.04	2.68	4.07
Plcxd3	1	1.82	3.7	3.91	5.17	5.3	5.34	4.47	3.47	4.18
Nalcn	1	4.05	4.06	4.51	6.38	6.13	5.89	4.53	4.06	4.56
Sorcs3	1	3.47	3.19	3.77	5.57	4.83	4.86	4.04	3.47	4.07
Spata17	1	4.87	3.83	3.62	6.1	6.45	6.43	5.32	4.62	5.48
Pkdcc	1	5.27	4.89	4.66	6.42	7.18	6.76	5.94	5.74	6.3
Ppp2r2b	1	3.96	3.83	3.62	4.57	5.61	5.4	4.41	4.37	4.38
Hlf	1	3.74	4.06	3.62	5.44	5.55	5.64	5.06	4.62	5.09
Rhoq	1	1.82	2.63	1.82	4.43	3.89	5.43	3.53	3.47	3.66
Rnf220	1	2.59	3.55	3	4.16	4.21	5.27	3.86	3.65	3.66
Tmem45a	1	3.31	3.39	1.82	5.28	4.38	4.06	3.53	3.47	3.48
Pepd	1	3.13	3.19	2.67	6.96	6.33	5.89	3.65	3.27	3.28
Sh2d4b	1	3.61	4.94	4.42	5.02	6.3	6.78	4.75	3.47	5.25
Fam189a1	1	2.59	3.19	3.25	3.96	5	4.21	3.65	3.02	4.47
Abca13	1	4.97	4.16	4.24	6.41	6.09	6.26	5.25	5.55	5.79
E130307A14Rik	1	3.31	3.19	3.25	6.44	5.94	5.37	3.53	3.47	3.66
Iars	1	3.85	3.19	3.25	5.85	5.37	4.73	4.27	4.46	4.56
Bcar3	1	4.05	3.95	4.14	6.05	5.93	5.76	5.29	4.84	5.95
Adamts9	1	2.9	2.63	3	4.99	4.06	4.14	3.53	3.47	4.85
Kctd16	1	2.59	2.63	3.25	4.99	4.57	4.4	3.65	3.8	3.81
1110028F18Rik	1	2.9	4.16	3	5.17	4.92	4.52	4.2	4.27	4.78
Man1a	1	1.82	3.19	1.82	5.02	4.77	4.9	4.59	1.82	4.92
Hbp1	1	3.85	3.55	1.82	5.34	5.24	4.99	4.59	4.54	5.52
Ctnnbl1	1	4.05	4.06	2.67	5.28	5.61	5.03	4.41	4.17	6.37
Sox5os3	1	1.82	3.39	1.82	5.88	4.16	3.7	3.95	3.47	4.92
Ulk4	1	3.47	4.57	1.82	6.02	5.02	4.73	4.65	4.62	5.3
9630013A20Rik	1	3.31	1.82	3	4.09	4.46	4.14	4.59	3.8	4.07
Esrrg	1	1.82	1.82	1.82	3.65	3.63	4.06	4.27	3.47	2.69
Vmn2r55	1	1.82	2.63	1.82	3.45	3.77	3.89	4.47	3.02	3.28
Myo19	1	4.05	4.64	3.77	5.88	6.68	4.82	5.89	4.62	4.78
Slc39a11	1	3.74	2.96	1.82	5.39	5.54	5.24	5.45	5.02	4.71
Gm8882	1	2.59	2.96	1.82	4.03	4.97	4.14	4.65	3.47	3.03
Pag1	1	4.38	4.42	4.24	6.21	6.5	5.87	6.9	5.55	6.32
Reln	1	3.85	1.82	1.82	3.89	5.77	4.77	4.53	4.17	4.38
Ptcd1	1	1.82	3.95	1.82	4.16	5.95	4.82	4.89	4.7	4.64
Katnip	1	3.13	2.63	3.25	3.73	4.86	4.28	4.34	4.27	3.95
9430014N10Rik	1	3.13	3.7	3.62	4.27	5.1	5.1	4.34	4.06	4.47
Adra1a	1	3.61	4.25	3.91	4.57	5.97	5.81	4.98	5.19	5.3
Pcsk5	1	3.31	3.7	3.62	4.74	5.05	5.27	4.75	4.9	4.98
Kit	1	3.61	4.16	2.67	4.38	5.77	5.59	4.94	5.19	5.56
4933424L21Rik	1	5.15	4.77	4.73	6.44	6.57	7.01	6.14	5.99	6.77
Adamts17	1	2.9	3.39	2.67	4.65	4.67	4.9	4.41	4.27	5.48
Arhgef28	1	5.15	4.89	4.24	5.92	6.66	6.54	6.3	6.33	6.98
Tlr5	1	3.13	3.19	2.67	4.03	5.22	4.95	4.59	4.27	5.25
Dlgap2	1	4.05	4.5	3.45	4.92	6.08	5.81	5.14	5.55	6.48
Sorcs3	1	3.74	3.95	3.25	4.74	5.57	5.92	4.34	5.24	5.98
4933400L20Rik	1	3.74	4.89	3.62	5.48	6.03	6.03	5.62	5.7	6.23
Sorcs3	1	2.59	2.96	3	3.96	4.61	4.34	3.06	3.8	4.47
Frmpd1	1	3.61	4.16	3.62	5.74	6.45	5.1	4.89	5.02	6.04
Iqsec3	1	4.23	3.55	3.62	4.92	5.98	5.59	4.41	4.54	5.92
Gm10578	1	4.65	4.42	3.91	6.31	6.35	6.33	5.42	5.99	6.44
Abr	1	2.59	1.82	2.67	3.55	4.83	5.21	4.85	4.54	5.39
Mzt1	1	3.74	3.19	3.62	4.48	4.86	5.43	5.02	4.17	5.09
Itgb6	1	3.61	1.82	3.62	4.21	5.42	5.62	5.06	4.9	5.25
Prkar2b	1	2.9	1.82	3.25	3.89	4.67	5.31	4.59	4.62	5.09
Dlgap2	1	3.85	3.39	3.62	4.57	5.15	5.34	4.65	4.84	5.2
Sec16b	1	4.14	3.55	3.91	5.36	6.31	6.05	5.94	5.9	6.99
Nln	1	2.59	1.82	3	3.22	4.97	4.28	4.27	3.93	5.09
Adgrl2	1	3.47	3.19	3.62	4.74	5.19	5.06	4.75	4.62	5.6
Myo16	1	3.31	3.7	3.77	4.33	5.72	5.51	5.54	5.42	6.04
Sdr42e1	1	3.61	3.55	3.91	4.61	5.05	4.77	4.85	4.77	5.64
Adgrl2	1	3.47	3.7	3.25	4.09	5.62	4.73	4.94	4.27	5.2
Sox6	1	3.61	1.82	1.82	3.96	4.8	4.68	4.89	4.54	5.04
Myo6	1	3.61	3.39	3	4.09	4.54	4.28	4.53	4.17	5.04
Dlgap2	1	3.61	3.19	3.45	4.33	5.19	4.34	5.1	4.7	4.71
Unc93a2	1	2.59	3.7	4.14	5.17	4.67	4.46	5.42	4.54	4.92
Cabin1	1	1.82	1.82	1.82	5.26	3.08	3.48	4.8	3.02	3.66
Gspt1	1	1.82	1.82	3.45	6.51	4.89	5.24	5.7	4.9	5.68
Endod1	1	3.61	2.63	2.67	4.88	4.21	4.34	5.73	4.27	5.35
Cog5	1	1.82	2.63	1.82	5.74	4.3	6.11	5.57	4.17	4.92
Sorcs2	1	4.05	1.82	3.62	4.61	4.16	6.36	5.39	4.37	4.56
Agl	1	1.82	4.06	4.03	6.48	4.06	4.82	4.85	3.8	4.18
Mir7210	1	1.82	2.96	1.82	4.7	4.11	5.64	5.75	4.46	5.44
Cracd	1	3.85	2.96	1.82	4.38	4.34	4.63	4.89	4.62	4.64
Zcchc24	1	1.82	2.96	3.25	3.34	3.3	4.06	4.04	3.93	5.25
Tox3	1	4.05	3.19	4.03	4.85	4.74	5.69	5.32	4.77	5.72
Rgl1	1	2.9	3.19	1.82	3.22	3.3	3.48	4.53	3.27	4.64
Shank2	1	3.47	3.95	3.45	4.27	4.38	5.46	4.89	4.84	5.48
Myo5b	1	2.9	4.7	3	4.74	5.28	5.89	5.57	4.7	6.09
Clec3b	1	3.31	4.16	3.62	4.92	5.15	5.37	5.25	4.77	5.52
Gli2	1	4.05	3.19	3.45	5.46	4.61	5.92	4.85	4.9	5.56
Grm7	1	3.13	2.96	3	4.61	3.95	4.86	3.76	4.06	4.64
Ngf	1	4.14	3.83	4.24	5.74	5.57	5.98	5.59	5.7	6.28
Vwf	1	3.96	3.7	4.42	6.23	5.86	6.31	5.85	6.13	6.35
Clip4	1	1.82	1.82	1.82	3.89	3.56	4.52	3.76	3.93	5.15
E130114P18Rik	1	4.23	4.06	4.34	5.76	5.07	5.85	5.67	5.77	6.25
D7Ertd443e	1	3.61	3.7	3.91	4.74	3.95	5.4	4.34	5.13	5.82
Scn3a	1	2.59	1.82	3.25	4.74	3.08	4.14	3.86	3.8	5.09
Cracr2a	1	2.9	3.55	4.14	5.26	4.06	5.74	4.65	5.24	5.64
Abcb5	1	3.13	2.63	2.67	4.57	5.41	2.53	4.12	3.93	3.03
Tmem241	1	3.85	3.95	3.62	6.16	5.59	2.81	4.98	5.63	5.56
1700047E10Rik	1	3.47	2.96	3	4.27	3.19	3.02	4.98	4.77	4.18
Gm48957	1	3.61	1.82	1.82	4.16	2.96	2.53	5.14	4.17	4.64
1700008C04Rik	1	3.31	2.63	1.82	3.34	3.7	3.2	4.27	4.9	4.18
Cfap61	1	3.85	3.19	3.25	4.09	4.38	3.98	4.53	5.7	5.39
Mup13	1	3.47	2.63	3	4.16	4.34	3.35	4.41	5.08	4.07
Snhg14	1	5.27	4.25	5.04	6.35	6.63	5.4	7.25	7.3	6.54
Lifr	1	2.59	3.19	3.25	3.89	4.3	3.7	4.75	4.46	4.18
Zfp984	1	1.82	3.55	3.25	4.21	4.25	2.81	5.06	4.54	4.18
1700003C15Rik	1	2.59	2.96	3.25	3.55	4.21	1.82	5.02	4.62	4.29
1300017J02Rik	1	3.31	3.19	3.45	3.55	4.06	1.82	4.8	5.19	4.38
Ebf1	1	1.82	2.63	3	5.57	2.4	5.21	3.24	3.02	1.82
Mir875	1	1.82	3.95	3	4.95	3.7	5.62	3.95	4.27	3.48
a	1	1.82	3.55	3	4.85	3.7	5.27	4.65	5.13	3.28
Bicc1	1	3.31	3.39	3	5.39	3.77	4.77	3.86	3.93	3.66
Eif2s2	1	1.82	3.83	3.62	5.39	4.77	5.17	4.98	5.08	4.29
Hunk	1	1.82	3.19	1.82	4.21	3.89	5.43	3.53	4.17	3.03
Mdga2	1	2.9	3.7	3.25	4.88	4.5	4.73	4.2	4.84	3.81
Ninj2	1	2.59	3.39	3	5.02	3.95	4.34	3.53	4.17	3.81
Vav2	1	1.82	3.19	3	4.77	3.56	4.77	3.76	4.62	3.81
Mdga2	1	3.13	2.96	3.25	4.33	4.06	5.31	4.12	4.17	3.95
Katnip	1	2.59	3.19	3.45	4.7	4.3	4.9	4.41	4.54	4.18
Plcb1	1	2.59	3.19	3.25	4.99	3.95	4.4	4.04	4.17	3.66
Gmds	1	2.9	3.39	3.77	4.65	4.8	4.86	4.41	3.93	3.28
Gucy1b2	1	3.13	3.39	3.62	5.08	5.19	5.24	4.34	4.06	3.48
Ctnnbl1	1	4.05	3.7	4.14	5.11	5.72	5.83	4.47	4.27	4.07
Ppp1r13b	1	3.61	4.16	4.86	5.99	5.61	6.07	5.57	5.66	4.47
Atrnl1	1	2.9	3.39	4.42	5.87	5.32	5.96	4.41	5.24	3.66
Rbm46os	1	1.82	1.82	4.03	4.48	4.74	5.03	4.34	4.7	3.03
Arhgap26	1	3.31	4.34	3.62	5.2	5.48	5.4	4.53	4.77	3.03
ccdc198	1	3.96	2.63	4.8	5.39	6.27	5.98	4.98	5.13	3.28
Galnt11	1	4.65	4.64	5.04	6.56	7.16	5.94	5.02	5.59	4.29
Ncoa1	1	4.14	4.42	4.42	6.32	5.57	6.49	4.94	5.87	3.48
Pggt1b	1	4.05	3.95	4.42	6.23	5.48	5.74	4.59	4.9	3.28
Zfp61	1	3.13	3.19	3.25	4.92	4.64	4.68	3.86	3.27	3.03
Gm26760	1	3.61	1.82	1.82	4.99	4.16	4.82	3.86	4.27	1.82
Map2k6	1	4.14	3.95	3.91	7.05	6.81	6.09	4.47	4.84	2.69
Epha5	1	3.61	2.63	3.45	5.08	4.54	4.46	3.65	3.93	3.48
Dcc	1	3.31	3.55	2.67	5.72	5.34	5.06	3.76	3.8	3.03
Ntm	1	2.9	3.55	2.67	4.99	4.86	4.57	3.53	3.65	2.69
Gan	1	2.9	3.39	2.67	5.02	4.86	4.68	3.86	3.93	3.28
Herc1	1	3.61	3.7	3.45	5.57	5.07	5.34	3.86	4.06	3.81
Nmnat3	1	3.96	3.83	3.45	4.99	5.1	5.59	3.86	4.37	3.81
Lrrfip2	1	3.31	3.19	2.67	4.38	4.57	5.27	4.12	5.13	1.82
Sgms1	1	2.9	3.39	3.45	6.25	4.16	4.14	3.24	4.84	3.48
Bmp2k	1	2.9	1.82	4.14	5.44	4.3	4.68	3.76	5.33	4.07
Smco2	1	3.47	1.82	3.91	5.51	4.57	4.73	2.55	4.46	3.48
Map3k4	1	3.85	3.95	3.62	4.65	6.22	4.57	4.75	5.13	2.69
Mir693	1	3.47	4.16	3.91	5.31	6.09	4.57	5.57	4.77	3.03
Tnfrsf8	1	2.9	3.19	1.82	3.73	3.19	3.48	4.75	5.66	2.69
Kremen1	1	3.61	2.63	4.34	4.52	5.89	4.68	4.75	4.7	4.18
Fbxl17	1	3.13	1.82	4.51	4.65	6.07	4.28	5.1	4.62	4.18
E2f7	1	3.31	1.82	2.67	5.36	5.54	3.89	4.98	3.93	3.48
Bckdha	1	3.61	1.82	3.91	5.39	5.69	5.24	5.62	4.17	3.95
Gm16090	1	3.85	3.55	3.91	5.94	5.64	4.06	4.59	4.54	4.29
Rbmy	1	3.74	3.39	3.91	5.55	4.64	4.14	6.08	4.62	4.47
Tshr	1	1.82	3.39	3.45	5.41	5.15	3.89	4.34	4.54	3.28
D830005E20Rik	1	2.59	1.82	3	5.26	5.75	4.68	4.8	4.9	2.69
Plcz1	1	3.96	3.39	4.14	7.09	6.46	4.4	5.8	5.9	3.95
Vcl	1	1.82	1.82	3.62	5.14	4.57	4.06	4.41	4.46	3.66
Zmiz2	1	1.82	1.82	3.25	4.74	5.1	3.7	3.86	4.06	3.48
Dlgap2	1	3.13	3.39	3.77	5.02	5.26	4.57	4.59	4.77	4.47
Mir551b	1	1.82	2.63	3.77	4.52	4.42	4.4	4.8	3.8	3.66
Mmp16	1	3.31	3.55	3.62	5.74	5.12	4.52	4.34	4.27	3.81
Ranbp10	1	2.9	2.63	3.77	5.28	4.83	4.4	4.2	4.06	3.48
Bmp5	1	4.59	5.05	5.55	7.64	7.16	6.91	5.8	5.74	5.3
Pip5k1b	1	2.59	4.34	4.42	5.97	6.06	5.59	5.73	5.02	3.81
Ap1ar	1	1.82	3.55	3	4.88	4.8	3.89	4.04	3.02	2.69
Gm16090	1	3.74	3.55	4.03	6.07	4.57	4.95	4.65	4.06	3.66
Mest	1	4.38	1.82	4.03	5.74	5.28	4.77	5.48	4.06	3.81
Mrc2	2	3.47	4.16	4.14	3.08	1.82	2.53	5.45	4.37	4.38
Nlk	2	3.13	4.16	4.34	2.73	2.4	2.53	4.85	4.84	4.38
Bmp6	2	4.46	5.14	4.93	2.92	2.4	2.81	5.73	5.51	5.35
Gfra1	2	3.13	3.95	3.45	3.34	1.82	2.53	4.59	4.37	4.07
Pth2r	2	2.59	2.63	2.67	1.82	1.82	1.82	4.2	3.47	3.03
Rad51b	2	1.82	2.63	3.91	1.82	1.82	1.82	4.34	4.7	3.95
Slco2a1	2	3.85	4.5	4.51	3.73	3.89	3.2	5.29	5.29	4.56
Gm3317	2	4.14	4.5	3.62	3.34	2.96	3.48	4.89	4.54	4.56
Gm3317	2	4.14	4.5	3.62	3.34	2.96	3.48	4.89	4.54	4.56
Gm3636	2	4.14	4.5	3.62	3.34	2.96	3.48	4.89	4.54	4.56
L3mbtl4	2	3.31	4.42	3.25	1.82	1.82	3.2	4.7	4.06	4.47
Pinlyp	2	3.96	4.94	4.8	3.08	3.39	3.2	5.82	5.08	5.09
Nsun3	2	3.96	4.7	3.91	1.82	1.82	1.82	4.85	4.54	4.38
Mocs1	2	3.13	3.39	3	2.92	1.82	2.53	4.7	4.37	3.03
Stra8	2	3.13	3.39	1.82	1.82	1.82	1.82	4.53	4.27	2.69
Col23a1	2	3.13	3.55	1.82	3.34	3.3	3.35	4.27	3.8	5.35
Endou	2	1.82	3.95	1.82	3.55	3.63	3.6	4.34	5.02	4.29
Ccnh	2	3.31	5.4	5.2	4.81	5.07	5.64	5.85	7.47	6.12
Hsd17b13	2	1.82	4.34	1.82	1.82	1.82	2.53	5.06	5.19	5.09
Syne3	2	4.46	4.99	4.8	4.81	4.46	4.52	6.14	6.82	7.34
4933402N22Rik	2	3.31	4.5	4.42	3.81	3.56	3.7	5.57	4.77	4.85
Vmn2r71	2	2.59	2.96	3	3.89	2.4	2.81	4.04	5.13	4.29
Disc1	2	3.61	4.64	4.14	4.88	3.08	3.48	6.14	5.55	5.75
Gpc6	2	5.38	5.81	5.43	4.21	2.96	3.35	5.57	5.77	5.89
Kng1	2	5.23	5.95	5.43	3.73	2.64	3.6	5.59	5.74	5.82
Vps26c	2	1.82	3.19	4.24	1.82	1.82	2.53	3.76	4.37	4.38
Spink13	2	2.59	2.96	3.45	2.73	2.4	2.53	3.39	3.93	5.04
Gm13986	2	3.13	4.94	4.59	3.81	3.89	3.2	4.27	4.96	5.92
Tyrp1	2	3.61	4.94	5.09	3.34	4.54	4.21	4.85	6.38	5.44
Nav1	2	3.31	2.63	3.25	3.22	2.81	3.02	4.8	5.08	5.79
Tmcc3	2	3.13	1.82	3	2.47	2.81	3.02	3.86	4.37	4.98
Loxhd1	2	4.38	2.63	3.77	2.73	3.3	3.89	4.34	5.02	5.39
Fam189a1	2	3.96	2.63	3.45	3.89	3.56	4.34	4.98	5.08	5.3
4930577N17Rik	2	4.46	2.63	1.82	2.73	1.82	2.53	3.76	6.02	4.71
Col19a1	2	7.6	10.32	10.09	9.97	10.16	9.96	11	12.54	11.29
Xxylt1	2	1.82	4.06	3.25	3.22	3.3	3.02	4.7	5.38	4.18
Eea1	2	4.05	5.51	5.76	4.52	4.83	3.8	6.14	7.33	6.62
Zfp407	2	3.13	3.55	3.77	3.22	3.89	3.02	4.47	5.33	4.71
Ddx31	2	2.9	4.06	5.2	4.03	3.08	1.82	6.2	5.7	6.52
Tnfsf13b	2	2.9	2.96	3	2.92	3.56	1.82	4.04	3.8	5.2
Rrp7a	2	1.82	1.82	3.25	1.82	1.82	1.82	2.84	4.62	3.28
Cdk14	2	3.47	3.7	5.29	3.89	3.77	3.7	5.18	5.33	5.2
Prim2	2	3.13	1.82	4.03	3.08	3.63	3.2	4.12	4.46	5.6
Prex1	2	4.14	3.55	4.42	4.21	4.8	4.06	5.35	5.51	6.01
Bbip1	2	1.82	1.82	1.82	1.82	1.82	1.82	4.34	5.47	5.95
Stxbp5l	2	2.9	2.63	3.25	2.47	3.08	1.82	4.34	4.62	3.95
Gm10668	2	2.9	3.39	3.91	3.34	4.06	3.6	5.39	4.62	4.38
Lgr5	2	5.02	2.63	3.91	2.47	2.96	3.35	5.14	3.47	4.85
Pcca	2	4.71	2.63	4.66	3.45	3.3	3.89	6.1	4.27	5.2
Hmgn1	2	3.96	3.19	3.77	3.34	2.81	1.82	4.7	3.65	4.78
Ccr6	2	4.31	4.34	5.98	4.16	2.64	3.2	5.45	4.96	5.85
Mir181a-2	2	3.31	2.63	3.77	1.82	2.4	2.53	3.53	3.47	5.15
Trerf1	2	4.38	4.64	5.69	2.73	3.83	2.53	5.35	5.19	5.04
Cse1l	2	4.38	4.77	5.43	1.82	3.63	2.53	5.22	5.19	5.2
BC016579	2	3.74	3.19	4.14	2.47	1.82	2.53	4.47	3.8	3.95
Cdh12	2	6.34	6.15	6.91	5.02	4.92	4.57	7.45	6.78	6.93
Dmrt1i	2	3.74	4.42	4.73	3.73	3.7	3.35	5.51	4.54	4.64
Maob	2	2.9	3.7	4.14	2.73	2.81	2.53	4.34	4.06	4.07
Nav1	2	3.74	3.55	3.45	3.08	2.64	3.02	4.27	5.19	5.52
Epsti1	2	5.52	4.77	4.93	4.43	3.89	4.28	5.39	6.02	6.5
Zfat	2	4.97	3.19	5.25	4.03	2.4	3.02	5.32	6.02	5.79
Gm19500	2	4.14	4.16	4.51	3.34	2.4	3.02	4.53	5.02	4.71
Arhgap19	2	3.61	2.63	3.77	1.82	1.82	3.35	4.2	5.02	4.47
Gm3636	2	3.47	3.39	3	2.92	2.81	2.53	4.34	4.06	4.18
Gm3636	2	3.47	3.39	3	2.92	2.81	2.53	4.34	4.06	4.18
4933406F09Rik	2	4.14	4.5	3.62	3.34	2.96	2.81	4.89	4.54	4.56
Dpyd	2	3.96	4.57	3.77	3.89	2.64	2.81	5.06	4.62	4.71
1700026F02Rik	2	4.76	4.57	4.73	4.03	3.48	4.21	5.73	4.9	5.6
Galnt2	2	3.85	3.39	3.45	3.65	1.82	2.53	4.8	4.46	4.47
Adamts2	2	3.96	3.39	3.45	1.82	1.82	1.82	4.59	4.27	3.48
Gm15501	2	3.47	3.19	3.62	2.47	2.4	2.53	4.65	4.37	3.28
4930592I03Rik	2	4.38	1.82	3.77	2.73	2.64	1.82	4.53	4.84	3.81
Srsy	2	3.61	1.82	3.25	2.73	1.82	1.82	4.98	3.8	3.48
Myom2	2	4.05	3.39	4.93	3.45	3.19	2.53	5.22	4.96	4.78
Rasgrf1	2	3.74	3.39	4.14	3.73	3.19	2.81	5.54	4.96	3.66
Cavin2	2	2.9	2.96	1.82	1.82	2.81	1.82	4.59	4.96	2.69
Pard3bos2	2	3.13	2.96	1.82	1.82	1.82	1.82	2.84	4.77	1.82
Opcml	2	5.58	5.44	1.82	2.92	1.82	1.82	5.67	6.1	3.95
4930505G20Rik	2	4.23	4.94	4.34	1.82	2.4	3.02	4.8	3.93	3.81
Man2a1	2	4.38	5.23	4.86	1.82	3.19	2.81	5.14	4.37	4.29
2810032G03Rik	2	4.38	4.77	5.04	3.34	2.81	3.89	5.1	4.62	4.71
Zfp236	2	3.13	3.83	4.03	2.73	1.82	2.53	4.75	3.65	3.81
Rasgef1b	2	4.05	4.7	4.98	2.92	2.81	3.6	4.94	4.46	4.64
Cdh6	2	3.96	5.84	5.2	1.82	3.08	1.82	5.54	5.42	5.48
Prkn	2	2.59	3.95	3	1.82	1.82	1.82	4.2	3.02	3.28
Pou5f2	2	3.47	4.99	4.93	1.82	2.96	1.82	5.45	3.65	4.18
Xpnpep1	2	5.27	6.37	5.95	3.55	4.3	3.7	6.94	6.31	5.75
Iqgap1	2	5.06	6.05	5.43	3.34	3.19	3.2	6.7	6.05	5.6
Gm5915	2	3.74	5.1	4.59	3.22	1.82	3.35	5.25	4.96	3.81
Pld5	2	3.61	4.06	4.24	3.34	1.82	1.82	4.27	4.84	3.66
Mdga2	2	4.23	4.77	5.04	1.82	2.4	1.82	5.14	5.19	4.18
Disc1	2	3.61	4.16	4.14	1.82	2.64	1.82	4.27	4.96	3.48
Dab1	2	3.61	4.64	4.8	1.82	2.81	1.82	5.06	5.38	4.29
Myo5b	2	2.59	3.95	3.45	1.82	2.4	1.82	4.34	4.96	3.66
Pamr1	2	5.11	5.14	5.95	4.21	3.63	3.6	5.57	5.99	5.68
AW146154	2	3.74	3.83	4.42	3.22	2.96	2.53	4.34	4.46	4.29
Grm5	2	3.13	4.06	4.42	2.47	2.64	2.81	3.65	4.62	3.81
Gtf2a1l	2	3.96	5.1	5.55	1.82	1.82	1.82	4.59	5.66	1.82
Dgki	2	3.85	3.83	5.04	3.22	2.96	2.53	3.95	4.17	3.66
Caln1	2	4.76	5.14	6.11	3.34	3.95	3.48	5.45	5.38	3.81
Rbfox3	2	5.61	4.5	3.91	3.08	3.95	2.81	4.47	4.37	5.09
Gm4791	2	5.19	4.34	3.45	2.92	3.39	3.02	3.53	3.27	4.07
Grin3a	2	5.7	4.64	3.25	1.82	1.82	3.2	3.53	3.65	3.66
Grin3a	2	7.49	6.22	4.59	4.16	4.01	4.21	5.73	4.46	4.78
Prss41	2	5.31	4.16	4.59	3.34	3.19	2.81	3.86	3.27	4.85
Morrbid	2	5.19	4.06	4.24	2.47	3.48	1.82	3.65	3.65	4.07
Tm9sf4	2	5.42	3.83	4.24	3.22	2.81	2.53	3.06	3.02	3.48
Afg3l1	2	5.64	4.89	5.76	4.48	3.19	3.35	4.75	4.37	4.85
Mir6944	2	8.16	7.97	7.73	5.7	6.48	5.59	6.1	6.52	6.78
Sez6l2	2	4.97	4.34	4.59	3.22	3.63	3.2	3.65	3.8	3.66
Celf4	2	6.06	5.69	4.86	3.89	4.06	4.06	3.76	4.62	4.29
Kcnc1	2	6.74	6.03	5.59	3.55	4.64	4.86	3.65	5.87	5.25
A2m	2	5.15	4.57	4.51	3.34	2.4	4.06	4.27	4.62	6.01
A2m	2	5.87	4.94	5.04	1.82	3.08	4.06	4.7	4.9	6.5
Syt2	3	5.31	4.64	4.42	4.16	4.64	3.89	3.86	3.27	2.69
Grin2c	3	8.13	7.75	7.01	6.02	6.07	5.48	4.8	4.62	4.38
Mir598	3	7.95	7.26	7.06	6.47	6.68	6.39	4.98	5.42	4.64
Lemd1	3	5.02	4.25	4.86	3.34	4.01	3.7	3.24	3.02	3.03
Fcrlb	3	8.39	7.61	7.61	6.52	6.79	6.68	5.87	5.63	5.56
Slc36a1	3	5.81	5.4	5.47	4.48	4.67	4.46	4.12	3.93	3.95
Six3	3	8.12	7.17	7.64	6.82	6.92	6.73	5.78	5.77	5.68
Prkce	3	5.55	5.05	4.66	4.33	4.61	4.14	3.86	3.47	3.48
Pcdh1	3	6.38	5.78	5.43	4.88	5.17	4.95	3.95	3.8	3.81
Megf11	3	6.98	6.64	6.17	5.53	5.9	5.74	4.65	4.17	4.47
Kndc1	3	8.5	8.23	7.88	6.51	6.58	6.52	5.87	5.33	5.79
Pim3	3	7.28	6.94	6.7	5.7	6.22	5.59	4.41	5.13	4.47
Wdr7	3	6.97	6.61	6.5	5.17	5.24	4.52	4.27	4.46	4.29
Spata20	3	7.35	6.5	6.48	5.53	5.61	5.06	4.27	4.37	4.56
Myh14	3	7.46	7.04	6.72	5.46	5.57	5.46	4.2	4.9	5.2
Nat9	3	6.03	5.14	4.34	3.08	3.95	3.2	1.82	1.82	1.82
Arhgap30	3	7.85	7.27	7.15	6	6.25	6.23	5.25	5.42	5.25
Lin7a	3	7.76	7.57	7.15	6.07	6.49	6.28	5.29	5.66	5.52
Zdhhc22	3	8.68	8.14	8.03	5.41	5.59	5.43	4.89	5.38	5.15
Megf11	3	6.43	6.22	5.73	4.74	5.41	4.77	3.39	4.27	3.66
Lsm2	3	8.25	7.72	7.41	6.49	7.09	6.94	5.35	6.18	6.07
Gm8909	3	9.84	9.24	8.83	7.98	8.8	8.74	6.94	7.38	7.37
Syt7	3	7.2	6.41	6.19	5.31	5.99	5.37	4.27	5.19	4.56
Apba1	3	8.19	7.75	7.16	5.85	6.45	6.43	4.41	4.84	4.64
Zfp467	3	8.71	8.29	7.88	6.58	6.89	6.66	4.8	5.19	5.09
Hoxb6	3	8.21	7.66	7.28	6.67	7.34	7.09	5.02	6.1	5.98
Zfp469	3	7.77	7.09	6.56	6.14	6.95	6.52	4.53	5.02	4.78
Gng8	3	9.64	9.13	8.57	7.89	8.57	8.39	5.85	6.48	6.32
Arhgap23	3	7.62	7.07	6.79	6.14	6.25	6.9	4.94	5.19	4.47
Hlcs	3	6.62	6.44	5.86	5.53	5.44	5.87	4.7	4.77	4.07
Camta1	3	5.55	5.14	4.86	4.48	4.3	4.95	4.12	4.06	1.82
Irx4	3	7.99	7.21	6.63	6.14	6.35	6.9	4.89	5.33	5.92
Foxb2	3	7.66	6.94	6.31	5.99	6.31	6.37	4.89	5.24	5.52
6430503K07Rik	3	10.72	10.14	9.82	9.19	9.71	9.87	7.6	8.13	8.47
Opalin	3	7.14	6.17	5.8	5.14	5.72	5.94	4.7	4.54	4.85
Sim1	3	8.7	8.31	7.49	6.97	7.57	7.96	5.92	6.58	6.46
Dmrta2	3	9.93	9.35	9.14	8.93	9.22	9.31	7.16	7.63	7.51
Bcor	3	7.41	7.22	6.35	5.7	6.18	6.59	3.86	5.63	5.09
Wwox	3	7.4	6.92	6.65	6.52	6.42	6.9	4.41	5.29	4.56
Gm973	3	8.18	7.52	7.43	5.97	5.9	6.25	5.14	5.29	5.56
Kdm6b	3	9.6	9.24	8.93	7.56	7.14	7.69	5.89	6.78	6.95
Grin2c	3	10.14	9.39	9.16	7.24	7.17	7.67	5.06	5.93	6.23
Cbx8	3	10.71	10.07	9.73	8.25	8.24	8.7	6.59	7	7.53
Mir135a-1	3	9.5	8.77	8.74	8.22	8.13	8.5	6.53	6.88	7.03
1810021B22Rik	3	8.94	8.63	8.1	7.04	6.87	7.14	5.35	5.63	5.79
H2-DMa	3	6.98	6.78	5.86	5.02	4.77	5.4	4.04	4.17	4.38
Npas4	3	9.01	8.74	8.17	7.59	7.38	7.63	5.7	6.23	6.64
Foxd2os	3	9.33	8.77	8.47	7.81	7.59	8.01	6.06	6.71	7.2
Ksr2	3	7.7	6.95	6.88	6.1	5.78	6.11	5.18	5.19	5.35
Exoc3l2	3	8.9	8.46	8.37	7.24	7.11	7.37	6.25	6.33	6.88
Ppfia4	3	8.44	7.91	7.65	6.2	5.87	6.57	4.7	5.08	4.71
1700025C18Rik	3	8.81	8.35	7.73	7.11	7.06	7.44	5.14	5.96	5.56
Tbx3	3	8	7.67	7.43	6.7	6.49	6.84	4.85	6.02	5.89
Uncx	3	6.45	6.1	5.8	5.17	4.5	5.69	3.76	4.37	4.29
Dbx2	3	8.57	8	8.02	6.75	6.72	7.04	5.96	6.28	6.41
Wwox	3	7.99	6.96	7.11	6.52	6.19	6.81	4.47	4.62	4.71
Brd3	3	6.9	6.57	6.65	6.32	5.71	5.79	4.34	5.02	4.92
Cdkn2a	3	8.14	7.18	7.32	6.99	6.68	6.82	5.25	6.13	5.75
Xkr6	3	5.64	5.48	5.04	3.89	4.61	4.68	1.82	3.47	1.82
Pdxk-ps	3	9.57	9.14	8.8	7.55	7.83	8.37	6.27	6.62	6.58
Asic4	3	9.84	9.4	9.21	7.46	8.25	8.28	5.82	6.05	5.92
Gng7	3	8.56	8.02	7.9	6.18	6.92	7.28	4.47	4.7	4.56
Zfr2	3	8.97	8.47	8.07	6.28	6.73	6.82	4.94	5.33	5.3
Smad6	3	8.16	7.64	7.27	6.36	6.81	6.83	4.85	6.05	6.01
Thsd4	3	7.85	7.34	7.19	5.97	6.47	6.99	5.1	5.84	5.79
Nrg2	3	9.8	9.17	8.85	7.15	7.43	7.99	5.42	5.96	5.75
C1qtnf4	3	6.56	6.2	6.11	3.55	4.06	4.06	1.82	3.47	3.03
Marveld3	3	7.96	7.52	7.45	5.51	5.66	6.3	5.25	5.42	5.39
Cited4	3	8.83	8.18	7.97	6.59	7.14	7.35	4.98	5.9	5.44
Sgsm1	3	8.69	8.41	7.98	6.25	6.33	6.36	5.02	5.99	5.85
Tbx5	3	8.44	7.84	7.67	6.61	6.83	6.84	5.8	6.35	5.85
Dlx6os1	3	8.37	8.02	7.76	7.11	7.42	7.59	5.57	6.44	6.23
Plxna1	3	8.84	8.55	8.18	7.14	7.39	7.86	5.94	6.33	6.04
Shank1	3	8.47	7.83	7.66	5.99	6.28	6.61	4.04	4.9	4.71
Mir6995	3	9.8	9.11	8.88	7.74	8.29	8.35	5.78	5.84	5.68
Wwox	3	8.29	7.67	7.23	6.62	6.63	6.68	5.42	5.51	5.3
Shkbp1	3	7.79	7.7	7.23	5.34	6.04	6.45	4.2	4.27	4.07
Ldhal6b	3	5.92	5.19	5.25	4.21	4.42	4.68	3.24	4.17	3.66
Uncx	3	7.19	5.9	6.7	5.72	5.78	5.83	4.65	5.13	4.47
Lhfp	3	5.35	5.32	5.34	4.16	4.3	4.4	3.76	3.93	1.82
Megf11	3	7.07	6.08	6.09	5.14	5.24	5.31	3.95	4.06	3.95
Map2k2	3	8.2	7.77	7.45	5.85	5.66	6	4.59	5.33	3.95
Rara	3	8.67	8.1	7.72	7.48	7.45	7.61	5.22	5.47	5.15
Fam160b2	3	7.08	6.81	6.01	5.34	5.22	5.67	4.65	5.08	4.38
Wdr7	3	7.81	7.32	6.94	6	5.91	6.36	5.1	5.13	5.04
Fbxo41	3	9.61	9.11	8.69	7.01	6.84	7.06	5.35	5.51	5.35
Fkrp	3	7.48	6.44	6.58	5.34	5.12	5.4	3.95	4.37	3.81
Dlgap1	3	8.28	7.74	7.61	6.49	5.93	6.66	5.48	5.47	5.25
Megf11	3	7.3	6.85	6.46	6.02	5.48	6.13	4.47	4.37	4.07
Shank1	3	7.68	6.91	6.91	4.85	4.16	5.14	4.12	4.06	3.95
Megf11	3	7.34	6.5	6.6	5.31	5.15	5.64	4.27	3.8	3.48
Gmppa	3	6.48	5.62	5.38	4.27	4.64	5.17	3.86	3.27	3.28
Bcl6	3	9.85	9.32	8.96	6.96	7.41	7.96	5.65	5.24	5.35
Slc26a10	3	8.94	8.39	8.37	6.75	6.72	6.84	5.51	4.7	5.2
Tspan9	3	5.94	5.78	5.51	4.48	4.25	4.9	3.06	3.02	3.03
Hsd17b12	3	6.96	6.13	6.35	5.36	5.41	5.74	4.53	4.46	4.47
Dusp8	3	6.86	6.64	6.52	5.36	5.57	5.51	4.65	4.62	4.56
Lmtk3	3	8.6	7.9	7.77	6.02	6.53	6.65	5.59	5.24	5.2
Megf11	3	7.67	7.04	6.99	6.05	6.23	6.78	4.7	4.54	3.48
Tbcd	3	4.31	4.89	4.66	3.73	3.89	3.98	3.24	3.02	2.69
Jph3	3	5.67	6.08	5.34	4.61	5.12	4.73	3.86	3.8	3.03
Ttc41	3	5.45	3.95	4.34	4.03	3.63	3.7	3.24	3.65	2.69
Tgfbr3	3	6.34	5.36	5.89	4.85	3.39	4.46	4.12	3.65	3.28
Gmpr	3	6.88	6.55	5.89	6.02	5.02	5.81	4.27	5.08	4.18
Tdrd7	3	6.68	6.24	5.76	5.79	4.97	5.57	4.12	4.96	4.38
Slc66a2	3	8.02	7.64	7.52	6.08	5.72	6.07	5.35	5.74	5.44
Dcp1a	3	4.87	3.83	3.91	3.55	3.19	3.02	3.06	3.02	1.82
Nmnat2	3	7.72	7.25	6.82	5.44	5.26	5.03	4.7	4.7	3.03
Zfp46	3	6.46	6.28	5.8	5.46	5.32	4.86	4.53	4.46	4.38
Myh14	3	6.61	6.61	6.22	5.17	5.12	4.77	4.41	4.06	4.18
Pigv	3	6.91	6.55	6.17	5.46	5.3	5.4	5.02	4.84	4.38
Plxna1	3	5.23	5.1	4.98	4.52	4.01	4.46	3.39	3.27	3.28
Phf21a	3	6.32	5.51	6.11	3.89	3.83	4.9	3.86	3.02	3.28
Luzp1	3	6.75	6.2	5.73	4.65	4.25	4.95	4.34	3.8	3.81
Tspan4	3	6.53	5.81	5.89	5.05	4.54	4.77	4.59	3.93	3.95
Kcnk15	3	7.27	6.98	6.85	5.08	4.97	5.92	5.14	4.46	4.38
Kirrel3	3	5.15	4.94	4.66	3.96	3.48	4.63	3.53	3.27	3.03
Stx11	3	3.96	4.77	4.8	3.65	4.38	3.48	3.39	1.82	2.69
Htra1	3	4.92	4.99	5.2	4.09	4.46	4.28	3.39	3.27	4.07
Gpr179	3	4.14	4.77	4.93	3.81	3.56	4.21	3.53	3.02	3.03
Brf2	3	5.84	5.78	5.86	5.14	4.97	5.17	4.2	3.8	3.81
Flrt1	3	5.38	4.25	5.59	4.27	4.25	4.86	3.06	2.68	3.03
Mir1982	3	8.77	7.88	7.95	6.9	7.18	6.92	5.18	5.24	5.39
Map3k7cl	3	6.77	5.84	6.33	4.38	4.38	5.54	3.95	4.06	4.29
Tubg2	3	6.36	5.78	5.8	5.02	5.05	5.1	4.04	4.17	4.71
Irx4	3	8.57	7.78	7.81	7.32	7.49	7.67	5.8	6.18	6.32
Megf11	3	7.47	6.41	6.6	5.72	6.06	6.31	4.65	4.84	4.98
Wwox	3	7.55	6.87	7.03	5.57	5.81	6.4	3.95	4.06	4.18
Gm14204	3	7	6.15	6.24	5.14	5.54	5.69	4.75	4.77	4.85
Prdm16	3	9.24	8.61	8.68	7.6	8.15	8.36	6.48	6.54	7.25
Wscd2	3	7.41	6.57	6.77	4.92	5.02	5.48	4.65	4.9	4.92
Bcor	3	6.18	5.36	5.98	5.08	5.62	5.43	3.06	3.8	4.64
Galnt17	3	6.22	5.36	6.29	4.77	5.19	5.87	4.2	4.7	4.18
Cldn9	3	6.71	6.33	6.48	4.03	4.25	4.63	4.41	4.54	3.66
Slc22a7	3	6.94	6.5	6.85	4.57	5.57	5.67	4.89	4.9	4.85
Osbp2	3	6.86	6.2	5.89	4.61	4.83	5.4	4.12	4.96	4.18
Efcab12	3	5.87	5.59	5.83	4.21	4.46	4.82	4.04	4.37	4.07
Arap3	3	7.37	6.75	6.58	5.2	5.26	5.83	4.27	5.24	4.18
Wwox	3	6.77	6	5.73	4.33	4.97	5.37	4.04	4.54	3.48
Auts2	3	5.52	4.64	4.14	3.45	4.38	4.63	3.06	3.93	3.48
Ube2m	3	8.4	7.8	7.73	5.31	6.3	5.69	5.14	5.93	5.04
Mical2	3	5.96	5.62	5.29	3.65	4.38	4.34	4.27	4.37	3.48
Cacna2d2	3	5.7	4.99	4.86	3.22	3.7	3.6	2.84	3.65	3.48
Arhgap23	3	5.42	5.36	4.34	4.21	5.12	5.34	3.06	3.02	4.47
4921507G05Rik	3	8	7.58	7.47	5.7	6.58	6.43	5.48	5.74	6.01
Sptbn4	3	8.72	8.26	8.07	5.68	6.14	6.11	5.62	5.7	6.04
Nat9	3	5.89	4.77	4.51	3.45	3.77	3.48	3.06	3.27	3.48
Mir1900	3	7.59	7.02	6.79	5.9	6.54	6.39	4.41	5.29	5.98
Wapl	3	9.09	8.59	8.54	6.87	7.45	7.55	5.94	6.31	6.88
Mapk15	3	10.96	10.47	10.22	9.04	9.18	9.46	7.82	8.41	9.07
Foxa2	3	10.01	9.43	9.09	7.89	8.42	8.7	7.17	7.37	7.9
Barhl2	3	7.31	6.98	6.29	4.88	5.34	5.57	4.53	4.7	5.25
Urad	3	9.13	8.48	8.21	6.9	7.48	8.04	6.25	6.58	7.2
Zfp644	3	8.54	7.8	7.65	6.25	6.28	6.58	5.65	5.9	6.3
Nr2f1	3	5.73	5.98	5.04	4.03	5.02	4.21	3.76	3.65	3.95
Slit3	3	5.42	5.14	4.59	3.81	4.21	4.06	3.76	3.27	3.95
Marchf3	3	6.94	6.62	6.62	5.02	5.22	5.34	4.8	4.77	5.2
Agap2	3	9.5	8.93	8.78	7.78	8.04	8.06	5.82	5.51	6.01
Shroom1	3	10.03	9.36	9.19	8.02	8.2	8.27	6.53	6.44	7.2
Itgb5	3	9.44	9.03	8.79	7.01	7.82	7.97	5.57	5.47	5.68
Macrod1	3	7.5	7.23	7.13	6.18	6.31	6.88	5.02	4.77	5.39
Otub1	3	9.82	9.3	9.02	7.01	7.11	7.27	4.89	4.84	5.75
Wwox	3	6.98	6.57	6.14	5.95	5.97	6.11	4.59	4.54	5.35
Wwox	3	6.61	5.81	5.59	4.85	4.92	5.03	3.39	3.27	4.47
Nkx6-3	3	9.14	8.56	8.4	6.89	6.93	7.56	5.75	5.47	6.35
Barhl2	3	8.41	7.92	7.42	5.94	5.99	6.46	5.67	5.33	5.82
Wnt10a	3	7.7	6.83	6.69	5.41	6.39	5.72	4.27	4.17	4.92
Mir7243	3	6.77	6.52	5.89	4.43	4.92	4.9	3.53	3.47	3.95
Cacna1a	3	8.47	8.14	7.95	5.74	6.5	6.18	4.98	4.84	5.56
Casz1	3	7.56	7.26	6.97	6	6.39	6.23	5.22	5.13	5.52
Cuedc1	3	7.49	7.49	7.1	5.99	6.18	6.36	5.1	5.13	5.25
Gm10421	3	8.2	7.91	7.58	6.62	6.85	7.35	4.85	5.74	5.75
3110009F21Rik	3	10.78	10.22	9.78	9.11	9.56	9.75	7.61	8.01	8.58
Grin2c	3	9.07	8.53	8.34	6.25	6.54	7.13	4.53	5.29	5.56
Lhx4	3	11.28	10.62	10.43	9.38	9.77	10.03	8.14	8.83	9.22
Efna2	3	9.81	9.32	8.98	8.39	8.49	8.69	6.55	6.8	7.27
Hs3st3a1	3	9.78	9.19	8.9	8.2	8.64	8.76	7.21	7.42	7.47
Coro6	3	8.75	8.4	8.02	6.85	7.5	7.75	5.85	6.1	6.52
Cuedc1	3	9.75	9.25	9.14	7.62	7.84	8.26	6.25	6.5	6.71
Abi3	3	10.58	10.04	9.53	8.24	9.05	9.24	6.37	6.58	7.2
Hoxb3	3	10.38	9.7	9.48	8.76	8.93	9.25	7.24	7.75	8.09
Bcor	3	7.93	7.85	7.75	6.94	7.41	7.5	3.76	5.8	6.17
Nrn1	3	8.27	7.62	7.37	6.1	6.22	6.45	5.39	5.47	5.48
B230323A14Rik	3	10.2	9.73	9.38	8.16	8.8	8.97	7.18	7.54	7.84
Aqp2	3	10.12	9.42	9.13	7.94	8.22	8.58	6.38	6.85	7.09
Fignl2	3	10.02	9.65	9.28	8.31	8.63	8.86	7.22	7.7	8
Gm36246	3	9.42	9.09	8.56	7.74	8.07	8.13	6.71	7.02	7.34
Hoxc13	3	9	8.49	8.05	7.28	7.6	7.8	6.1	6.6	6.91
Hoxc6	3	8.87	8.22	7.87	7.22	7.29	7.65	5.82	6.56	6.82
Scn4b	3	8.68	8.02	7.59	6.57	6.74	7.08	5.73	6.02	6.32
Slc22a7	3	7.82	7.62	7	6.23	6.87	6.92	4.53	4.84	5.25
Six3	3	10.15	9.69	9.23	8.45	8.97	8.98	7.42	7.6	8.03
Six2	3	10.52	10.01	9.62	8.99	9.29	9.53	7.75	8.16	8.25
Tlx1	3	8.69	8.05	7.83	7.11	7.21	7.45	5.48	6.33	6.52
Btrc	3	8.71	8.52	7.77	6.02	6.07	6.11	5.7	5.8	5.85
Sh3pxd2a	3	10.21	9.64	9.33	8.58	8.86	9.04	7.24	7.78	8.05
Gm13420	3	9.32	8.71	8.36	7.26	7.39	7.83	6.41	6.71	6.96
Foxl1	3	8.65	8.27	7.9	6.85	6.99	7.54	5.48	6.02	6.23
Irf8	3	8.85	8.29	8.05	7.16	7.49	7.97	5.98	6.33	6.8
Irf8	3	9.18	8.65	8.28	7.64	7.78	7.87	6.38	6.66	7.08
Prdm12	3	10.35	9.89	9.56	8.45	8.7	8.96	7.12	7.89	8.22
Lmx1b	3	9.33	8.9	8.51	7.53	7.68	7.9	6.45	6.71	7.39
Wwox	3	7.4	6.95	6.46	5.14	5.37	6.3	3.95	4.37	4.71
Zfhx3	3	11.06	10.38	10.11	9.28	9.58	9.8	8.02	8.44	8.91
Pax1	3	9.99	9.37	9.11	8.22	8.66	8.76	7.25	7.37	7.65
Foxa2	3	10.39	9.86	9.4	8.83	9.08	9.3	7.4	7.76	8.18
Jph2	3	9.02	8.54	8.37	7.5	7.71	8.11	6.43	6.54	7.12
Cdh22	3	8.23	7.66	7.26	6.68	6.68	6.78	4.8	5.24	5.64
Mt1	3	9.38	8.87	8.74	7.77	7.96	8.24	6.81	7.14	7.24
Pitx2	3	10.91	10.22	9.98	9.22	9.41	9.75	7.85	8.38	8.89
Jak1	3	9.24	8.65	8.58	7.75	8.07	8.3	5.89	6.28	6.66
Rhd	3	9.61	9.03	8.84	7.82	7.83	8.23	6.8	6.96	7.34
Pax7	3	8.68	8.13	7.88	7.14	7.67	7.68	5.78	6.1	6.83
Casz1	3	8.98	8.56	8.33	7.16	7.24	7.74	6.25	6.42	6.95
Prdm16	3	10.09	9.45	9.13	8.22	8.44	8.8	7.08	7.38	7.74
Tnfrsf18	3	9.65	8.91	8.78	7.58	7.73	8.18	6.68	6.8	7.17
Mnx1	3	8.83	8.11	7.94	7.42	7.46	7.93	5.51	6.33	6.52
E130018O15Rik	3	9.82	9.11	8.83	8.04	8.15	8.43	6.88	7.19	7.67
Hmx1	3	10.63	10.09	9.79	9.09	9.57	9.62	7.59	7.89	8.53
9330198I05Rik	3	10.31	9.85	9.49	8.09	8.11	8.39	5.87	5.9	6.54
9330198I05Rik	3	8.82	8.47	8.24	6.58	6.97	7.25	4.94	5.63	5.79
Tbx5	3	7.66	7.29	6.84	5.7	6.45	6.46	4.89	5.33	5.68
Tbx5	3	9.3	8.75	8.64	7.53	7.89	8.07	6.53	6.82	7.08
Lhx5	3	7.98	7.27	6.8	6.41	6.63	6.78	5.14	5.47	5.64
Cdx2	3	10.76	10.22	10.06	9.16	9.57	9.62	7.94	8.4	8.74
Urad	3	10.31	9.7	9.53	8.82	8.95	9.05	7.31	7.81	8.11
Dlx6os1	3	8.6	8.13	7.69	6.66	7.32	7.53	5.59	6.1	6.54
Dctn1	3	10.21	9.71	9.35	8.19	8.63	8.76	6.52	6.73	6.9
Gm29683	3	10.23	9.37	9.26	8.46	8.58	8.93	7.49	7.56	7.95
Gm29683	3	10.74	10.14	9.79	8.86	9.1	9.56	7.69	8.23	8.6
Shkbp1	3	10.55	9.89	9.78	7.63	7.98	8.29	5.82	6.38	6.52
Shkbp1	3	8.43	8.01	7.58	5.44	5.83	6.14	4.04	4.37	5.04
Elac2	3	5.87	5.95	5.47	4.27	4.86	4.68	3.86	3.93	3.95
Tspan9	3	5.76	5.4	5.2	3.96	4.38	4.34	3.24	3.47	3.66
Zfp853	3	9.42	9.02	8.42	7.37	8.12	8.09	5.67	6.21	6.88
Zfp316	3	9.41	8.93	8.54	6.44	7.21	6.84	5.32	5.42	5.75
Pex14	3	8.16	7.6	7.39	6	6.84	6.4	5.32	5.59	5.82
Celf4	3	8.75	8.28	7.94	6.03	6.77	6.23	4.53	5.63	5.92
Megf11	3	6.61	5.84	5.76	4.65	5.05	5.03	3.06	3.47	3.81
Eomes	3	9.55	9.07	8.52	7.37	7.63	7.6	5.62	6.18	6.32
Fendrr	3	8.41	7.68	7.48	6.9	7.18	6.93	5.65	5.8	6.3
Tmem170	3	8.95	8.4	8.3	7.26	7.5	7.36	5.89	6.1	6.35
Tbx1	3	10.94	10.24	9.85	9.34	9.89	9.86	7.77	8.18	8.61
Camta1	3	7.5	7.28	6.62	6.27	6.81	6.57	5.02	5.24	5.52
8430423G03Rik	3	6.48	5.98	5.29	5.02	5.95	5.17	3.95	4.27	4.64
Rbm28	3	9.31	8.79	8.44	7.79	8.48	8.22	5.35	5.66	5.82
Dapk2	3	5.19	5.9	5.55	5.14	4.8	4.99	3.65	4.27	3.95
Tspyl2	3	4.46	5.28	4.8	3.96	3.7	4.68	2.55	3.8	3.48
Zrsr2	3	3.61	4.89	4.51	4.21	4.3	4.68	3.06	2.68	3.48
Nsf	3	9.33	8.62	8.53	8.09	8.83	8.7	6.7	6.5	7.03
Slc9a3r1	3	5.55	4.16	4.34	4.09	4.86	4.95	3.39	2.68	3.03
Hlcs	3	6.43	6.37	6.09	6.24	6.36	6.4	4.34	4.46	4.92
Cuedc1	3	5.23	4.16	4.14	4.03	4.3	4.82	2.84	3.8	2.69
Lncpint	3	6.54	5.92	5.89	5.48	6.35	6.65	3.24	4.96	4.64
Gp5	3	5.96	5.69	5.15	4.21	5.5	5.31	4.12	3.93	3.95
6430562O15Rik	3	7.29	7.34	6.29	6.36	7.16	6.85	5.45	4.96	4.56
Hmx1	3	8.25	7.7	7.25	6.85	7.48	7.39	5.65	5.77	5.6
Mir29b-1	3	5.58	5.84	5.15	5.55	5.19	5.92	3.65	3.47	3.28
Kirrel3	3	4.82	4.89	4.14	3.55	4.3	5.48	3.65	2.68	1.82
Pde10a	3	5.42	5.05	4.42	5.53	5.05	5.57	3.53	3.8	4.07
Wiz	3	6.34	5.28	5.09	5.68	5.52	6.21	3.86	3.47	4.07
4921534H16Rik	3	7.43	6.75	6.03	8.3	8.6	8.44	6.25	5.77	6.44
Arl15	3	5.45	3.7	3.25	4.43	4.01	4.4	3.06	3.47	1.82
Mall	3	5.58	4.25	4.14	5.23	5.34	5.21	3.86	3.47	2.69
Jazf1	3	6.08	6.03	5.59	5.83	4.25	5.59	5.14	3.65	2.69
Wnt7a	3	5.7	4.77	3.91	5.02	3.83	4.06	2.84	3.27	3.48
Vps8	3	4.65	4.57	4.51	5.51	4.57	4.4	3.76	1.82	3.03
Nav2	3	5.67	5.05	5.38	5.41	4.61	4.21	3.86	3.65	3.95
Zfp607a	3	5.87	4.94	5.25	5.11	5.3	4.4	4.04	3.02	3.28
Cdyl2	3	5.15	4.34	4.14	4.52	4.71	3.35	2.84	1.82	3.81
Abcc6	3	5.02	5.4	4.03	5.14	5.84	3.8	3.65	3.65	3.48
Cnot8	3	7.57	6.95	6.7	5.31	4.86	5.21	4.2	5.42	4.92
Nat9	3	6.24	5.98	5.95	4.95	3.89	3.98	3.76	4.17	3.95
Mir129-1	3	8.36	7.64	7.33	5.72	5.24	5.43	4.7	5.63	5.68
Ammecr1	3	6.03	4.94	6.52	5.28	2.81	3.8	3.86	4.9	4.47
Celf5	3	7.54	7.29	6.65	6.21	6.06	6.03	4.65	4.7	5.15
Gas7	3	6.1	5.81	5.69	4.99	4.94	4.68	3.95	4.17	4.18
Ccne1	3	6.03	5.69	4.98	5.46	4.8	4.46	3.65	4.17	4.38
Srcin1	3	8.41	7.89	7.73	6.25	6.11	5.79	4.85	5.02	4.98
Zfp644	3	7.74	6.94	6.7	6.28	5.93	5.87	4.7	5.47	4.92
Rasl10b	3	7.82	7.42	6.97	6.23	6.04	6.21	5.06	4.96	5.44
Abca7	3	7.24	7	6.44	5.78	5.48	5.57	4.89	5.13	5.25
1700018A04Rik	3	9.89	9.33	8.74	8.35	8.2	8.35	6.7	7.11	7.47
B230323A14Rik	3	8.8	8.12	8	7.62	7.34	7.58	5.96	6.28	6.73
Cdh22	3	6.54	6	5.55	5.87	5.37	5.14	4.2	3.8	4.56
Lrfn1	3	6.7	6.08	5.89	5.79	5.57	5.54	3.86	3.8	4.29
Lrcol1	3	5.81	5.84	5.34	5.11	4.64	4.4	3.86	2.68	4.29
Nfic	3	8.23	7.44	7.45	5.85	5.81	5.59	4.94	4.96	5.39
Fam78b	3	5.23	4.57	4.73	4.48	4.01	3.7	3.06	3.02	3.81
4930546K05Rik	3	5.76	4.94	4.98	3.96	3.56	3.35	2.84	2.68	3.28
Otub1	3	6.39	6.05	6.19	5.81	5.98	5.14	4.04	3.93	4.47
Galnt17	3	5.99	4.64	4.86	4.48	4.71	4.14	3.53	3.8	3.81
1600010M07Rik	3	4.82	4.25	4.59	3.55	3.56	3.35	2.84	3.27	3.48
Luzp1	3	5.67	4.5	5.09	3.65	3.3	3.02	3.24	3.27	3.48
Atoh8	3	6.53	5.92	5.59	4.43	4.06	3.6	3.65	3.8	3.66
Cdh22	3	6.08	6.13	5.62	4.57	4.38	4.14	3.65	4.62	3.03
Pura	3	8.31	7.49	7.33	4.99	4.5	4.06	4.2	4.54	3.81
Sec61a1	3	6.32	5.62	5.76	4.77	4.3	4.21	4.2	4.37	4.18
Nmnat2	3	7.52	7.08	6.62	5.7	5.42	4.77	4.65	4.9	4.56
Shkbp1	3	9.4	8.72	8.52	6.96	6.77	6.63	4.65	5.13	4.64
BB014433	3	7.76	6.94	6.5	6.29	6.21	6.09	4.41	4.77	3.95
Cspg5	3	7.49	7.11	6.54	5.7	5.39	5.37	4.98	5.24	4.71
Meis3	3	7.45	7.03	7.22	6.13	6.04	5.83	4.89	5.51	4.64
Flrt1	3	6.3	6.1	5.69	4.88	5.12	4.14	3.65	4.17	3.28
Sorl1	3	5.49	4.64	3.91	3.55	3.7	3.2	3.24	3.27	3.03
Mir129-1	3	6.45	6.03	6.06	4.88	5.15	4.63	4.04	4.77	4.29
Wnt7a	3	5.35	5.1	5.34	4.03	4.3	3.48	3.39	4.17	3.28
2310011J03Rik	3	5.35	4.7	5.34	4.43	3.39	4.21	3.65	3.47	3.95
Tmem151b	3	7.02	6.44	5.89	5.94	4.61	5.59	4.7	4.54	4.85
Cacna1g	3	7.67	7.24	7.17	5.99	5.61	5.85	5.51	5.29	5.72
Kirrel3	3	6.08	6.84	5.95	5.85	4.67	5.54	4.53	3.65	5.04
Wdr7	3	4.71	5.05	4.24	3.81	3.3	3.89	3.06	3.02	3.28
Pitx1	3	7.35	7.22	6.79	6.23	5.67	6.63	4.98	4.96	5.39
Megf11	3	6.3	5.4	5.34	5.05	4.89	5.14	3.65	2.68	3.66
Fbxo2	3	9.96	9.45	9.3	8.34	8.3	8.89	7.18	6.93	7.82
Tgfbr3	3	8.84	8.45	7.82	6.59	6.57	7.3	5.73	5.33	5.79
Grin1	3	9.55	9.16	8.89	6.59	5.97	6.79	5.7	5.66	6.04
Dido1	3	6.08	5.87	5.59	4.74	4.34	5.48	3.76	3.8	4.64
Cadm1	3	7.83	7.57	7.26	5.79	5.69	6.05	4.65	5.47	5.79
Mid1	3	4.46	4.7	5.34	4.09	3.7	3.8	2.84	3.27	4.18
Slc22a7	3	5.96	4.99	5.2	4.95	4.21	5.24	3.39	3.65	4.29
Gm11190	3	9.03	8.57	8.21	6.27	5.99	6.86	5.87	6.28	6.32
4930546K05Rik	3	6.46	5.55	5.62	4.33	3.48	4.68	4.2	4.27	4.38
Tpk1	3	5.35	3.7	4.24	3.55	2.64	3.7	3.24	3.27	2.69
Zfhx3	3	6.01	6	6.03	4.52	3.7	4.99	3.95	4.84	4.18
Phf21a	3	5.06	5.32	4.59	4.21	3.48	2.81	3.53	3.47	3.95
Grin3a	3	6.3	5.78	4.34	5.02	3.56	3.35	4.47	3.02	3.81
Sez6	3	5.7	5.75	6.11	3.45	4.06	4.57	4.85	3.47	3.95
Dmtn	3	5.89	4.57	5.29	3.45	4.71	4.14	3.86	3.27	3.81
Flrt1	3	6.56	5.87	5.69	4.43	5.46	4.95	4.65	3.93	4.38
Rora	3	5.38	5.14	4.73	3.22	4.16	4.06	3.76	3.27	3.66
Dlgap1	3	7.29	6.83	6.6	4.52	5.39	5.24	4.53	4.17	3.95
Sorl1	3	6.38	6.08	5.76	3.73	4.57	4.28	4.12	3.93	3.03
Hlcs	3	4.82	4.94	4.59	1.82	2.64	3.35	2.55	2.68	2.69
Exoc6	3	4.59	5.1	4.51	1.82	2.81	3.89	3.39	2.68	3.81
Kcnq4	3	5.89	4.57	5.25	3.34	3.95	4.06	3.86	4.06	4.18
4933427D06Rik	3	7.06	6.5	6.03	4.16	4.92	4.99	4.34	4.7	5.72
Olfr221	3	6.01	5.44	5.43	3.81	3.83	4.14	4.12	4.17	4.47
5830454E08Rik	3	5.42	4.34	4.24	2.92	3.08	3.2	3.53	3.27	3.95
Sptbn4	3	6.36	5.44	5.55	3.81	3.7	4.21	4.41	3.93	4.56
Tiam2	3	5.58	4.7	4.34	2.92	4.21	2.81	3.95	3.27	3.66
Creb3l1	3	6.22	5.4	5.09	3.34	4.25	3.7	4.41	3.93	4.18
Mir124-2hg	3	5.61	4.94	5.04	3.65	4.06	2.81	4.2	4.17	3.95
Fezf1	3	6.48	6.22	5.92	4.27	4.46	4.28	4.41	4.54	4.29
Mir124a-3	3	5.31	4.5	4.98	3.22	3.63	3.6	4.59	4.9	3.48
Celf4	3	6.26	5.36	5.04	3.65	3.77	4.52	4.75	4.7	4.38
Rasip1	3	5.23	4.7	4.42	2.73	2.81	3.6	3.76	4.17	3.48
9430018G01Rik	3	6.01	5.23	5.51	3.55	3.56	3.89	4.47	4.46	3.95
Rph3a	3	5.35	4.64	4.03	3.34	3.48	3.35	4.34	3.93	3.66

## Sheet: Figure 3B - H3K27me3
peak	dendrogram_cut	p7_1	p7_2	p7_3	p14_1	p14_2	p14_3	p60_1	p60_2	p60_3	seqnames	start	end	width
4	1	3.43	3.05	4.18	5.1	6.2	5.39	4.18	3.6	4.34	chr1	119033670	119034599	930
5	1	6.09	5.29	5.62	7.1	7.05	6.91	6.29	6.48	6.63	chr1	119254731	119256822	2092
10	1	4.14	3.38	2.75	5.45	4.65	4.83	4.12	3.74	5.01	chr1	182604810	182605475	666
11	1	1.49	1.81	1.06	3.27	3.22	2.46	1.8	3.21	2.23	chr1	186554318	186554767	450
19	1	2.51	1.81	3.88	4.19	4.33	4.11	1.68	1.2	0.16	chr2	157749966	157751175	1210
20	1	1.49	1.56	-0.43	3.03	3.38	1.92	1.28	0.31	4.14	chr2	157780203	157780407	205
28	1	0.75	2.05	0.03	2.71	1.12	2.74	1.8	1.34	0.05	chr2	172911669	172911977	309
30	1	-0.46	-0.12	-0.25	2.78	6.1	2	-0.32	2	2.41	chr2	179046340	179046682	343
31	1	2.85	2.05	3.17	5.53	5.31	5.57	3.12	4.26	2.58	chr2	179697645	179698451	807
32	1	2.13	0.14	4.18	3.09	4.65	0	-0.45	0.46	-0.31	chr3	8769090	8769374	285
35	1	0	1.81	1.7	3.27	2.84	2.16	3.12	1.87	1.33	chr3	84437914	84438472	559
41	1	6.77	6.13	5.71	7.06	6.89	7.01	5.96	5.66	4.97	chr4	45466247	45467405	1159
50	1	6.05	5.52	5.93	6.69	5.63	6.39	5.47	5.86	5.74	chr4	154602291	154603730	1440
52	1	1	2.28	4.18	5.07	2.61	4.36	1.68	0.03	-0.5	chr5	65983882	65984252	371
54	1	0.75	1.81	0.03	4.59	4.36	3.11	3.21	3.03	4.56	chr5	97632463	97633223	761
55	1	2.85	1.56	3.88	5.31	5.39	5	3.66	4.08	3.99	chr5	99604578	99605354	777
56	1	1.71	1.56	0.03	3.64	2.93	3.84	1.8	1.34	1.65	chr5	99877322	99877783	462
80	1	0.75	0.72	-0.25	2.71	2.3	2.39	1.68	1.75	0.27	chr7	121462542	121463003	462
81	1	1	1.56	1.06	5.04	4.7	3.89	4.73	4.14	3.67	chr7	135237472	135238437	966
82	1	4.44	4.74	3.37	5.98	5.89	6.25	5.15	4.55	5.77	chr7	136060035	136061030	996
84	1	7.04	6.55	6.87	8.12	8.21	8.02	7.64	7.76	7.88	chr7	136081719	136084330	2612
88	1	5.85	6.13	6.53	6.5	6.49	6.39	5.51	5.48	6.14	chr8	14559212	14560508	1297
94	1	2.33	2.05	0.71	2.5	2.51	1.48	0.13	-0.21	-0.43	chr8	125964089	125964483	395
106	1	1.25	1.01	0.71	2.35	2.24	3.17	0.42	0.61	-0.24	chr9	98328675	98328994	320
113	1	5.14	4.74	5.36	6.57	6.81	6.92	5.96	6.44	6.49	chr10	94382719	94384235	1517
118	1	0	-0.32	2.26	1.87	4	2.67	0.27	-0.51	-0.5	chr11	7106118	7106311	194
121	1	3.81	4.84	4.58	5.5	4.33	5.06	3.37	2.94	1.22	chr11	51642499	51644416	1918
122	1	4.72	3.81	4.18	6.12	5.83	6.53	5.44	5.01	5.54	chr11	57692084	57693267	1184
139	1	5.74	3.53	4.18	6.27	6.95	6.52	5.02	5.77	4.52	chr11	114177420	114178571	1152
144	1	1.71	2.49	2.75	5.37	3.3	5.16	2.48	3.74	-0.38	chr12	4430721	4431299	579
155	1	0.49	1.81	3.88	4.62	3.38	4.24	3.93	3.29	0.39	chr12	111850005	111850435	431
163	1	4.24	2.69	1.39	3.97	4.24	2.99	0.42	0.91	-0.15	chr14	69501824	69502555	732
166	1	0	0.42	1.06	1.42	1.26	2.54	0.27	0.76	0.99	chr14	115477333	115477550	218
169	1	7.27	7.67	7.78	8.69	8.76	8.65	8.12	8.25	8.09	chr15	84038098	84040809	2712
186	1	1.25	1.81	1.99	4.15	3.18	3.45	2.68	1.2	2.23	chr17	45208956	45209820	865
188	1	2.13	0.42	1.7	3.64	2.24	3.6	1.92	0.91	1.95	chr17	67020015	67020545	531
190	1	2.85	0.14	3.17	3.74	4.44	4.28	2.95	2.12	3.03	chr17	83019709	83020147	439
192	1	4.14	4.07	2.26	5.13	4.8	4.59	4.41	4.44	4.38	chr17	86903325	86904833	1509
1	1	2.85	2.28	0.03	1.02	1.46	1.29	3.59	3.29	3.78	chr1	62682524	62683301	778
3	1	1.71	2.28	0.36	0.1	1.66	2.87	2.27	2.34	3.72	chr1	97848659	97849100	442
6	1	0.49	2.05	1.39	0.82	2.13	2.32	2.37	1.62	3.61	chr1	128687301	128687726	426
7	1	1.25	1.01	2.52	3.38	2.61	2.46	5.65	5.4	5.32	chr1	135668829	135669948	1120
8	1	3.43	2.05	0.71	1.12	1.53	3.5	4.78	3.03	3.61	chr1	135698299	135698871	573
12	1	0.75	1.01	1.06	0.82	1.12	1.39	2.95	3.21	4.04	chr2	27304623	27305064	442
13	1	-0.36	1.56	4.71	0.41	-0.43	-0.5	5.36	3.37	4.47	chr2	28882405	28882761	357
15	1	0.75	1.29	-0.25	1.6	0.91	0.09	1.28	0.46	1.86	chr2	66179840	66180099	260
17	1	3.56	3.05	0.36	2.97	3.06	2.61	4.18	4.86	5.19	chr2	146061831	146062344	514
18	1	2.68	2.28	1.06	2.2	3.1	2.32	4.18	4.86	4.69	chr2	146063440	146063930	491
22	1	3.29	3.22	5.16	5.42	6.14	5.36	7.06	6.96	7.15	chr2	166667602	166670197	2596
23	1	4.14	3.81	4.45	3.54	4.03	2.08	5.75	5.36	5.36	chr2	166675359	166676928	1570
25	1	0.75	1.81	0.36	1.02	1.78	2.16	3.86	3.03	3.55	chr2	169424391	169425023	633
26	1	2.13	2.05	2.26	3.97	3.22	4.59	3.37	4.55	4.04	chr2	170058109	170058717	609
27	1	1.93	-0.12	1.99	2.71	2.24	2.46	3.37	2.45	3.3	chr2	170563952	170564572	621
29	1	2.33	3.22	2.75	4.47	5.33	4.62	4.97	5.7	5.15	chr2	173413808	173414710	903
34	1	2.51	-0.45	-0.51	-0.48	-0.51	-0.5	0.13	4.08	0.75	chr3	51272952	51273179	228
36	1	1.49	1.29	1.06	3.03	5.23	3.93	5.32	5.36	6.39	chr3	89539032	89540026	995
38	1	1	1.01	0.71	2.5	3.26	2.74	2.86	2.45	3.17	chr3	148133939	148134697	759
42	1	3	2.28	3.17	3.74	5.56	5.25	3.21	3.88	3.83	chr4	45752606	45753497	892
43	1	2.13	1.56	2.97	4.35	2.35	4.19	4.57	3.88	4.09	chr4	97626101	97626703	603
44	1	0.75	0.42	1.7	2.2	1.72	1.1	2.68	2.34	3.1	chr4	114876198	114876944	747
45	1	3.69	4.07	4.45	4.62	5.56	4.8	6.15	6.04	6.31	chr4	125288341	125290337	1997
49	1	5.14	4.53	2.26	5.45	5.04	5.47	5.44	5.4	5.6	chr4	153707877	153709041	1165
53	1	0.49	1.81	-0.43	1.02	3.74	3.17	2.48	2.23	2.41	chr5	75591409	75591974	566
58	1	3.43	-0.12	1.99	1.69	0.06	0.09	3.93	1.87	3.36	chr5	116322595	116322994	400
60	1	1.49	1.56	2.52	2.97	1.78	2.81	2.95	3.95	3.55	chr5	119258008	119258462	455
63	1	2.13	1.29	1.7	2.91	2.24	2.32	3.8	3.74	3.43	chr5	148662895	148663734	840
67	1	-0.51	-0.51	-0.43	-0.51	-0.51	-0.51	0.42	3.81	0.51	chr6	95205872	95206069	198
68	1	2.85	4.31	4.32	6.23	5.52	6.31	6.37	6.44	6.44	chr6	125573002	125574912	1911
69	1	-0.36	0.72	2.26	3.27	0.55	3.98	2.68	3.21	2.81	chr6	127627388	127628140	753
72	1	0.49	1.29	0.03	1.22	2.08	-0.17	2.95	2	2.58	chr6	145668322	145668530	209
75	1	-0.2	-0.12	-0.43	0.51	0.48	0.9	2.48	1.87	2.74	chr7	51791450	51791738	289
76	1	2.68	3.67	-0.43	3.83	3.49	4.66	4.24	3.95	4.93	chr7	64984653	64985396	744
77	1	2.68	1.56	2.97	4.51	5.06	4.66	5.02	5.19	5.77	chr7	100938440	100939186	747
83	1	4.44	3.67	4.18	4.84	5.52	4.51	4.92	5.1	5.48	chr7	136080811	136081469	659
85	1	0.24	1.29	0.36	0.82	0.77	2.87	2.37	1.48	2.23	chr7	144159332	144159929	598
86	1	3.56	3.22	1.06	1.95	3.3	3.29	3.86	4.44	5.12	chr7	144408496	144410026	1531
87	1	1.49	1.81	0.71	1.22	3.06	2.24	4.3	3.29	3.83	chr8	10200137	10200756	620
89	1	1	2.69	2.52	4.47	2.75	2.61	3.86	3.29	4.29	chr8	14603954	14604359	406
90	1	3.56	2.88	2.75	3.43	5.19	4.59	3.86	3.95	4.81	chr8	14682405	14682827	423
95	1	1.25	3.22	1.99	3.79	4.44	3.5	4.18	3.95	4.09	chr9	26697826	26698655	830
99	1	2.33	2.49	1.06	3.03	2.97	4.8	3.93	3.21	4.69	chr9	52887103	52887577	475
100	1	-0.46	1.01	1.7	-0.16	1.4	0.59	4.41	1.48	0.39	chr9	56603917	56604194	278
102	1	0.49	2.88	2.52	1.6	2.89	1.1	3.59	3.74	3.94	chr9	62192163	62193246	1084
107	1	2.13	2.05	2.52	3.03	3.81	5.13	4.88	3.81	3.36	chr9	116383481	116384398	918
108	1	1.25	1.56	0.71	2.2	1.84	1	2.68	2.34	3.17	chr9	118706494	118706944	451
109	1	2.33	4.64	0.36	4.19	3.38	2.46	3.99	3.81	3.89	chr9	119655431	119656033	603
111	1	2.68	2.88	0.36	3.88	4.36	3.55	4.18	4.32	4.47	chr10	13425250	13425902	653
112	1	4.44	3.05	3.55	2.84	3.91	3.23	5.69	5.15	5.48	chr10	19778843	19780044	1202
114	1	0.49	0.42	0.71	1.42	0.69	-0.24	2.58	2.23	3.1	chr10	94426313	94426625	313
115	1	3.43	2.28	3.55	3.48	3.71	3.06	5.51	3.74	5.39	chr10	119735010	119736148	1139
117	1	4.98	4.84	3.55	2.2	1.9	1	5.02	4.14	4.29	chr10	128896115	128897323	1209
119	1	1.49	2.69	1.99	3.74	2.51	4.87	3.59	2.56	2.89	chr11	22563778	22564620	843
120	1	1.93	3.67	2.52	2.71	1.66	3.5	3.73	2.56	4.14	chr11	51449889	51450584	696
124	1	0.24	0.14	-0.25	0.3	0.69	0.19	2.95	2.23	2.66	chr11	76515281	76515566	286
125	1	-0.46	1.29	0.36	3.09	3.71	3.45	4.35	4.6	4.52	chr11	76531897	76532430	534
135	1	1.25	3.67	2.75	2.04	3.67	3.6	4.63	4.01	4.85	chr11	112817845	112818916	1072
136	1	3.69	4.31	5.45	5.07	3.87	3.65	5.78	5.32	5.71	chr11	113283559	113285678	2120
137	1	4.72	3.22	2.52	4.51	5.61	4.15	6.05	6.09	5.63	chr11	113972078	113973160	1083
138	1	0.24	2.28	1.99	0.92	2.4	1.66	2.27	3.21	3.78	chr11	114121193	114121597	405
141	1	3.43	2.69	5.05	5.56	6.95	5.8	6.66	6.85	6.86	chr11	116341544	116343336	1793
145	1	-0.2	-0.32	1.06	1.02	0.48	0.8	3.12	1.48	2.32	chr12	12622175	12622420	246
146	1	3.56	0.42	2.52	5.9	6.5	6.5	6.12	6.09	6.43	chr12	12684260	12685231	972
147	1	2.13	3.05	3.37	4.62	4.33	5.16	5.62	5.8	4.89	chr12	12715006	12716135	1130
148	1	-0.46	0.14	1.39	-0.08	1.96	0.9	3.37	3.12	2.05	chr12	12810285	12810700	416
149	1	0	1.01	0.71	0.92	1.19	-0.17	1.55	2	3.78	chr12	27064912	27065240	329
150	1	-0.36	-0.51	0.03	0.72	2.02	3.06	1.8	2	1.76	chr12	32015383	32015694	312
151	1	1.49	0.14	-0.43	0.41	0.48	-0.24	2.15	2.85	1.22	chr12	51000822	51001040	219
152	1	-0.51	-0.51	2.52	1.12	0.55	0	4.41	1.87	0.51	chr12	51518068	51518277	210
153	1	1	0.14	1.7	-0.23	0.12	0	0.85	1.87	3.3	chr12	54450235	54450590	356
156	1	2.13	1.29	2.52	3.97	2.19	2.81	4.06	3.6	4.6	chr12	112349993	112350700	708
161	1	4.44	3.94	2.97	4.47	5.87	5.39	5.75	4.81	5.57	chr13	97955194	97956061	868
165	1	5.74	3.81	4.18	1.51	0.12	0.9	4.35	4.91	4.85	chr14	77942284	77943445	1162
167	1	-0.36	0.14	2.75	3.38	-0.23	0.59	3.8	4.2	5.04	chr15	59196043	59197107	1065
168	1	2.68	1.01	1.7	3.88	4.3	3.34	3.29	3.6	4.47	chr15	73460712	73461520	809
170	1	3.69	2.88	2.26	3.64	3.57	4.9	4.78	4.55	5.19	chr15	84351896	84352842	947
171	1	0.24	2.28	-0.43	2.78	1.9	2.32	2.04	1.75	2.89	chr15	84367522	84367943	422
173	1	5.35	3.53	5.05	6.15	5.75	6.37	6.39	5.86	6.76	chr15	93697532	93699312	1781
174	1	3.15	4.64	3.88	5.42	5.19	4.83	6.17	5.44	6.12	chr15	93733513	93735361	1849
175	1	-0.46	-0.12	0.03	0.41	-0.18	1.66	1	1.87	3.03	chr15	93775526	93775817	292
176	1	0	-0.51	1.06	0.61	0.62	-0.09	2.15	0.76	1.95	chr15	93832394	93832769	376
178	1	1.71	1.29	0.36	1.02	0.62	2.54	2.37	1.87	3.43	chr16	29734943	29735255	313
179	1	0	0.14	-0.51	0.2	-0.49	1.48	1	1.48	1.76	chr16	29915361	29915697	337
181	1	3.29	0.42	1.7	4.55	2.46	2.16	4.35	4.71	4.56	chr16	93956926	93957525	600
182	1	-0.36	0.14	2.75	-0.51	-0.51	-0.48	0.56	1.06	0.63	chr16	94490206	94490408	203
183	1	6.3	5.37	6.12	5.37	6.1	5.85	6.78	6.31	6.36	chr17	7097052	7099355	2304
184	1	6.26	5.67	6.06	5.22	6.19	5.74	6.68	6.29	6.31	chr17	8026651	8028955	2305
189	1	1.93	3.38	0.36	5.96	5.41	5.87	5.62	6.06	5.84	chr17	71697806	71698893	1088
194	1	0	0.72	0.71	2.71	1.12	0.39	0.71	2	2.23	chr18	57261780	57262087	308
196	1	2.33	0.14	1.06	-0.48	-0.49	-0.51	1.55	1.48	-0.24	chr18	82930654	82930768	115
200	1	-0.51	-0.51	-0.43	-0.5	-0.01	0.09	2.15	-0.49	0.87	chr19	16777695	16777810	116
201	1	0	0.14	0.71	1.12	2.79	2	2.58	2.94	0.75	chr19	17751840	17752064	225
202	1	1.25	2.05	4.03	2.64	3.67	2.87	5.23	3.88	4.04	chr19	17927220	17927858	639
203	1	1.71	2.69	2.26	2.71	0.84	1.29	3.12	4.2	3.89	chr19	42461671	42462587	917
206	1	1.71	1.81	1.06	2.57	3.71	4.43	2.68	3.81	3.94	chr19	48482221	48483009	789
2	2	1.93	-0.32	4.71	-0.51	-0.51	-0.3	2.68	1.34	-0.38	chr1	77075912	77076127	216
9	2	9.04	8.28	8.41	5.8	5.96	5.57	4.63	3.21	2.41	chr1	170907159	170909245	2087
14	2	11.66	11.03	10.89	8.2	8.35	8.55	7.81	7.65	7.5	chr2	57101560	57105515	3956
16	2	4.9	3.38	3.17	1.6	0.98	-0.09	1.8	1.06	1.86	chr2	128313279	128313834	556
21	2	8.87	8.34	8.04	6.1	5.75	5.76	2.15	2.34	2.58	chr2	165211054	165212922	1869
24	2	6.63	6.23	6.69	2.28	2.79	0.49	0.85	0.76	0.27	chr2	166785327	166786277	951
33	2	5.85	5.21	5.05	4.91	3.1	2.54	0	1.06	0.05	chr3	41194163	41194915	753
37	2	8.68	8.18	7.35	4.31	5.13	5.25	0.56	1.48	0.99	chr3	107159844	107160684	841
39	2	9.58	9.1	8.71	6.34	6.1	5.64	4.41	4.6	4.38	chr4	42172375	42175786	3412
40	2	9.58	9.1	8.71	6.34	6.1	5.64	4.41	4.6	4.38	chr4	42669534	42672945	3412
46	2	10.77	10.2	10.18	8.2	7.96	8.48	7.03	6.01	6.86	chr4	148164024	148166314	2291
47	2	10.2	9.67	9.71	5.8	6.4	6.03	5.47	5.19	4.09	chr4	148403182	148405913	2732
48	2	8.8	8.27	8.19	4.66	6.05	4.97	3.37	3.12	2.96	chr4	149049024	149050941	1918
51	2	7.27	6.89	6.65	1.02	2.24	2.24	1.28	1.06	0.16	chr5	28117902	28118783	882
57	2	8.45	7.75	7.81	4.43	4.18	3.39	2.95	2.56	0.39	chr5	106447553	106448629	1077
59	2	7.84	7.64	6.93	3.43	3.38	4.02	2.58	2.66	0.99	chr5	117087179	117088519	1341
61	2	8.2	7.16	7.87	3.74	2.97	3.98	0.85	1.48	1.1	chr5	139552153	139552884	732
62	2	5.95	5.86	4.58	1.95	0.33	1.66	2.37	1.62	2.14	chr5	139592907	139593914	1008
64	2	10.02	9.5	9.26	7.68	8.18	7.81	3.52	3.37	2.96	chr6	29169473	29171645	2173
65	2	7	6.08	6.24	3.48	5.04	5.49	-0.32	1.75	0.63	chr6	31160815	31161801	987
66	2	7.93	7.55	7.59	3.27	3.64	1.29	0.56	1.2	-0.06	chr6	91285863	91286706	844
70	2	6.05	5.8	5.45	1.22	0.55	1.66	-0.4	-0.45	-0.47	chr6	127973806	127974307	502
71	2	5.68	4.94	4.71	0.3	0.77	0.59	-0.32	-0.31	-0.31	chr6	127978604	127979052	449
73	2	9.05	8.47	8.53	3.09	4.92	3.39	2.95	3.88	1.33	chr7	13042907	13045111	2205
74	2	8.11	6.92	7.26	3.15	2.3	2.74	0.42	0.61	-0.24	chr7	16810807	16812184	1378
78	2	7.11	6.44	6.53	1.22	1.66	1.84	1.68	1.62	0.16	chr7	112244261	112245396	1136
79	2	3.56	3.94	5.05	-0.3	-0.47	-0.48	2.86	0.17	-0.06	chr7	113629609	113629881	273
91	2	8.14	7.22	6.9	2.43	1.72	2.24	2.27	2.45	2.58	chr8	25352976	25354795	1820
92	2	9.61	9.08	9.11	6.98	7.04	6.73	4.68	4.26	4.09	chr8	111889368	111891356	1989
93	2	8.63	7.58	7.88	5.8	4.68	5.83	1.41	1.06	0.75	chr8	115157987	115158923	937
96	2	4.03	3.94	3.37	-0.08	1.12	3.11	0.27	-0.49	-0.47	chr9	34945469	34945989	521
97	2	7.04	6.66	5.16	1.22	2.4	1.66	0.42	1.2	0.63	chr9	35359793	35360235	443
98	2	8.62	8.34	8.14	4.84	4.15	4.77	1.8	3.37	2.96	chr9	47367129	47368766	1638
101	2	8.71	7.98	7.7	5.8	6.21	6.48	3.29	3.03	3.49	chr9	58437891	58439515	1625
103	2	8.38	7.84	7.79	5.58	4	5.27	2.95	2.34	0.51	chr9	64473387	64475352	1966
104	2	8.12	7.18	7.43	3.74	2.7	3.8	1.41	-0.1	-0.24	chr9	64593678	64594619	942
105	2	6.89	6.03	6.06	2.78	1.84	2.99	0.27	0.17	-0.15	chr9	64637944	64638587	644
110	2	5.9	3.22	3.88	0.01	0.33	-0.09	0.13	-0.21	0.05	chr9	120619427	120620050	624
116	2	10.22	9.64	9.61	7.61	7.68	7.6	4.52	2.94	3.36	chr10	127089916	127092536	2621
123	2	10.54	9.91	9.74	8.06	8.32	8.35	7.07	6.78	6.36	chr11	64520016	64521749	1734
126	2	6.3	6.28	6.8	0.01	1.33	1.19	2.95	0.03	0.05	chr11	77941412	77942117	706
127	2	7.97	6.99	7.13	3.59	3.38	2	1	0.61	0.51	chr11	94490798	94492040	1243
128	2	4.9	4.84	2.52	0.72	2.3	2.61	-0.4	-0.45	0.39	chr11	97427911	97428735	825
129	2	8.49	8.11	7.85	6.25	5.87	6.56	3.12	3.6	1.55	chr11	97462448	97465262	2815
130	2	9.05	8.57	8.53	5.22	4.49	3.6	2.27	1.87	1.22	chr11	97546196	97548022	1827
131	2	9.51	9	8.76	7.65	7.26	7.31	4.06	3.03	2.32	chr11	98968131	98971151	3021
132	2	6.74	5.8	6.06	2.43	2.13	2.08	0.56	0.31	0.75	chr11	101140014	101140933	920
133	2	6.6	5.03	3.72	2.5	0.84	1.84	0.27	-0.1	0.16	chr11	102989165	102990008	844
134	2	10.1	9.36	9.4	8.03	8.53	8.38	6.47	5.56	5.74	chr11	103808806	103811624	2819
140	2	8.85	8.57	7.9	4.84	4.52	3.17	2.27	1.87	0.63	chr11	115230866	115233120	2255
142	2	9.38	8.95	8.51	6.57	6.65	6.36	4.06	4.44	4.6	chr11	117598883	117601087	2205
143	2	7.18	6.32	6.06	4.35	3.64	1	4.06	3.74	3.3	chr11	118597934	118600215	2282
154	2	8.67	8.3	8.32	4.1	5.66	5.3	3.8	3.81	3.61	chr12	110843986	110845768	1783
157	2	8.92	8.3	8.16	4.87	4.75	5.06	3.52	2.85	2.23	chr13	36723158	36724925	1768
158	2	7.04	6.08	6.24	2.35	1.78	1.92	1	0.31	-0.31	chr13	56678511	56679249	739
159	2	7.58	7.34	7.79	2.43	2.19	2	1	0.61	0.39	chr13	57945586	57946525	940
160	2	6.41	4.84	4.58	2.28	1.66	0.49	0.85	0.46	-0.31	chr13	69480813	69481288	476
162	2	8.59	7.91	7.82	5.68	5.75	4.94	2.58	2.76	0.63	chr14	63743147	63744841	1695
164	2	7.67	7.39	6.44	3.15	2.51	3.34	1.8	2	0.27	chr14	70604342	70605927	1586
172	2	6.77	6.48	6.69	5.04	4.41	5.09	2.27	1.34	-0.15	chr15	88502313	88503486	1174
177	2	10.97	10.18	9.99	7.78	7.88	8.16	5.75	5.86	5.69	chr15	99583026	99585165	2140
180	2	8.68	7.97	8.19	5.19	4.27	4.19	3.21	0.61	1.44	chr16	31544826	31546322	1497
185	2	8.12	7.43	7.18	4.19	3.34	3.5	2.48	0.46	0.63	chr17	33503497	33504814	1318
187	2	7.59	6.92	6.24	4.51	1.19	3.17	1.92	0.91	0.99	chr17	45545030	45546263	1234
191	2	11	10.49	10.1	8.32	8.65	8.57	7.33	7.03	7.14	chr17	85607618	85609297	1680
193	2	6.77	5.8	5.26	2.12	2.4	1.75	0.42	-0.1	-0.24	chr18	38189230	38189863	634
195	2	7.59	7.02	6.73	4.8	3.94	4.24	1.92	0.91	1.1	chr18	76184604	76185450	847
197	2	4.81	2.05	5.62	1.02	0.55	1.57	-0.4	-0.49	-0.47	chr19	7134896	7135239	344
198	2	7.11	6.28	6	1.32	3.06	1.75	1.92	0.17	0.27	chr19	7143446	7144178	733
199	2	10.59	10.04	9.86	6.63	6.5	6.61	2.37	1.48	2.81	chr19	7164393	7166750	2358
204	2	9.36	9.2	8.57	4.7	4.41	4.32	4.24	3.6	3.03	chr19	45302762	45304981	2220
205	2	11.08	10.43	10.21	8.46	8.54	8.62	7.1	7.25	7.16	chr19	47342284	47344784	2501
207	2	6.22	3.81	7.18	3.03	-0.47	-0.09	0.27	1.62	0.39	chrX	142940339	142940703	365

## Sheet: Figure 3B - H3K27ac
dendrogram_cut	p7_1	p7_2	p7_3	p60_1	p60_2	p60_3
1	6.14019	6.16858	6.43859	5.19969	5.90865	6.04807
1	6.34388	6.40273	6.39607	6.76969	7.1465	6.44548
1	4.80852	4.20812	5.40023	-0.156868	1.88656	1.68373
1	5.04234	5.738	3.66997	-0.579166	0.867456	1.25174
1	5.58229	5.37424	6.13399	4.78646	5.35388	4.7543
1	3.19147	1.52988	2.12375	2.47801	2.05387	1.87807
1	0.466621	0.653565	1.94054	-0.579166	-0.294353	1.47551
1	4.4885	1.93588	-2.34556	-2.34556	-2.34556	1.87807
1	6.22977	6.32541	6.84876	3.9592	2.88423	3.86907
1	3.3412	2.67671	3.85175	3.27744	5.15222	4.80932
1	3.69852	3.25048	5.0329	3.27744	1.88656	3.29798
1	3.61434	3.41479	3.36639	2.77397	2.99972	2.54236
1	4.27691	3.51816	5.3578	2.90991	3.21539	2.23055
1	1.19116	2.88322	2.12375	-0.579166	-2.34556	3.40369
1	3.61434	4.58109	4.92983	4.54456	2.88423	4.45535
1	3.3412	3.01194	1.308	2.47801	1.88656	2.05992
1	2.80078	3.01194	4.24988	1.32614	1.88656	-0.20241
1	0.727052	0.794813	2.29548	-0.156868	0.0429432	1.47551
1	2.26445	1.83962	3.47215	1.76412	1.31697	2.54236
1	4.97491	4.38571	5.52204	4.78646	4.2687	4.03105
1	7.14015	7.29901	6.98134	6.09927	6.39278	6.15271
1	6.15172	5.43686	6.23537	3.69186	3.99432	4.5186
1	5.90087	6.10303	5.7427	8.79011	8.6821	8.79752
1	0.967673	1.63682	1.308	2.90991	1.88656	2.68533
1	6.75058	6.80591	7.48377	5.92543	5.63799	5.74721
1	3.3412	0.0143312	-2.34556	6.92535	6.4861	6.84333
1	8.45823	8.43073	8.68542	8.65248	8.65282	8.76346
1	4.11198	3.56813	3.47215	3.38829	3.3163	3.29798
1	5.17095	5.88568	6.08032	5.8943	6.33341	5.60823
1	5.96785	6.2311	5.08258	7.30736	7.35256	8.72342
1	4.17946	5.33133	5.31443	6.12625	5.27559	5.20393
1	3.73946	4.20812	4.87631	7.20973	7.39337	5.87496
1	0.466621	0.930021	0.190354	-0.156868	-0.294353	-0.20241
1	8.6348	8.86035	8.73825	8.40244	8.73415	8.52085
1	4.43015	4.54974	3.47215	3.16108	2.36074	2.68533
1	3.03165	1.93588	2.60891	3.03875	2.36074	1.47551
1	2.97593	3.71173	3.36639	2.14427	1.31697	2.23055
1	4.54531	4.89827	4.64743	6.27777	6.37329	5.87496
1	4.24491	5.21988	4.92983	2.63026	1.10031	2.39104
1	3.08611	2.94843	4.0992	0.523753	1.10031	-0.20241
1	1.77748	1.63682	0.190354	0.523753	1.10031	1.47551
1	5.38761	5.59406	5.77674	5.00335	4.88087	4.91522
1	3.93356	2.88322	3.25557	1.32614	2.88423	2.23055
1	2.80078	1.83962	0.798527	1.96064	1.31697	2.23055
1	7.59536	8.07145	7.32632	3.49406	5.19418	5.41687
1	0.466621	1.41895	0.798527	0.814553	1.88656	1.47551
1	4.73294	5.738	5.70792	1.96064	1.88656	0.46385
1	6.10502	6.07591	6.65048	1.32614	1.70872	1.25174
1	8.06594	8.07956	7.43997	7.06664	7.40344	6.78201
1	6.9606	6.9705	7.18091	5.76289	6.06522	5.93499
1	4.57315	5.07763	4.39075	2.14427	1.51927	1.87807
1	3.29234	3.30655	4.45787	1.32614	-0.690025	0.748917
1	0.967673	2.45196	2.29548	0.203341	2.21165	1.01041
1	5.64804	6.03421	5.08258	4.12099	3.84309	3.69431
1	1.86476	1.18413	4.45787	2.90991	2.05387	4.39017
1	6.16315	6.00571	5.77674	3.69186	3.10998	3.40369
1	2.03163	2.74745	1.06364	0.203341	1.10031	0.748917
1	6.48502	6.00571	5.52204	4.04159	4.92863	4.03105
1	6.16315	6.52546	6.70281	2.31634	2.88423	2.54236
1	1.49867	2.20617	0.798527	1.32614	0.616029	1.01041
1	5.23236	5.49745	5.96637	3.16108	4.13583	4.10778
1	2.26445	2.20617	4.0992	1.5532	3.10998	2.54236
1	2.61245	3.13419	2.88826	3.9592	4.06622	3.60153
1	2.47874	2.52907	2.45687	0.203341	1.10031	0.46385
1	2.03163	3.07384	4.01977	-0.579166	0.342892	-0.20241
1	6.05668	6.19394	5.93641	1.96064	3.50584	3.40369
1	0.327887	0.505726	-2.34556	-2.34556	-2.34556	3.29798
1	7.06466	7.25721	7.2183	6.12625	5.93596	5.74721
1	4.85743	4.67243	4.64743	0.814553	0.0429432	1.87807
1	2.47874	2.60395	1.06364	1.76412	0.616029	1.47551
1	6.30352	5.88568	6.47976	1.08083	1.51927	1.68373
1	5.69571	5.59406	5.48233	4.12099	4.92863	4.10778
1	4.88146	4.35135	4.5861	4.34317	2.99972	4.25358
1	3.19147	3.07384	4.24988	2.47801	2.7631	3.18726
1	3.24245	3.97388	3.25557	4.66897	4.97532	5.016
1	5.2723	5.05294	5.63602	4.19761	4.39389	4.32296
1	4.11198	3.25048	3.57322	1.5532	3.50584	3.50476
1	1.39958	1.30379	1.74454	0.203341	1.10031	1.01041
1	1.68747	1.18413	0.509117	0.814553	0.342892	0.1502
1	3.3412	3.3613	4.45787	1.76412	1.70872	1.68373
1	2.54645	3.13419	3.57322	-1.1214	-0.294353	1.68373
1	4.78363	3.66488	4.17584	2.90991	0.616029	4.32296
1	7.38031	7.49069	6.596	4.54456	5.1094	4.80932
1	4.27691	3.41479	4.76498	2.47801	3.50584	3.50476
1	0.466621	0.505726	1.53427	0.523753	0.342892	1.47551
1	4.00668	2.20617	3.13926	2.31634	2.21165	2.54236
1	3.57104	3.13419	3.66997	1.32614	1.88656	1.25174
1	4.00668	4.41954	4.17584	3.38829	2.21165	2.54236
1	2.97593	2.81626	3.36639	2.90991	1.51927	2.39104
1	3.48186	3.61702	4.82139	2.47801	2.05387	2.8207
1	7.62248	7.43611	7.00934	5.10385	5.79413	5.49589
1	4.17946	4.41954	4.5861	3.03875	2.88423	3.29798
1	2.03163	2.29064	1.74454	2.14427	1.10031	1.68373
1	2.11146	3.07384	1.06364	1.08083	1.51927	0.46385
1	4.17946	4.09413	4.17584	3.38829	2.36074	2.23055
1	5.91451	6.00571	6.71981	4.54456	4.2687	3.50476
1	5.98089	6.04825	6.18563	6.51713	6.68613	6.36212
1	5.19163	5.05294	4.92983	4.78646	4.832	4.86294
1	1.77748	2.02894	3.25557	1.32614	-1.19854	-0.20241
1	6.12857	5.96185	5.77674	5.69277	5.7335	6.17766
1	3.57104	3.75762	4.76498	-0.156868	0.0429432	1.68373
1	5.8017	6.04825	6.25956	2.90991	2.63583	2.8207
1	6.3636	6.21883	6.81761	3.16108	2.21165	1.47551
1	6.26188	6.29083	5.77674	2.90991	2.88423	4.03105
1	5.2121	5.59406	6.10742	1.5532	1.10031	1.47551
1	1.49867	0.350631	0.190354	1.32614	2.05387	-0.20241
1	3.48186	3.71173	4.76498	0.203341	0.342892	-0.615879
1	0.967673	2.29064	2.75245	-2.34556	1.70872	0.748917
1	1.19116	0.653565	-0.167998	-0.579166	-0.690025	1.25174
1	4.30844	4.1328	3.85175	1.5532	1.88656	2.23055
1	2.73954	2.74745	3.93736	1.08083	1.88656	2.54236
1	6.34388	6.41341	6.05269	3.49406	3.84309	3.50476
1	5.85916	6.14273	5.56087	4.47952	3.6808	3.86907
1	3.65683	4.1328	5.22481	1.96064	2.36074	3.18726
1	6.14019	5.64953	5.63602	2.14427	1.10031	1.68373
1	3.81915	3.13419	1.74454	1.5532	0.342892	0.46385
1	4.90522	4.84405	4.64743	3.87362	4.06622	4.03105
1	4.30844	4.61197	5.27011	2.63026	3.3163	3.60153
1	-0.132469	0.653565	2.29548	-0.579166	1.51927	-0.615879
1	1.94944	1.05966	1.308	2.14427	2.63583	2.68533
1	1.94944	1.93588	2.75245	2.14427	2.7631	1.68373
1	1.29715	1.52988	0.798527	1.76412	-0.294353	1.01041
1	2.86055	2.45196	3.47215	1.5532	0.0429432	0.748917
1	0.967673	0.505726	-0.167998	1.32614	1.88656	0.1502
1	7.79089	7.84751	7.98393	6.45608	6.52163	6.57964
1	7.78674	7.80604	7.97537	6.45608	6.55622	6.57964
1	4.43015	4.58109	3.47215	2.47801	2.36074	3.29798
1	4.68101	4.41954	4.64743	4.54456	4.97532	4.39017
1	-0.132469	0.0143312	-2.34556	0.814553	2.21165	2.05992
1	-1.20495	1.05966	-1.12764	2.31634	2.63583	1.68373
1	0.0296367	0.930021	1.74454	-2.34556	1.10031	-0.615879
1	3.77966	4.38571	4.32147	3.49406	4.33221	3.7834
1	4.60063	4.97704	4.01977	3.49406	3.10998	3.18726
1	3.38905	2.52907	2.29548	5.05421	4.20328	4.45535
2	1.08142	1.93588	4.17584	5.8943	5.06566	3.29798
2	6.66004	6.61048	6.55839	9.1433	9.2499	8.98484
2	4.62777	4.70202	4.87631	6.94005	6.97833	6.91649
2	1.49867	2.60395	2.75245	3.38829	3.41302	3.40369
2	5.15007	5.3529	4.24988	7.30736	7.59559	7.81561
2	2.86055	4.1328	4.5861	5.19969	5.02099	4.63973
2	2.11146	1.52988	2.45687	5.5032	5.79413	5.15853
2	4.4885	4.92486	3.93736	8.85385	9.05307	8.87216
2	10.5984	10.5921	9.97539	12.6087	12.62	11.8611
2	10.5984	10.5921	9.97539	12.609	12.62	11.8611
2	6.61237	6.35911	6.75319	7.5435	8.05595	7.98822
2	6.65222	6.65544	5.87456	7.06664	7.27914	7.3324
2	2.67679	3.61702	2.88826	5.95592	6.16066	5.57158
2	6.55448	6.6013	5.7427	9.54357	9.83333	9.46452
2	5.40618	5.94693	5.27011	8.68008	8.60258	8.08481
2	2.97593	2.67671	3.25557	7.30736	7.18054	7.11759
2	8.56892	8.58087	8.19321	9.73933	9.73723	9.61932
2	4.92871	4.70202	5.67236	4.47952	5.27559	4.96622
2	6.18573	6.16858	5.81005	8.36871	8.72483	8.31841
2	3.03165	1.93588	1.53427	4.27162	4.45385	5.11211
2	4.14598	4.51793	2.12375	8.9812	8.90763	8.49104
2	2.26445	2.94843	4.32147	7.62702	7.96581	7.66629
2	2.91892	2.88322	2.45687	9.6112	9.81945	9.58098
2	8.61235	8.68968	7.66059	11.1858	11.1865	10.9423
2	5.51391	5.21988	4.01977	8.63564	8.54508	8.31841
2	5.29199	5.55606	6.37428	9.56832	9.51108	9.40365
2	1.77748	0.653565	1.74454	1.5532	3.76342	2.23055
2	5.96785	5.8054	5.59886	9.3495	9.44135	9.03762
2	4.85743	5.28748	4.01977	8.141	8.28218	8.12357
2	2.18903	2.02894	2.75245	7.59607	7.63205	7.45315
2	2.54645	2.29064	1.94054	6.64939	6.63889	6.48524
2	1.68747	1.30379	0.798527	2.47801	3.41302	2.39104
2	4.88146	4.28092	3.66997	9.12416	9.33056	9.15513
2	5.29199	5.47747	5.87456	5.54283	4.97532	4.58003
2	4.70714	4.64242	4.52295	8.68008	8.37517	8.28411
2	3.48186	3.3613	2.88826	8.32016	8.22354	8.01285
2	3.19147	2.11899	2.45687	8.07664	8.33249	7.8246
2	3.38905	3.01194	3.017	7.46767	7.81394	7.61741
2	5.8732	5.8218	5.44173	7.47867	7.78889	7.76084
2	3.24245	3.3613	4.39075	1.76412	2.88423	4.03105
2	5.06434	4.67243	3.66997	7.30736	7.67678	6.9307
2	5.74201	6.04825	5.0329	6.20414	6.33341	6.52382
2	3.13937	3.46706	3.13926	7.37758	7.34224	7.34367
2	5.40618	4.67243	4.92983	7.58566	7.78889	7.52656
2	7.51662	7.6416	6.596	11.4193	11.5416	11.404
2	5.85916	5.88568	5.90581	7.62702	7.82222	7.85134
2	4.68101	4.58109	5.3578	8.68008	8.9593	7.16747
2	4.27691	4.1328	3.25557	8.62998	8.65282	8.58991
2	7.56328	7.49608	6.83327	9.2419	9.40911	9.10343
2	5.8017	5.75512	5.52204	9.73693	9.75618	9.42426
2	5.54843	5.37424	5.22481	8.74408	9.06745	8.5326
2	7.46411	7.26925	7.10379	8.8051	9.02012	8.61769
2	6.63642	6.51566	6.21073	7.02552	7.36284	7.27508
2	7.97726	7.94978	7.65057	10.0397	10.2399	9.87921
2	2.61245	2.88322	4.32147	5.95592	5.50155	5.06461
2	2.11146	2.37253	1.94054	6.04366	6.44957	6.07498
2	1.39958	0.930021	1.308	5.15233	5.35388	4.45535
2	5.10765	4.89827	5.13109	7.69755	7.9581	7.9295
2	3.81915	3.61702	3.25557	6.59433	6.06522	6.29592
2	2.26445	2.20617	3.93736	5.29126	6.01491	5.37607
2	4.85743	4.51793	4.32147	7.48961	7.70318	7.4209
2	3.73946	3.41479	3.57322	7.03934	6.99092	6.48524
2	4.85743	5.37424	5.52204	8.16452	8.04861	7.5775
2	8.66898	8.79771	8.14711	9.42762	9.43603	9.09965
2	0.849654	1.52988	1.74454	1.08083	2.36074	3.50476
2	2.03163	1.30379	2.60891	4.47952	4.51218	5.3344
2	3.3412	2.67671	3.017	6.4971	6.37329	6.07498
2	2.67679	1.93588	2.75245	6.57545	6.52163	5.64409
2	3.77966	2.67671	4.01977	5.69277	6.04029	6.22623
2	7.74047	7.76848	7.03686	11.1256	11.1248	11.1798
2	6.38303	6.68171	6.10742	8.32016	8.61785	8.33862
2	3.43592	4.51793	4.24988	6.73639	6.63889	7.17974
2	3.24245	0.653565	4.87631	1.5532	3.59502	-1.14694

## Sheet: Figure S6 - Kdm6b-cKO
#1.3
261	4	1	0
id	dendrogram_cut	WT_1	WT_2	KO_1	KO_2
Aqp1	1	7.87	7.87	8.55	7.88
Cadps2	1	12.28	12.37	12.62	12.55
Capn11	1	8.03	8.11	8.61	8.57
Ddr2	1	8.96	8.96	9.37	9.33
Esrra	1	9.81	9.83	10.13	10.06
Fbn1	1	9.39	9.44	9.77	9.71
Hnrnpd	1	10.84	10.94	11.16	11.14
Igfbp2	1	9.08	9.14	9.68	9.37
Igsf3	1	10.47	10.54	10.96	10.89
Map4k4	1	11.93	11.97	12.19	12.17
Mvd	1	9.39	9.49	9.75	9.73
Ndufb8	1	9.17	9.27	9.6	9.46
Nr2f2	1	8.73	8.96	9.37	9.26
Taf15	1	9.64	9.75	10.09	10.06
Tmem72	1	7.87	7.87	8.62	8.06
Arhgef25	1	9.95	9.87	10.27	10.23
Cirbp	1	9.96	9.92	10.32	10.26
Col9a3	1	10.11	10.09	10.72	10.46
Dpysl2	1	10.78	10.72	11.17	11
Flna	1	11.35	11.16	11.69	11.66
Fus	1	11.71	11.66	12.08	11.91
Htr2c	1	8.35	8.24	8.89	8.7
Kcnk9	1	11.95	11.84	12.37	12.2
Pabpn1	1	9.48	9.28	9.83	9.65
AI480526	1	10.02	9.89	10.34	10.18
Ttr	1	8.17	7.87	12.58	8.86
Tspoap1	1	11.7	11.62	12.09	11.87
Syngap1	1	10.71	10.65	11.11	10.93
Rps17	1	10.14	10.09	10.4	10.37
Adgrl2	1	9.76	9.79	10.05	10.14
Afap1	1	9.92	9.93	10.21	10.43
Apc2	1	11.81	11.87	12.04	12.17
Basp1	1	10.78	10.94	11.31	11.58
Cd24a	1	9.23	9.3	9.76	10.1
Cdh13	1	9.26	9.34	9.61	9.77
Cenpf	1	8.44	8.58	8.81	9.09
Cntn2	1	12.58	12.68	12.91	13.01
Ctxn1	1	8.95	9.07	9.22	9.52
Dbn1	1	10.61	10.68	10.88	11.07
Dcc	1	8.79	8.99	9.12	9.37
Dchs1	1	9.63	9.74	9.99	10.08
Ddit4	1	9.87	10.07	10.26	10.36
Draxin	1	9.24	9.43	9.7	9.98
E2f1	1	8.71	8.79	9.02	9.09
Eln	1	9.66	9.74	10.1	10.24
Fxyd6	1	10.71	10.82	11.14	11.29
Gprin1	1	10.73	10.84	11.04	11.07
Grm5	1	9.53	9.54	9.82	9.85
H3f3a	1	12.06	12.18	12.46	12.66
H3f3b	1	12.37	12.47	12.61	12.72
Hmgb3	1	9.09	9.26	9.43	9.7
Hnrnpab	1	10.59	10.83	10.97	11.12
Kif21b	1	10.33	10.35	10.64	10.89
Klhl29	1	9.77	9.81	10	10.17
Lmnb1	1	9.39	9.55	9.68	10
Map3k1	1	10.09	10.17	10.47	10.47
Marcks	1	12.52	12.65	12.95	13.07
Marcksl1	1	11.07	11.27	11.61	11.89
Mex3a	1	9.41	9.48	9.78	10.01
Nav1	1	11.81	11.93	12.21	12.41
Necab3	1	10.4	10.49	10.89	11.03
Nfib	1	12.04	12.11	12.36	12.48
Nol4l	1	10.12	10.25	10.42	10.57
Nt5dc2	1	9.65	9.67	9.84	10.12
Optn	1	10.07	10.1	10.38	10.42
Pid1	1	8.74	8.85	9.11	9.12
Ppp1r14b	1	9.31	9.39	9.66	9.9
Ppp1r14c	1	10.38	10.44	10.76	10.99
Ptma	1	11.56	11.67	12	12.06
Ptn	1	11.51	11.57	11.7	11.92
Ptprs	1	12.14	12.18	12.37	12.41
Rnasel	1	8.67	8.75	9.01	9.03
Robo2	1	10.04	10.21	10.36	10.52
Adcyap1r1	1	11.12	11.13	11.35	11.4
Actg1	1	12.24	12.36	12.5	12.68
Wdr6	1	11.09	11.19	11.37	11.53
Vps37b	1	9.82	9.85	10.1	10.24
Vash2	1	8.79	8.87	9.13	9.36
Tubb2b	1	11.25	11.42	11.82	12.13
Tomm7	1	8.63	8.79	9.05	9.09
Tmsb10	1	10.82	11.04	11.23	11.45
Spata13	1	9.54	9.59	9.8	10.02
Sox11	1	9.69	9.82	10.33	10.67
Slc29a1	1	9.82	9.87	10.23	10.36
Rps29	1	9.18	9.27	9.51	9.64
Rps16	1	9.85	9.93	10.13	10.2
Rpl27	1	10.02	10.05	10.29	10.37
Rpl23	1	9.79	9.95	10.19	10.2
Dusp4	1	9.01	9.01	9.29	9.41
Ezr	1	9.27	9.27	9.59	9.82
Fnbp1l	1	10.14	10.1	10.38	10.61
Hnrnpa1	1	11.43	11.33	11.88	11.9
Hnrnpa2b1	1	12.57	12.52	12.81	12.89
Hnrnph1	1	12.03	11.96	12.24	12.27
Ifi203	1	9.32	9.24	9.5	9.76
Miat	1	10.48	10.45	11.22	11.58
Nav3	1	10.24	10.24	10.5	10.59
Nhlh2	1	9.55	9.52	9.78	9.98
Nr2f1	1	9.74	9.71	10.21	10.42
Nsg2	1	10.82	10.72	11.23	11.33
Rassf4	1	9.2	9.19	9.4	9.71
Rcor2	1	9.66	9.58	9.84	10.14
Rnd2	1	10.12	10.1	10.36	10.42
Actb	1	13.08	13.05	13.41	13.43
Znrf2	1	9.47	9.47	9.72	9.78
Zfp57	1	9.73	9.57	9.9	10.04
Vcan	1	9.91	9.9	10.14	10.29
Smarcd3	1	10.8	10.75	11.07	11.15
Slc44a5	1	8.97	8.94	9.15	9.44
Slc1a6	1	11.37	11.3	11.58	11.58
Sfrp1	1	8.96	8.91	9.26	9.52
Apod	2	10.32	10.33	9.98	10.05
Atp1b2	2	13.45	13.49	13.2	13.2
Atp6v1g2	2	11.17	11.19	10.88	10.88
CT010467.1	2	13.66	14.31	11.71	11.85
Cacna1i	2	10.48	10.58	10.23	10.26
Clstn2	2	9.62	9.63	9.3	9.31
Dao	2	9.27	9.43	9.02	9.06
En1	2	8.77	8.87	8.01	8.06
Fth1	2	12.09	12.21	11.74	11.85
Gabbr2	2	12.01	12.04	11.71	11.82
Galnt15	2	10.66	10.71	10.35	10.4
Gnas	2	13.17	13.2	12.92	12.96
Lars2	2	11.78	11.9	10.22	10.29
Pcsk1n	2	11.34	11.39	11	11.03
Pde1c	2	10.4	10.45	9.91	10.06
Trp73	2	9.03	9.09	8.65	8.79
Tspan7	2	12.08	12.13	11.75	11.79
Zfp467	2	9.67	9.75	9.36	9.42
Zyx	2	10.16	10.25	9.93	9.94
Ak4	2	10.32	10.56	10.06	9.85
Ank1	2	12.24	12.25	12.02	11.93
Aqp6	2	8.86	8.99	8.59	8.35
Atp1a1	2	13.88	13.93	13.74	13.58
Bcl6	2	9.79	9.81	9.41	9.29
Bhlhe40	2	9.6	9.64	9.28	9.18
Bsn	2	12.28	12.41	11.99	11.94
Camk4	2	11.49	11.53	11.28	11.22
Cbln3	2	13.24	13.29	13.06	12.92
Chn2	2	12.41	12.48	12.12	12.06
Cntn6	2	9.77	9.84	9.52	9.31
Dlgap1	2	11.86	11.87	11.6	11.45
Dnm1	2	13.4	13.5	13.15	12.98
Eef1a2	2	13.04	13.13	12.59	12.49
Elmsan1	2	9.37	9.54	9.16	9.12
Fads6	2	10.21	10.25	10	9.91
Faim2	2	11.59	11.6	11.36	11.14
Fgfr1	2	10.8	10.8	10.58	10.41
Gabra1	2	12.38	12.39	12.15	11.97
Gabrb2	2	11.27	11.32	11.06	10.98
Gde1	2	10.91	10.93	10.63	10.62
Gdf10	2	12.24	12.26	12	11.96
Golga7b	2	10.43	10.49	10.15	9.88
Grm4	2	13.01	13.17	12.55	12.49
Igfbp5	2	11.37	11.47	11.15	11.14
Inpp5j	2	10.23	10.31	9.99	9.75
Jup	2	10.94	11.01	10.59	10.53
Kcnc1	2	13	13.03	12.82	12.67
Kcng4	2	10.54	10.59	10.32	10.18
Kcnj12	2	10.18	10.33	10.05	9.83
Kcnj9	2	10.48	10.53	10.28	10
Kcnk12	2	9.69	9.88	9.36	9.32
Klhl34	2	9.83	9.86	9.6	9.42
Kndc1	2	12.17	12.18	11.62	11.49
Layn	2	8.48	8.53	8.22	8.15
Lynx1	2	11.77	11.78	11.54	11.48
Malat1	2	14.27	14.54	13.83	13.62
Metrn	2	10.7	10.76	10.47	10.4
Nab2	2	9.7	9.85	9.45	9.25
Nell2	2	11.73	11.75	11.5	11.39
Nptx1	2	12.57	12.67	12.28	12.14
Nptxr	2	12.01	12.17	11.83	11.7
Paqr6	2	9.25	9.25	8.97	8.87
Prex2	2	11.08	11.09	10.86	10.72
Rcan2	2	10.33	10.36	10.03	9.91
Rnf208	2	10.08	10.16	9.74	9.66
Scn1b	2	11.36	11.38	11.05	10.89
Shroom3	2	8.9	8.92	8.51	8.44
Ski	2	11.9	12.07	11.75	11.7
Slc12a5	2	12.79	12.8	12.56	12.46
Snap25	2	13.52	13.53	13.27	13.15
Sowaha	2	9.79	9.82	9.31	9.14
Speg	2	10.91	10.96	10.72	10.54
Sv2c	2	10.09	10.14	9.7	9.56
Syn1	2	11.51	11.57	11.31	11.28
Tmem56	2	10.58	10.61	10.38	10.23
Tmem59l	2	11.12	11.14	10.75	10.7
Trim62	2	11.79	11.82	11.56	11.5
Wscd2	2	11.12	11.18	10.91	10.84
Xk	2	9.53	9.56	9.32	9.13
Zrsr1	2	9.71	9.79	9.49	9.37
Aldoc	2	13.91	13.84	13.68	13.46
Ano3	2	9.26	9.21	8.94	8.9
Atp1b1	2	13.39	13.37	13.07	13.04
Bend6	2	10.92	10.89	10.61	10.49
Calb2	2	12.1	12.08	11.8	11.57
Car4	2	10.52	10.45	9.71	9.5
Car7	2	9.99	9.91	9.7	9.59
Car9	2	9.35	9.19	8.81	8.74
Cnpy1	2	12.47	12.35	11.66	11.61
Dst	2	13.11	12.99	12.85	12.77
Etv1	2	12.48	12.44	12.16	11.98
Fam135b	2	9.89	9.76	9.55	9.41
Gabra6	2	12.54	12.49	12.17	12.05
Gpm6b	2	13.36	13.32	13.13	13.06
Igfbp3	2	9.49	9.48	9.22	9.1
Inf2	2	9.81	9.74	9.36	9.25
Kcnip4	2	9.91	9.81	9.52	9.45
Kdm6bos	2	9	8.96	8.42	8.4
Mab21l2	2	8.71	8.7	8.43	8.26
Mapk12	2	9.2	9.12	8.84	8.74
Megf11	2	11.36	11.34	10.89	10.76
Mfsd4a	2	10.01	9.91	9.65	9.47
Mical2	2	11.16	11.09	10.83	10.58
Mybpc1	2	10.48	10.39	9.82	9.66
Ndrg4	2	13.19	13.13	12.98	12.88
Ntrk3	2	11.8	11.76	11.49	11.36
Oxr1	2	11.13	11.11	10.9	10.84
Patj	2	10.09	9.97	9.58	9.28
Pcdh9	2	11.06	10.97	10.78	10.73
Penk	2	10.08	10.01	9.57	9.52
Plec	2	10.84	10.8	10.6	10.49
Plk5	2	9.03	9.03	8.72	8.59
Plp1	2	15.09	15.03	14.82	14.77
Adamts10	2	10.93	10.83	10.37	10.22
Acsbg1	2	11.47	11.45	11.25	11.14
Ache	2	10.28	10.11	9.72	9.65
A2m	2	10.21	10.09	9.82	9.52
Abi3	2	9.5	9.46	9.06	8.95
mt-Nd6	2	13.04	13.03	12.8	12.78
Vwa7	2	8.85	8.71	8.46	8.33
Vsnl1	2	11.62	11.6	11.39	11.27
Tuba4a	2	12.23	12.17	12	11.86
Tmem91	2	9.46	9.36	9.08	9.04
Th	2	8.68	8.65	8.28	8.21
Syne1	2	13.98	13.88	13.67	13.47
St8sia5	2	11.38	11.32	10.83	10.79
Sphkap	2	12.75	12.75	12.53	12.34
Sparc	2	13.34	13.26	12.91	12.9
Sowahb	2	9.42	9.42	9.06	9.04
Sorl1	2	13.06	13	12.74	12.52
Snrk	2	12.1	12.09	11.7	11.47
Slc1a3	2	13.92	13.82	13.62	13.53
Slc1a2	2	13.24	13.13	13.01	12.86
2022-09-08	2	11.92	11.88	11.58	11.41
Rragd	2	10.33	10.24	9.99	9.84
Rock2	2	11.43	11.28	11.16	10.93
Rasgrf1	2	11.05	10.87	10.56	10.41
Pxylp1	2	9.51	9.5	9.23	9.18
Ptprn	2	10.81	10.78	10.38	10.16
Prkcd	2	10.44	10.39	9.92	9.88
Prkar1b	2	11.08	11.08	10.74	10.6
Ajm1	2	12.55	12.54	12.24	12.33
Exph5	2	9.82	9.77	9.3	9.33
Gapdh	2	13.57	13.52	13.27	13.29
Gpx4	2	10.94	10.91	10.63	10.67
Mt1	2	11.01	10.88	10.49	10.63
Tbc1d4	2	10.59	10.58	10.31	10.32
Zfhx4	2	9.11	9.09	8.73	8.74
mt-Co1	2	16.29	16.21	15.93	16
mt-Nd5	2	14.63	14.58	14.28	14.36

## Sheet: Figure S6A - P7-P60
Cluster	p7_1	p7_2	p7_3	p14_1	p14_2	p14_3	p60_1	p60_2	p60_3
C1	11.3007	10.9884	11.212	9.65548	10.1703	9.38656	10.0204	9.9625	9.62001
C1	15.3422	15.4077	15.3369	15.0932	15.1662	14.923	14.4226	14.4984	14.1215
C1	7.8389	7.50405	7.16913	6.80024	7.17368	6.83451	6.51384	6.58512	6.20429
C1	13.4535	13.416	13.6584	13.0419	13.2012	13.0716	11.9601	12.2997	12.2474
C1	11.9898	11.8061	11.5031	10.9165	11.0389	10.7335	10.1787	10.3985	10.3974
C1	11.8411	11.7794	11.8413	10.9444	11.1057	10.7056	9.45467	9.77153	9.4872
C1	13.79	13.8454	14.2611	13.2201	13.3968	13.219	12.3796	12.8502	12.3731
C1	9.35777	8.30554	8.02549	5.45284	5.08194	7.97978	9.70367	4.69385	8.92209
C1	11.8537	11.8531	12.0679	11.3936	11.7909	11.6447	11.7157	11.6799	11.6
C1	14.478	14.5801	14.3648	12.6693	12.993	12.7158	8.58252	8.45295	8.68695
C1	13.0253	13.3217	13.2841	14.1287	14.4243	14.1489	13.5968	13.6304	13.5656
C1	5.52613	6.45062	6.97873	5.80776	7.77064	5.37174	7.57713	5.47659	5.93254
C1	12.6273	12.758	12.2835	10.806	11.4618	10.6712	7.64655	7.98254	8.12906
C1	10.5826	10.6331	10.7707	10.1862	10.7577	10.5333	8.60439	8.74403	8.84886
C1	11.9676	11.9971	11.9401	9.18953	9.22363	8.20349	5.76938	5.8977	5.45511
C1	12.4939	12.3785	12.3239	11.9372	11.7572	11.7015	11.4967	11.5104	11.3814
C1	14.1435	14.4528	14.7473	14.2441	14.4648	14.2912	13.5086	13.9034	13.7615
C1	12.319	12.1833	12.4825	11.8327	12.0095	12.1624	11.6584	10.9793	11.0741
C1	11.7267	11.674	12.0215	9.71195	10.3261	10.2573	7.27069	6.81022	7.24748
C1	13.8035	13.796	14.1564	12.5163	12.8946	12.6653	11.03	11.2125	10.8752
C1	12.3074	12.2738	11.5568	9.37084	9.39253	8.85765	7.09463	7.3636	7.58452
C1	12.1117	12.0618	12.4587	10.73	10.9368	10.6831	9.03296	9.56149	9.32644
C1	11.804	12.042	12.1423	11.8003	12.1403	12.373	11.4932	11.5062	11.2022
C1	10.1238	10.1969	9.90007	9.70878	9.67506	9.30573	9.08363	8.54989	9.11698
C1	12.2138	12.3332	12.0967	12.5965	12.7546	12.1982	12.3583	12.1376	12.0838
C1	12.7469	12.758	12.8568	10.5655	11.2665	10.8992	5.27553	5.51485	5.22481
C1	10.1985	10.3715	10.5797	9.38877	9.81787	9.85115	7.69648	8.09314	8.18516
C1	11.2101	11.163	11.2297	8.95556	9.47324	9.07613	7.54111	7.05128	7.09829
C1	11.6265	11.6391	11.9105	12.5616	11.2437	11.3948	9.14456	9.05651	8.67722
C1	10.1889	10.4444	10.4956	11.0127	11.0579	11.3751	11.8089	11.7533	11.4194
C1	12.3558	12.3546	12.4554	10.5435	10.9832	10.7917	10.7504	9.42833	10.276
C1	9.73212	9.85958	9.96574	10.21	10.0938	9.89977	7.69648	7.49722	7.94081
C1	14.1128	14.021	14.2237	12.8301	13.0556	12.7453	11.9327	12.0074	11.9953
C1	13.2812	13.1929	12.7429	11.7014	11.962	11.2386	9.88415	9.59738	10.1806
C1	13.8161	13.8248	13.4826	13.121	13.2295	12.7936	12.9798	12.9928	12.8366
C1	13.8706	13.9422	14.1835	13.1825	13.5641	13.7407	12.0662	11.1312	11.6234
C1	12.857	12.9701	13.2741	12.517	12.7684	12.6371	12.0634	12.0184	11.8662
C1	11.0743	11.0336	10.5708	10.6928	10.7337	10.3472	7.84397	8.62531	8.52634
C1	12.0535	12.1321	12.2841	11.9136	12.0841	12.3948	10.7718	10.484	10.4808
C1	14.4477	14.4203	14.0149	14.1557	14.2431	14.0748	13.3777	13.1663	13.2599
C1	10.7637	10.5604	10.8079	8.47046	8.6119	8.68997	6.60569	6.9548	6.82791
C1	11.5078	11.4312	10.8983	10.5408	10.565	9.78522	10.2785	10.0671	10.4497
C1	15.625	15.6229	15.222	14.7435	14.8667	14.4418	14.4338	14.2469	14.3664
C1	14.407	14.3637	14.2323	12.6171	12.784	12.5015	12.0133	11.8011	11.957
C1	13.6729	13.7177	13.3187	12.7545	12.7337	12.1027	12.3624	12.4658	12.4832
C1	14.4893	14.4753	14.0138	13.541	13.709	13.3135	13.4441	13.3426	13.4628
C1	10.0371	9.10303	8.67799	8.02616	8.59467	8.76196	10.5205	7.14155	9.80549
C1	9.57003	9.8119	9.46595	9.49373	9.80046	8.86064	6.35261	5.78296	6.08588
C1	12.2834	11.8078	12.276	10.3333	10.3477	11.0954	12.2394	9.51011	11.1028
C1	12.4336	12.4438	12.5398	12.3132	12.2943	11.9888	9.15051	9.18004	9.24978
C1	12.2573	12.4122	12.3468	12.5541	12.8066	12.0644	11.2273	11.7834	11.6038
C1	13.8912	13.7629	14.0814	11.755	12.1061	11.74	10.2635	10.8728	10.2952
C1	11.5533	11.6624	11.6015	10.6831	10.9893	10.6619	9.96403	10.1023	9.99088
C1	13.6759	13.674	13.6047	10.9737	11.3276	10.7932	9.02974	9.01286	8.94118
C1	12.9668	12.8786	12.5601	11.4078	11.5123	10.9093	9.61822	9.81959	9.50196
C1	14.1875	14.131	14.2621	13.7457	13.7845	13.6527	12.6258	12.9712	12.8222
C1	15.3908	15.5809	14.7522	14.7092	14.8002	14.2399	12.5547	12.063	12.4654
C1	14.2295	14.1662	14.5529	12.5446	12.9312	12.8465	9.24535	9.47838	9.56659
C1	12.8981	12.9606	13.0856	10.8462	11.3067	10.5901	7.55923	7.4887	7.51297
C1	14.6857	14.3463	14.5284	11.8803	12.4719	11.4213	7.40733	9.03339	7.95164
C1	10.9748	11.2703	11.5993	10.8888	11.2487	11.2848	9.94704	9.83637	9.60812
C1	13.8889	13.8828	13.9984	13.3316	13.3551	12.959	10.5999	11.2436	11.0372
C1	11.1292	11.2056	11.0589	11.4774	11.4736	11.3387	9.78626	9.82296	9.94571
C1	11.2771	11.3409	11.7184	11.9085	11.9919	12.5329	12.0335	11.678	11.5952
C1	11.0435	11.3016	11.5763	12.0409	12.7286	12.6216	10.5911	10.0384	10.1702
C1	14.6449	14.8343	14.1851	14.0871	14.0994	13.4618	12.3991	12.4553	12.4253
C1	12.2673	12.5573	12.14	10.8397	11.1392	10.7131	9.33955	9.01876	9.29499
C1	12.0637	11.967	12.1261	11.6753	11.7922	11.3657	9.86074	10.4582	10.1173
C1	11.7783	11.9294	11.6274	10.22	11.2737	10.776	10.9521	10.0883	10.6494
C1	10.6487	10.6378	9.91764	9.51928	10.1895	9.48838	9.63953	9.35567	9.4477
C1	13.8326	13.8315	13.818	13.0217	13.5296	13.3877	12.3062	11.1134	11.8381
C1	12.7875	12.9351	13.0779	11.0482	11.4884	11.1897	8.49155	8.26703	8.41747
C1	11.3385	11.4752	11.6284	11.3135	11.5477	11.2178	9.99908	9.90639	9.94165
C1	12.224	12.0466	12.0215	10.7268	10.8999	11.2026	10.6595	10.4883	10.9095
C1	10.6196	10.7033	10.3608	9.81423	9.97132	9.71448	9.72377	9.60523	9.46099
C1	10.7749	10.777	11.0073	8.50378	8.90764	8.95856	7.99103	7.5057	7.59841
C1	12.6521	12.8712	12.5449	12.1359	12.4668	11.9809	9.0265	8.91507	9.21883
C1	11.3822	11.1352	11.4025	9.67184	9.9523	10.0418	9.50664	9.20611	9.11698
C1	14.9489	14.9182	14.5812	14.1308	14.3029	14.0369	13.2039	13.0701	12.8568
C1	15.0025	14.9341	15.1488	13.4849	13.8062	13.4577	13.092	13.5209	13.1173
C1	11.6581	11.6484	11.658	10.2256	10.5239	10.1272	7.76824	8.64452	8.58652
C1	13.0862	13.1104	13.4427	10.9186	11.292	10.8423	6.80392	6.91683	6.95335
C1	10.336	10.2802	10.2234	9.01065	9.42374	8.85765	6.69177	6.83765	6.63625
C1	12.8462	12.8309	12.9017	12.1951	12.4813	12.4945	11.603	11.7418	11.7753
C1	12.1259	12.0979	11.8237	11.8287	12.0179	11.4869	9.90717	10.1819	10.4053
C1	9.80915	9.85634	9.86245	9.2031	9.55264	9.16567	9.41567	8.98903	9.15485
C1	9.11887	9.13814	9.43455	8.24804	8.27571	8.9219	7.82914	7.65023	7.43763
C1	10.4705	10.6741	10.5405	9.74942	9.78537	9.85115	9.51589	9.37188	8.61059
C1	7.22607	7.26892	7.63956	7.39446	7.74474	7.72772	7.44685	6.9548	7.00685
C1	7.24487	7.42699	7.53345	6.88268	6.79988	6.95285	6.56968	6.23352	5.83584
C1	12.5349	12.4202	12.4021	10.2799	10.5352	9.98146	9.05217	8.43099	8.65425
C1	10.9962	12.0607	12.1579	13.439	13.7923	13.798	13.3786	12.5703	13.0584
C1	13.1966	13.173	13.4095	11.511	11.9474	11.7057	10.5691	10.3467	10.2587
C1	9.76955	9.6917	9.23866	9.45833	9.5422	9.11661	7.39727	7.4628	8.03038
C1	12.0436	12.1441	12.5132	12.3883	12.563	12.6053	11.2565	11.5041	11.2505
C1	13.5265	13.7056	13.1389	11.4268	11.905	10.8226	6.7728	7.13058	7.19336
C1	11.3374	11.5054	11.6188	10.7904	11.0357	10.6097	8.76445	8.92138	8.75946
C1	12.0741	11.9715	12.17	11.6212	11.8177	11.5193	11.0985	11.3607	11.1369
C1	11.8396	11.886	11.4546	10.9914	11.2732	10.8088	11.1146	10.9619	10.9531
C1	8.37189	7.54512	7.05801	5.13335	5.16162	6.98648	9.87519	4.99211	9.14312
C1	11.0626	10.8747	11.5585	9.4201	9.81291	9.7406	8.22393	7.7884	8.1527
C1	10.0661	9.98199	10.0669	10.3996	10.5224	10.8264	10.9932	10.4331	10.7094
C1	12.427	12.3972	12.9255	13.004	13.1838	12.9847	12.924	13.2675	12.804
C1	15.9741	14.8348	14.9772	8.23927	6.41374	14.4967	17.2901	7.35423	16.222
C1	14.7629	14.7336	14.8583	13.076	13.6922	13.4345	11.5522	11.432	11.4155
C1	11.3117	11.3758	11.4297	9.65548	10.3698	9.78365	6.51384	6.58512	6.42949
C1	13.0195	12.8324	12.5138	11.0737	11.0484	10.6017	9.8388	10.0657	10.2554
C1	12.7799	12.7394	12.9087	11.4421	11.654	11.5874	10.7967	10.7533	10.4277
C1	13.704	13.6784	13.9668	13.0328	13.2973	13.246	12.4975	12.4526	12.3766
C1	11.7663	11.6836	11.6417	10.2649	10.8476	10.0665	7.90179	7.05128	7.57049
C1	11.0408	10.9847	10.656	10.6305	10.6591	10.3776	9.90542	9.86282	10.0907
C2	9.57556	9.07265	9.20755	11.0951	10.1703	10.9946	12.0555	11.7431	11.929
C2	7.33528	7.68388	8.10149	9.4882	9.30703	9.82238	10.5079	10.7409	10.4826
C2	10.1877	9.84985	10.3492	10.7455	10.4525	10.9399	11.1691	11.3538	11.0554
C2	11.0507	11.2476	11.6145	13.0404	13.0439	13.4155	13.5485	13.5387	13.4819
C2	11.2521	11.0627	11.3678	11.7607	11.4598	11.5847	12.5858	12.5655	12.2259
C2	11.9984	12.2375	12.8108	13.3842	13.3415	13.5306	13.0544	13.3826	13.3295
C2	9.63496	9.77122	9.63486	11.3031	10.9666	11.8386	12.1244	12.2763	12.1761
C2	12.4475	12.7475	12.9588	15.7161	15.8055	16.3381	16.6797	15.8144	16.2989
C2	11.0214	11.2383	11.589	13.5032	13.4485	13.458	13.9602	14.4764	14.1774
C2	7.12813	7.29813	6.70967	9.30733	9.11913	8.99431	10.4523	10.8448	10.7331
C2	10.4725	10.4161	10.8921	12.2047	11.7668	12.0865	13.0093	12.9712	13.2134
C2	6.62014	7.04557	7.49625	8.23044	7.7655	8.17015	10.5411	10.7882	10.5167
C2	13.5206	13.7507	13.9753	15.8022	15.6955	15.8633	16.007	16.0358	16.1197
C2	13.9458	13.9878	13.7113	15.5636	15.3935	15.4405	16.0107	16.0201	16.06
C2	13.3485	13.5032	13.8908	15.2801	15.1137	15.207	15.3378	15.5437	15.6058
C2	10.9706	10.9646	11.1948	13.2141	13.1023	13.4248	13.7548	13.7659	13.6451
C2	6.77211	7.02233	7.45804	9.87765	9.50122	10.2402	11.9057	12.1106	12.2839
C2	11.1784	11.314	11.2353	12.6525	12.4256	12.5645	13.216	13.2244	13.3154
C2	8.8926	8.81	9.02167	10.3168	9.87601	10.4417	11.6816	11.8597	11.9674
C2	11.759	11.8495	12.2066	13.035	12.7672	12.8874	12.9794	13.8363	13.6184
C2	12.2778	14.2916	12.399	15.3746	13.6562	14.5753	14.907	13.7832	13.4318
C2	9.01154	9.38063	9.51527	11.5745	11.1456	11.3777	11.298	11.8998	11.5896
C2	9.72717	9.89473	10.3634	13.9679	14.1466	14.442	14.1488	13.7569	13.925
C2	9.59925	9.88364	9.78605	11.6229	11.3115	11.6831	11.574	12.6116	12.2212
C2	9.11887	9.58031	9.79178	11.3531	11.5637	11.9912	12.6494	12.3749	12.5562
C2	7.76314	8.76577	8.96867	10.9511	11.1233	11.4487	11.5921	10.2906	10.8386
C2	6.3638	6.45062	6.74227	9.93299	9.0928	9.75989	8.90848	8.83041	8.77475
C2	9.46086	10.2693	10.327	15.108	14.8652	15.1167	15.7073	15.9884	16.0247
C2	10.7612	11.4225	11.2781	14.1415	13.8997	14.0345	14.6012	14.9325	14.8846
C2	8.79805	9.03875	9.0086	9.75404	9.57183	9.80082	10.8014	11.0877	10.9704
C2	12.8462	12.8883	12.4464	13.6996	13.0705	12.9599	13.6728	13.9025	13.6536
C2	9.13393	9.05862	9.13725	10.7692	10.3104	10.4595	11.1507	11.2265	11.1638
C2	4.82038	5.7707	5.62782	9.83616	8.96907	10.2078	11.1507	11.5363	11.5033
C2	11.5098	11.6028	11.5313	13.2367	13.0074	13.0558	13.4041	13.7348	13.6447
C2	12.7235	12.7757	13.2053	14.8714	14.7579	14.8507	15.3761	15.6321	15.3855
C2	12.8142	12.7731	13.0176	13.7065	13.3533	13.4207	13.2559	14.1327	13.8752
C2	12.3625	12.5995	12.9826	14.5734	14.4344	14.597	15.3449	15.5311	15.2002
C2	9.55334	9.53849	9.65386	9.69123	9.25867	9.46897	9.6647	10.3502	9.99741
C2	9.70718	9.31136	9.72147	8.31637	4.99492	7.52343	5.98494	8.30135	7.13709
C2	9.91604	10.5363	9.49668	13.43	13.2339	12.8095	13.3283	13.4139	13.7413
C2	7.2908	7.36403	7.50564	9.81128	9.26593	9.77419	11.0308	12.0779	11.8701
C2	9.51935	9.72935	9.81447	11.3265	11.0516	11.3979	12.2447	12.535	12.4059
C2	9.4688	9.61138	10.0382	12.9522	12.8637	13.2837	14.4179	14.6162	14.2662
C2	7.99047	8.00489	7.64805	10.0477	9.70478	9.36782	11.294	12.0551	11.6853
C2	12.0008	11.8979	12.1531	11.8092	11.6457	11.8096	12.5653	12.4184	12.5008
C2	13.5097	13.5191	13.7972	13.7502	13.8351	14.2858	14.4952	14.5034	14.8495
C2	12.0148	12.3159	12.5224	13.7662	13.6552	13.6114	13.5765	13.7726	13.7709
C2	10.5286	11.1406	10.5518	14.3869	14.1085	14.0585	14.5944	14.7612	14.9223
C2	7.7103	9.9073	9.47785	14.2152	14.135	14.2782	14.7095	14.7074	14.8185
C2	9.57556	9.86603	9.45154	12.145	11.6502	12.0805	11.8145	12.9005	12.9008
C2	9.1414	9.75218	9.96066	12.3732	11.9017	12.0124	10.4915	11.024	10.789
C2	11.4967	11.4904	11.7418	11.5438	11.4086	11.7553	11.857	11.6668	11.1771
C2	11.5952	11.64	11.9127	12.5061	12.5938	12.8918	12.7181	12.3418	12.6014
C2	12.9926	13.0562	13.1824	14.0702	13.8183	14.2948	12.9718	12.6682	13.1738
C2	15.0325	15.1247	15.3512	15.0562	15.0864	15.1652	15.3512	15.2238	15.0905
C2	9.79186	10.0502	10.2163	11.7133	11.645	11.8788	12.6162	12.5516	12.5694
C2	14.7794	14.8853	14.1903	15.5815	15.3589	15.0858	15.5595	15.7192	15.7352
C2	10.2706	10.1394	10.5686	10.6129	10.6305	11.2948	11.1859	10.9372	11.0561
C2	11.1147	11.8527	12.2352	14.574	14.2302	14.2811	14.4422	14.5866	14.0514
C2	9.26736	8.9834	9.10998	10.2333	9.47324	10.2448	9.75925	9.36957	9.73538
C2	13.529	13.3385	13.4219	13.3132	13.0048	13.0188	13.3242	14.176	13.6187
C2	8.71366	8.83984	9.39994	10.2584	9.78915	10.223	10.0155	10.4331	10.4199
C2	8.95895	8.91029	9.39242	10.7662	10.6563	11.0872	12.5077	12.8415	12.6444
C2	10.5799	10.8167	11.2957	11.9942	11.8349	12.2108	12.7951	13.0409	12.8166
C2	12.0373	12.123	12.3311	13.6771	13.8352	13.852	14.2381	14.5958	14.3779
C2	7.01189	8.02817	8.66971	12.1318	11.8285	12.1691	12.8578	13.5435	12.9995
C2	8.78856	9.03589	8.19695	11.2978	11.2078	11.1211	12.3372	12.4968	12.6449
C2	7.97377	8.31029	8.64879	10.8853	10.8189	11.2114	11.6176	11.6831	11.54
C2	8.78856	9.15406	9.53135	11.5105	11.4431	11.8637	12.9142	12.9453	12.7075
C2	7.3953	7.89516	8.10149	8.42864	8.36317	8.95018	8.90143	9.39018	8.97599
C2	8.29794	8.39769	8.86006	8.74888	8.59177	8.24981	7.58599	8.00058	7.50561
C2	7.71701	7.91405	8.40105	9.35675	9.27677	9.43137	9.80336	10.3619	9.95513
C2	10.101	10.0962	10.4991	13.148	12.8089	12.9513	13.1087	13.7441	13.4119
C2	10.0437	11.0075	10.6157	13.7631	11.8883	12.6234	13.2889	13.2419	11.6986
C2	6.32806	6.2606	6.37506	7.26989	7.085	7.64671	7.96416	8.05338	8.0657
C2	12.2305	12.2756	12.5889	13.7155	13.5609	13.7986	14.1815	14.4467	14.2215
C2	8.40127	8.89773	8.63183	8.19457	6.56703	7.77294	8.64716	6.5183	7.63255
C2	13.1226	12.8754	12.1494	12.5624	13.5007	11.5202	13.9968	13.8211	12.9406
C2	7.76314	7.79682	7.76977	9.0736	8.55957	8.92475	10.8146	10.8172	10.8033
C2	10.9216	10.9973	10.8182	12.7383	12.2735	12.2881	12.8411	13.2313	13.2051
C2	11.6402	11.5527	11.6865	12.0343	12.2377	12.8115	13.3157	13.0587	13.2161
C2	9.04379	8.99228	8.96867	10.4201	10.23	10.5592	11.2845	11.2417	11.0845
C2	8.90436	9.2261	9.36449	11.8869	11.714	11.8985	12.8964	13.0239	12.8752
C2	9.67838	9.26081	9.88585	11.3373	10.9838	12.034	12.6295	12.7667	13.1316
C2	8.71366	8.95035	8.91714	11.3587	10.3689	11.4473	11.2784	11.2858	11.3062
C2	7.38688	7.58504	7.76197	10.5488	10.2421	10.9272	11.6873	11.8966	11.5626
C2	13.6138	13.5683	13.7419	14.9625	14.9167	15.2329	15.5749	15.5717	15.5204
C2	12.2093	12.3875	12.5152	13.6857	13.4927	13.6763	13.2165	13.599	13.3679
C2	10.2186	10.9442	11.0949	14.2224	14.0611	14.2833	14.8741	15.241	15.0531
C2	12.0832	12.2431	12.6818	13.879	13.8448	13.7342	13.5055	13.5354	13.4112
C2	11.6962	11.7514	11.5568	12.4638	12.2005	12.2624	12.6229	12.9693	13.0948
C2	11.5001	11.6158	11.0422	12.6499	12.4797	12.3958	13.0614	13.2645	13.2872
C2	9.21405	9.2971	9.72147	9.44316	9.14499	9.57624	10.0155	9.92533	9.89628
C2	9.5552	9.35562	9.50368	10.8156	10.046	10.834	13.107	13.1649	13.1511
C2	11.2065	11.1774	10.8733	12.5262	12.2201	12.1781	11.9452	12.4941	12.1845
C2	11.6073	11.5452	12.3189	10.8598	11.0261	12.2562	11.624	11.4053	12.4934
C2	12.5534	12.4144	12.0489	11.5155	10.9605	10.7886	11.8492	11.9204	11.8633
C2	9.15868	8.86263	9.23866	11.557	11.0966	11.6538	12.3162	12.4019	12.2501
C2	11.4752	11.4356	11.9635	11.313	10.9532	10.8956	11.4797	12.1744	11.8239
C2	7.18771	7.05705	7.22728	8.28688	7.9215	8.95018	11.7121	10.9317	11.2373
C2	13.76	14.0396	14.1523	17.2411	17.1923	17.2148	15.9504	16.5873	16.2208
C2	10.5258	10.7598	9.98754	12.2727	11.7539	11.704	11.5768	12.3228	12.2375
C2	11.185	11.0591	11.3962	12.3989	12.3316	12.7166	13.42	13.5088	13.3954
C2	8.96176	9.2851	9.30695	11.4695	11.2111	11.5834	12.0814	11.8498	11.9142
C2	11.0645	10.998	11.3626	11.9362	11.3483	11.7102	12.4029	12.6172	12.1486
C2	8.51311	8.44163	8.40605	10.3261	10.1732	10.3535	10.8912	11.0137	10.8371
C2	9.90585	9.81691	10.2417	12.6799	11.5328	11.8234	12.6341	13.5634	12.8778
C2	11.1595	11.0738	11.0605	11.8533	11.6637	11.8971	12.441	12.5437	12.6125
C2	10.1805	10.1487	10.7793	11.1221	10.943	11.173	12.1069	12.4187	11.9607
C2	11.4967	11.5214	11.184	12.3001	12.0498	11.9108	12.4966	12.7285	12.9688
C2	10.2044	10.1288	9.85881	11.6388	11.2934	11.4313	12.1672	12.4109	12.4278
C2	10.4586	10.8447	11.0309	12.9964	12.9619	13.1843	14.5849	14.6554	14.3553
C2	8.46624	8.22227	8.47426	8.20813	7.41054	8.07555	8.21827	8.39966	8.12428
C2	12.6994	12.6743	12.8014	13.3357	13.2574	13.4853	13.3367	13.5658	13.4922
C2	12.2409	12.3543	12.7603	14.002	13.9452	14.2432	14.3007	14.4924	14.3794
C2	13.0119	13.1003	12.8589	14.7561	14.3128	14.373	14.1857	14.5875	14.7145
C2	15.1976	15.2789	15.059	15.9077	15.7648	16.0898	15.7797	15.7824	15.9661
C2	12.9218	13.1964	12.9214	15.8191	15.7932	15.6945	16.9318	17.0222	16.8786
C2	10.9041	10.9149	11.1686	12.8603	12.5078	12.8651	13.2331	13.4272	13.3234
C2	11.3287	11.7147	11.7348	14.2227	13.9289	14.0925	14.4817	15.0681	14.9707
C2	7.8932	8.05108	8.11988	10.4677	9.88547	10.1346	10.7067	10.9129	11.0103
C2	7.34401	7.77631	8.13201	10.1031	10.0086	10.1902	11.004	11.0371	10.8737
C2	14.4128	14.4552	14.6306	15.8212	15.5362	16.1991	15.3528	15.2728	15.4571
C2	9.74198	9.82024	10.1905	11.4968	11.335	11.496	12.0575	12.3806	12.171
C2	12.2815	12.561	12.453	13.9749	13.9226	13.8778	14.5487	14.8498	14.8292
C2	9.3011	9.67341	10.0237	12.2405	12.0101	12.4835	12.6674	13.0343	12.8849
C2	9.46285	8.81335	8.90308	10.7142	10.0989	10.1481	11.2655	12.4441	11.6149
C2	12.2383	12.2422	12.6717	12.9692	12.9304	12.9122	12.9464	13.1259	13.0381
C2	11.8736	12.1301	12.399	14.0436	13.7008	13.7086	14.1318	15.1736	14.8849
C2	11.5893	11.6749	11.4696	11.5553	11.3653	11.2242	11.2859	11.5813	11.4568
C2	5.4555	5.25327	5.10777	8.02616	6.44052	8.18453	9.44017	6.86455	7.97837
C2	9.58654	10.0012	9.25811	12.0597	11.6498	11.5657	11.9232	12.4276	12.3445
C2	10.336	10.4466	10.9115	12.6685	12.74	13.3157	13.8749	13.6119	13.6541
C2	9.25364	9.11664	9.45636	9.73548	9.34699	9.81779	7.09463	7.14155	6.95335
C2	10.9796	11.1754	11.5124	13.0255	13.0881	12.9324	12.8175	13.002	12.9311
C2	9.05965	9.20842	9.59609	9.02346	9.00428	9.10911	8.07503	8.08753	7.89664
C2	12.8204	12.8536	13.0492	14.3603	14.3541	14.4403	14.8867	14.8669	14.8401
C2	11.3314	11.5477	11.8293	14.1198	14.1339	14.3878	14.317	14.2405	14.0857
C2	11.3336	11.3904	11.2184	13.5282	13.4892	13.4745	14.178	14.247	14.0991
C2	6.62014	6.45062	6.93734	7.54517	7.17368	7.43756	9.94704	10.4755	10.0219
C2	10.5484	10.7991	11.1905	12.0628	12.06	12.2576	12.7146	12.8993	12.6734
C2	8.18177	8.32913	7.70615	10.3251	10.0876	9.89397	11.2538	11.5052	11.3884
C2	8.56593	8.49266	8.45991	8.85306	7.77064	8.10611	7.87317	8.08189	8.18516
C2	9.52697	9.64367	9.93328	10.0627	9.92273	9.97597	10.5613	10.5976	10.6748
C2	9.39782	9.44025	9.60697	10.8776	10.8281	10.8992	11.9748	12.017	11.9208
C2	11.2486	11.2464	11.6829	11.5424	11.4278	11.5574	11.5112	11.8784	11.4324

## Sheet: Figure 6D
#1.3
3321	12	1	0
id	dendrogram_cut	D1_1	D1_2	D1_3	D3_1	D3_2	D3_3	D5_1	D5_2	D5_3	D7_1	D7_2	D7_3
Tet1	1	5.67	4.93	5.16	5.45	5.18	5.33	5.36	5.53	5.59	6.23	6.33	6.34
Ifnz	1	4.85	3.62	4.27	4.68	3.87	2.41	4.19	4.64	4.47	5.73	5.75	5.33
Efna5	1	4.8	4.17	4.6	4.76	3.97	4.62	4.6	4.58	4.66	5.57	5.3	5.45
C2cd6	1	4.68	3.87	4.02	4.83	4.34	4.15	4.83	4.37	4.07	5.39	4.8	5.06
Camk1d	1	5.24	5.07	4.86	6.06	5.28	5.11	5.73	5.59	4.97	6.36	5.86	6.05
Epb41l4a	1	4.04	3.75	3.71	4.32	3.66	3.62	4.23	4.01	3.75	5.32	4.87	4.66
Slitrk1	1	4.74	4.25	4.71	5.62	4.69	4.97	5.27	4.97	4.6	5.45	5.35	5.41
Gria2	1	4.04	3.62	3.82	4.97	2.98	4.15	4.72	3.78	3.46	5.03	4.8	4.85
Erbb4	1	3.66	3.28	3.25	3.96	3.54	4	4.36	3.04	3.61	4.53	5.13	5.01
Galntl6	1	4.8	4.33	3.71	5.4	4.58	4.52	4.89	4.37	4.47	5.54	5.82	5.41
Gm15934	1	4.85	5.19	4.86	6.09	5.62	5.67	5.93	5.9	6.03	6.3	5.96	6.19
Kalrn	1	3.8	3.03	3	4.42	3.77	3.83	4.15	3.9	4.16	4.19	4.12	5.11
Flnb	1	3.66	3.87	3.58	4.68	4.05	3.83	4.54	4.01	4.53	4.89	4.25	4.9
Egfem1	1	4.32	4.6	3.93	5.77	4.69	4.62	5.5	4.82	4.92	6.28	5.4	5.93
Qsox1	1	3.5	2.41	3.43	4.32	4.13	3.62	4.5	3.64	4.24	4.53	4.36	4.27
Zfp217	1	4.91	4.54	4.6	5.36	5.07	5.14	5.5	5.07	5.14	5.82	5.4	5.69
Sbspon	1	4.54	4.08	4.6	5.15	4.73	4.85	5.14	4.97	4.77	5.45	5.4	5.29
Adarb2	1	2.41	3.03	3.25	4.09	3.66	3.36	4.39	4.01	3.86	5.18	4.94	5.01
Dapk1	1	3.05	3.28	3.71	5.2	3.97	4.08	5.23	5.2	4.97	5.98	5.35	5.98
Lypd6	1	5.15	4.78	4.91	5.97	5.6	5.8	6.05	5.9	5.68	6.06	6.05	6.53
Irf1	1	4.4	3.87	4.41	5.4	5	4.97	5.29	5.02	4.66	5.94	5.13	5.2
Gm10556	1	3.5	2.41	3.43	5.31	5.04	4.62	5.27	5.02	4.82	5.6	5.07	5.29
Gabra2	1	3.05	3.03	3	4.42	3.39	3.62	4.6	3.9	3.27	4.64	4.25	4.27
Nhsl1	1	4.14	4.25	4.27	5.31	4.05	4.67	5.17	4.92	5.3	5.57	5.4	5.69
Pou3f3	1	3.31	4.17	3.82	4.97	3.21	3.73	4.5	4.44	4.24	5.03	4.87	5.37
Cerkl	1	3.31	4.66	4.02	5.36	3.77	4.29	5.23	5.02	4.92	5.98	5.45	5.37
C130071C03Rik	1	2.41	3.46	3.71	4.6	3.21	3.83	4.5	3.48	3.75	5.32	3.99	5.01
Uaca	1	3.66	3.75	4.02	4.68	3.87	3.83	4.91	4.01	4.16	5.03	4.72	4.96
Mycn	1	4.04	2.41	3.25	4.32	2.98	3.19	4.72	3.64	4.47	4.53	4.55	4.72
Nsun7	1	4.23	3.46	4.11	4.76	3.66	4.29	4.89	4.64	4.4	4.85	4.94	5.16
Zfp488	1	5.64	5.19	5.2	5.91	5.49	4.67	5.82	5.28	5.59	6.44	6.25	6.36
Myo16	1	4.04	3.28	3	4.83	3.54	3.5	4.39	3.78	4.24	5.39	5.13	5.16
Spsb4	1	4.23	3.28	3.43	4.83	4.05	3.19	4.54	4.2	4.77	5.22	4.64	5.59
Scara5	1	2.41	2.41	3	2.41	2.41	3.5	3.64	3.29	4.16	3.82	3.99	3.33
Zc3h7a	1	4.8	4.66	5.04	4.83	4.69	5.44	5.66	5.59	5.74	5.96	5.71	5.25
Lypd8l	1	4.61	4.17	5.23	4.68	4.41	5	5.66	4.97	5.68	5.85	5.4	5.75
Ptch1	1	3.31	3.28	3.82	3.81	3.77	4.62	4.47	4.01	4.24	5.39	3.99	4.79
Mdga2	1	3.8	3.75	4.41	5.09	4.69	5.21	5.12	4.7	5.47	5.89	5.07	5.37
Tenm4	1	3.5	3.87	3.93	4.76	4.58	4.85	5.06	4.37	5.22	5.22	5.01	5.01
Hdac9	1	2.41	2.41	2.41	2.41	3.39	3.19	3.64	3.04	3.97	4.33	4.36	4.52
Mdga2	1	4.23	5.23	5.23	5.54	6.13	6.18	6.43	6.07	6.54	6.87	6.71	6.93
H2-Q4	1	4.04	4.47	4.6	4.6	5	5.18	5.1	4.97	5.22	5.32	5.45	5.56
Btbd11	1	3.92	4.88	4.41	5.36	5.31	5.39	5.61	5.24	5.53	5.94	5.54	6.19
Osbpl3	1	4.4	4.25	4.2	4.76	4.87	5.27	5.45	4.7	5.26	6.55	5.58	6.03
Eya1	1	3.8	3.28	3.71	3.81	4.13	4.15	5.27	4.64	4.92	5.07	5.45	5.2
Fgf10	1	4.96	4.25	4.48	4.97	5.04	5.49	5.53	5.2	5.37	5.57	5.82	5.59
Pros1	1	3.31	3.75	3.93	3.81	4.05	4.29	4.78	4.51	4.53	4.64	5.4	5.41
Gpr37	1	3.8	3.98	4.41	4.32	4.58	4.81	5.14	4.64	5.14	5.07	5.4	5.69
Fgf10	1	5.95	6.52	6.32	6.6	6.99	7.12	7.61	7.28	7.33	7.72	7.48	7.97
Fgfr2	1	4.68	4.72	4.66	4.9	5.11	5.18	5.84	5.46	5.62	5.75	5.67	6.05
Ssu2	1	3.05	3.46	3	3.42	3.66	3.83	4.54	3.78	4.16	4.33	4.25	4.59
Cntnap5a	1	3.66	3.75	3.71	4.21	4.69	4.57	4.66	4.82	4.92	5.18	4.94	5.25
Cntnap5b	1	4.32	3.98	4.41	4.42	4.73	4.52	5.03	5.24	5.33	5.82	5.71	5.87
Gm36908	1	3.66	3.28	3.71	4.32	4.83	4.76	5.69	6.09	5.98	6.36	6.28	6.3
Sgcd	1	4.32	3.98	4.81	4.68	5.38	5.11	6.15	5.97	6.07	6.53	6.48	6.89
Gja1	1	5.54	5.31	5.55	6.2	6.5	6.36	7.38	7.25	7.1	7.85	7.42	7.82
Elavl2	1	2.41	2.41	3.25	4.76	5.15	4.76	5.43	5.43	5.3	5.7	5.54	6.19
Grip1	1	4.14	4.08	4.41	5.15	5.25	4.52	5.66	5.65	5.71	6.59	6.2	6.34
Jcad	1	4.85	4.08	4.48	5.62	5.81	5.78	6.65	6.31	6.72	6.92	6.84	6.91
Palmd	1	4.68	4.25	4.81	5.26	5.7	5.49	6.03	5.65	5.94	6.52	6.38	6.44
Ednrb	1	6.55	6.22	6.06	6.28	6.59	6.71	7.14	7.12	7.34	7.66	7.4	7.66
Pdzrn4	1	3.8	3.46	3.25	3.42	4.73	3.92	5.67	5.07	5.26	6.32	6.28	6.26
Antxr1	1	3.92	4.08	3.43	3.96	4.28	4.15	4.5	4.37	4.71	5.22	4.8	5.06
Gli2	1	3.66	3.62	3.82	4.68	4.34	4.67	5.34	5.32	5.14	6.12	5.78	5.93
Grip1	1	5.2	4.78	5.12	6.15	5.55	5.39	6.66	6.6	6.41	7.26	6.96	7.23
Gli2	1	4.4	4.17	4.11	5.49	5	5.3	6.78	6.44	6.39	6.93	6.56	7.36
Adarb2	1	5.24	4.33	4.2	6.25	5.62	5.62	7.01	6.49	6.49	7.69	6.97	7.57
Pantr2	1	3.31	3.46	3.25	3.96	3.87	3.5	4.6	4.37	4.32	4.64	4.64	4.72
Plekha7	1	4.68	4.17	4.11	5.26	5.22	4.81	5.9	5.28	5.53	6.1	6.08	6.34
Cd24a	1	3.92	3.28	3.43	4.42	4.13	3.5	5.08	4.64	4.71	5.75	5.5	5.63
Cdh20	1	3.31	3.28	3.25	4.9	4.69	4.67	5.6	5.43	5.62	6.21	5.63	6.03
Gbp7	1	5.54	5.02	5.27	6.4	6.37	5.75	6.66	6.57	6.88	7.4	6.99	7.07
Luzp2	1	3.31	2.41	3.43	4.09	3.97	3.83	4.78	4.58	4.77	5.89	5.35	6.05
St8sia2	1	4.8	4.54	4.6	5.15	5.28	5.08	5.73	5.46	5.47	5.96	5.82	6.3
Tmem98	1	4.32	4.08	3.93	5.36	5.04	4.67	5.66	5.36	5.68	6.14	6.08	5.98
Gldc	1	4.47	4.6	4.41	6.09	5.38	5.24	7.14	6.52	6.88	7.83	7.42	7.63
Elavl2	1	4.8	4.6	4.6	5.36	5.11	5	6.22	5.85	5.94	6.64	6.36	6.56
Pdgfra	1	3.5	3.28	3	4.09	4.05	3.83	4.69	4.44	4.47	5.82	5.01	5.29
Kit	1	4.54	4.78	4.48	5.81	5.28	5.36	5.96	5.46	5.81	7.15	6.38	6.71
Gli2	1	2.41	3.62	3.25	4.52	4.13	4.08	5.31	5.02	4.53	5.42	5.19	5.33
Syngr2	1	4.74	5.15	4.76	5.36	5.25	5.33	6.22	5.56	5.96	6.4	6.05	6.38
Tox3	1	2.41	3.46	3	4.52	4.78	4.29	5.25	5.2	5.06	6.16	5.35	6.1
Slc35f1	1	5.87	6.38	6	6.87	6.5	6.75	7.15	7.01	7.38	7.85	7.6	7.65
B3gnt5	1	4.47	4.66	4.6	5.4	5.34	5.39	6.66	6.47	6.64	7.33	6.82	7.32
AI593442	1	5.43	6.18	5.77	7.01	6.44	6.83	7.54	7.33	7.36	7.99	7.63	7.99
Antxr2	1	2.41	3.62	3	4.32	4.13	3.92	5.23	4.97	5.53	6.74	6.45	6.44
Atoh1	1	5.32	6.48	6.1	6.9	6.69	6.51	7.36	7.07	7.38	7.74	7.53	7.68
Pantr2	1	4.32	3.75	4.34	4.52	4.47	4.93	5.27	4.82	5.3	6.04	5.4	5.41
Wipf1	1	4.61	4.4	4.86	5.58	5.15	5.59	6.16	5.74	6.34	6.85	6.41	6.4
Sash1	1	5.2	5.23	5.67	6.49	6.37	6.58	7.48	7.25	7.46	7.87	7.6	7.71
Nfe2l2	1	3.8	4.08	4.41	4.9	4.96	5.14	5.85	5.5	5.57	6.1	5.86	5.87
Oxr1	1	3.5	4.6	3.93	4.83	5.38	5.49	5.97	5.88	5.98	6.3	6.05	6.05
Epha6	1	4.47	4.47	4.48	5.2	5.04	5.04	6.02	5.82	5.94	6.41	6.11	6.49
Lmcd1	1	3.31	3.75	3.82	4.42	4.28	4.52	5.08	4.82	5.06	5.6	5.45	5.81
D130009I18Rik	1	3.05	3.62	2.41	3.81	3.77	4.15	4.23	4.2	4.4	4.64	4.36	4.85
Grb14	1	5.95	5.95	5.82	6.09	5.98	6.15	6.91	6.4	6.67	7.55	7.18	7.59
Plppr1	1	3.31	3.98	3	4.42	4.34	4.52	5.08	4.76	4.82	5.25	5.25	5.72
Mir466f-4	1	3.31	3.62	3.43	3.81	3.66	4.08	4.47	4.2	4.47	4.47	5.07	4.9
Adamts20	1	4.23	4.72	4.41	5.03	4.69	4.89	5.21	5.07	5.1	5.29	5.92	5.87
Penk	1	6.54	6.84	6.52	7.12	6.82	6.85	7.29	7.25	7.66	7.7	7.9	7.82
Gm36908	1	4.32	4.54	4.27	4.97	5.52	5.24	6.04	5.71	5.96	6.32	6.38	6.63
Matn2	1	4.91	4.66	4.6	5.45	5.98	5.49	6.57	6.35	6.51	6.55	6.69	6.83
Chodl	1	5.01	4.66	4.54	5.94	6.37	6.01	6.66	6.66	6.92	7.31	7.17	7.44
Frmd4a	1	4.23	4.17	3.82	4.32	4.58	4.35	5.55	4.82	4.82	6.18	5.78	6.3
Cldn1	1	4.8	4.25	4.34	4.97	5.31	5.44	5.61	5.59	6.07	6.08	6.14	6.3
Gpr149	1	4.8	4.66	4.71	5.58	5.49	5.64	6.03	5.8	5.81	6.36	6.73	6.79
Phgdh	1	4.68	4.54	4.11	5.45	5.11	5.3	6.08	5.68	5.76	6.26	6.41	6.46
Luzp2	1	3.8	3.28	3.58	4.52	4.21	4.35	5.61	5.07	5.47	6.08	6.05	6.38
Spsb4	1	5.7	4.93	5.64	6.12	6.07	6.1	6.53	6.39	6.47	6.76	6.63	7.02
Vwc2l	1	5.11	4.88	4.86	5.26	5.07	5.42	5.67	6	5.86	6.44	6.14	6.58
Apol7d	1	5.84	5.51	5.37	6.65	6.31	6.91	7.34	7.39	7.33	7.75	7.42	7.93
Tmem196	1	5.92	5.31	5.91	6.97	6.96	7.09	7.63	7.74	7.74	7.83	7.74	8.02
Gm15412	1	4.96	4.72	4.81	5.31	5.31	5.47	5.97	6.04	6	6.28	6.28	6.44
Gpr149	1	4.47	3.62	3.93	4.42	4.13	4.62	4.69	4.97	4.71	5.14	5.19	5.33
Gja1	1	4.61	4.08	4.54	5.26	5.55	5.36	5.81	5.8	5.76	5.85	5.96	6.08
Bmpr1b	1	5.78	5.19	5.43	6.2	6.26	6.23	6.94	6.99	6.71	7.43	7.35	7.63
Il20ra	1	5.06	4.93	4.81	5.03	5.07	5.33	5.63	5.9	5.79	6.02	6.2	6.3
Kcnip4	1	4.61	3.98	3.93	4.32	4.96	4.76	5.84	6.07	6	6.32	6.2	7.08
Gm13133	1	5.67	5.45	5.23	5.58	5.98	5.69	6.35	6.22	6.19	6.38	6.48	6.58
Prex2	1	4.61	4.54	4.2	5.45	4.83	5.49	5.58	5.5	4.97	5.8	5.67	5.59
Tnfrsf22	1	4.85	4.83	4.81	4.83	5	5.11	5.32	5.2	5.01	5.92	5.82	5.78
Thsd7b	1	6.84	6.77	6.7	7.29	7.37	7.48	7.99	7.8	7.79	8.54	8.16	8.35
Adamts7	1	4.96	4.88	4.6	5.31	5.04	5.57	6.57	6.37	6.21	6.82	6.73	6.76
Pde5a	1	4.54	4.08	4.11	5.7	5.43	5.73	6.54	6.37	6.3	7.01	6.87	6.98
Elavl2	1	4.91	4.33	4.71	5.49	5.57	5.84	6.53	6.57	6.37	7.23	6.63	6.97
Aplnr	1	2.41	2.41	3	3.42	4.05	4.52	4.54	4.82	4.4	5.32	4.72	5.06
Pmepa1	1	5.15	5.82	5.86	5.91	6.47	6.65	6.5	6.87	6.47	7.03	7.02	6.89
Ppm1e	1	2.41	3.03	3	3.96	4.13	4.15	4.91	4.44	4.4	4.75	5.19	5.01
Spertl	1	3.8	4.17	3.93	5.26	5.34	5.39	6.05	5.95	5.79	5.94	6.11	6.49
Smo	1	2.41	3.87	3.58	4.09	4.41	4.29	5.48	5.11	4.6	5.32	5.58	5.75
Efs	1	3.5	3.87	4.02	5.15	5.55	5.75	6.34	6.51	6.11	6.35	6.56	6.62
Xkr5	1	3.05	3.46	3.43	3.63	3.77	3.92	4.69	4.87	4.53	5.32	5.58	5.45
Cxcr4	1	5.43	5.19	5.12	6.06	6.04	6.1	6.34	6.22	6.09	6.47	6.23	6.74
Kif7	1	3.5	3.62	3.25	4.09	3.66	4.57	4.81	4.92	4.66	5.14	4.8	5.52
Tcf7l2	1	4.74	5.07	4.66	5.74	5.94	6.27	6.8	6.62	6.3	7.3	6.73	6.98
Nfe2l2	1	3.66	3.75	3.58	4.42	4.73	4.62	5.5	4.92	4.87	5.75	5.07	5.59
BC106179	1	2.41	2.41	2.41	3.13	3.21	3.36	4.05	4.01	3.46	5.07	4.72	5.29
AI593442	1	4.47	4.93	4.54	4.97	5	5.04	6.08	5.74	5.68	6.21	6.17	6.26
B230216N24Rik	1	2.41	2.41	2.41	3.13	3.39	3.36	4.23	3.48	3.86	4.8	3.65	4.27
Litaf	1	5.01	4.98	5.04	5.36	5.62	5.73	6.12	5.85	5.98	6.47	6.11	6.32
1700029F12Rik	1	3.92	4.6	4.76	4.9	5.34	5.24	5.88	5.53	5.57	6.06	5.63	5.87
4930443O20Rik	1	4.14	4.25	4.27	4.52	5.4	4.85	5.93	5.62	5.84	6.08	5.89	5.95
Lama1	1	6.99	6.9	6.88	7.9	8.04	8.08	8.58	8.18	8.4	8.64	8.21	8.48
Fbxl7	1	6.4	6.48	6.6	7.99	8.01	8.22	8.73	8.49	8.69	8.91	8.28	8.73
Dlgap2	1	5.11	4.72	5.16	6.47	6.53	6.57	7.29	7.09	7.1	7.53	6.89	7.49
Vangl1	1	3.92	4.25	4.41	4.76	5.49	5.75	6.46	5.5	5.98	6.5	5.86	6.03
Gbp5	1	3.31	4.25	3.43	4.09	4.34	4.62	5.06	4.58	4.87	5.54	4.8	5.2
Enc1	1	4.8	5.27	4.81	4.68	5.18	5.3	5.86	5.5	5.47	6.33	5.3	5.98
Ebf3	1	3.8	4.08	3.93	3.96	3.87	4.81	5.6	5.07	5.44	5.8	5.19	5.72
Pdzrn4	1	4.14	3.28	3.43	3.13	3.77	3.92	5.52	4.64	4.71	5.57	4.87	5.45
6720468P15Rik	1	4.14	3.98	4.11	3.63	4.41	4.29	4.6	4.51	4.6	5.42	5.3	4.59
Gm6249	1	3.5	3.28	3.25	3.13	3.66	3.62	4.96	4.11	4.53	4.98	4.55	4.52
Aff1	1	3.5	3.28	3.43	3.42	3.54	3.83	4.72	3.48	4.16	4.75	4.36	4.66
1700122O11Rik	1	4.8	4.25	3.58	4.52	4.41	5.11	5.08	5.02	4.71	6.02	5.63	5.11
Togaram2	1	4.91	4.17	4.27	4.83	4.58	5	5.27	5.36	4.97	5.51	5.54	5.29
Kif16b	1	3.5	3.28	3	3.96	3.39	4.22	3.71	4.11	3.97	4.59	4.46	4.07
Serpina3f	1	3.92	3.87	3.71	4.32	3.77	4.41	4	3.9	4.07	5.11	4.8	4.79
Mecom	1	3.92	3.98	3	4.21	3.87	4.76	4.28	3.9	4.32	5.03	4.36	5.06
Fhl2	1	6.16	5.48	5.64	6.51	6.42	6.77	6.48	6.69	6.74	6.84	6.75	7.09
Togaram2	1	3.66	3.03	3	4.21	3.66	4.29	4.23	4.2	4.4	4.4	4.64	4.79
Dse	1	3.05	3.03	2.41	3.13	2.98	3.83	3.04	3.9	3.86	3.92	4.36	4.52
Sh2d4a	1	5.64	5.38	5.4	5.49	5.28	5.88	5.61	5.88	6.05	6.19	6.2	6.55
Frmd4a	1	3.31	3.28	3.58	3.63	3.21	4.15	4.32	4.2	4.6	4.75	4.72	4.96
Chrm2	1	5.24	4.78	5.04	5.26	4.83	5.39	5.63	5.32	5.57	6.35	6.36	6.1
Gm10406	1	3.8	4.08	4.48	5.03	4.41	5.14	5.17	4.97	5.01	5.03	5.58	5.84
Clip4	1	3.31	3.75	3	3.96	3.87	4.35	4.39	4.29	3.97	4.26	4.55	4.66
Cald1	1	3.05	3.03	3	3.13	3.39	3.5	4.1	4.01	3.46	3.82	4.36	4.17
Rtl9	1	4.23	3.62	3.43	4.6	3.97	4.72	4.86	4.87	4.4	4.64	4.87	5.11
Col5a2	1	3.5	3.75	3.93	3.96	3.66	3.92	3.95	4.29	3.97	4.89	4.87	5.37
L3mbtl4	1	2.41	3.28	3.58	3.42	3.21	3.19	3.77	4.01	3.97	4.47	4.25	4.85
Itprip	1	3.66	3.46	4.02	4.21	3.39	3.83	4.5	5.28	4.77	4.8	4.72	5.01
Gli2	1	3.31	3.28	3.71	4.32	4.28	4.29	5.63	5.77	6.05	6.52	5.92	6.22
Rassf3	1	4.54	3.28	3.82	5.31	4.78	5.11	6.21	6.24	6.46	7.01	6.63	7.4
Vcan	1	4.61	3.87	4.54	5.26	4.47	4.97	5.06	5.32	5.53	6.08	5.67	5.9
Gpr37	1	6.11	5.66	5.97	6.58	6	6.23	6.66	6.57	6.78	6.96	6.69	7.27
Mir763	1	6.02	5.85	6.23	6.55	6.15	6.54	6.64	6.83	6.71	7.18	6.8	7.26
Elavl2	1	4.47	4.4	4.66	6.15	5.86	6.01	6.8	6.8	6.75	6.92	6.87	7.24
Gm3411	1	6.7	6.35	6.16	6.87	6.51	6.64	7.08	7.22	7.17	7.8	7.38	7.69
Abracl	1	3.31	3.28	3	5.09	4.47	4.41	5.36	5.46	5.4	6.08	5.63	6
Grip1	1	4.47	4.25	4.2	5.45	5.38	5.39	5.81	5.88	5.89	6.6	5.99	6.6
Stx2	1	5.24	5.02	5	6.23	5.92	5.64	6.2	6.29	6.36	6.53	6.38	6.63
Grm3	1	4.4	4.78	4.02	5.15	5.11	5.14	5.21	5.32	5.33	5.36	5.35	5.45
Cd24a	1	3.31	3.46	3.43	3.63	3.39	2.96	4.19	4.2	4.77	4.94	4.46	4.79
4921513I03Rik	1	3.05	3.75	3.43	3.96	3.77	3.36	4.32	4.2	4.97	5.14	4.72	4.85
Tmem215	1	5.84	5.41	5.27	6.03	5.57	5.36	6.38	6.11	6.46	6.56	6.48	6.49
Pdlim3	1	4.68	4.66	4.48	5.15	4.78	4.41	5.19	5.07	5.26	5.89	5.5	5.75
St8sia2	1	5.7	5.57	5.55	6.06	5.6	5.3	7.31	6.83	6.96	7.9	7.17	7.58
Zfp36l1	1	4.32	4.93	4.41	5.2	5.38	4.93	5.47	5.62	5.47	5.65	5.75	5.69
Myb	1	4.47	4.33	4.11	4.9	4.91	4.76	4.96	5.07	5.3	5.94	6.02	5.75
Stbd1	1	5.2	5.48	5.08	5.74	5.77	5.62	6.17	6.22	6.25	6.4	6.48	6.44
BC039771	1	3.8	4.25	3.58	4.32	4.69	4.29	4.6	4.76	4.92	5.18	5.13	5.01
Prdm6	1	5.95	5.87	5.89	6.47	6.42	5.95	6.45	6.84	6.54	6.91	6.91	6.98
Hdac9	1	3.31	2.41	2.41	3.63	3.97	2.96	4.75	4.97	4.92	5.03	5.07	5.41
Cyp4v3	1	4.4	3.98	4.02	4.42	4.47	4.08	4.57	4.82	4.66	4.94	5.3	5.06
Amotl1	1	4.68	4.47	4.6	5.26	5.43	5.14	5.73	5.93	5.81	6.36	6.28	6.24
Myb	1	4.74	5.19	3.82	5.4	5.49	5.08	5.27	5.53	5.76	6.28	5.92	6.03
Pmepa1	1	5.54	5.77	5.64	6.06	6.11	5.73	5.81	6.28	6.47	6.67	6.65	6.83
9330158H04Rik	1	3.5	3.75	3.58	3.96	3.87	3.73	4.15	4.37	4.53	4.89	4.8	4.85
Palld	1	5.64	5.69	5.4	5.97	6.06	5.49	6.24	6.57	6.52	6.72	6.25	7.02
Acadl	1	4.14	3.62	3.71	4.76	4.34	3.92	4.57	5.28	5.06	4.89	5.19	5.41
Mir7009	1	5.64	5.19	5.08	5.91	5.77	5.52	5.86	6.11	6.19	6.08	6.02	6.3
Mir383	1	3.05	3.03	3	3.81	3.66	2.96	3.71	4.87	3.75	4.4	4.36	4.72
Ceacam-ps1	1	4.85	4.4	3.93	4.68	4.63	3.83	4.69	5.28	5.06	5.39	5.13	5.52
Luzp2	1	3.66	3.03	2.41	3.42	3.66	2.96	4.94	5.02	4.87	5.48	5.01	5.84
Mir673	1	5.01	4.88	4.11	4.97	4.83	4.41	5.4	5.16	5.59	5.62	5.45	5.52
Asap3	1	4.91	4.54	3.71	4.97	4.47	4.41	4.83	4.97	5.01	5.68	5.01	5.37
Stc1	1	4.14	4.08	3.43	3.96	3.77	3.83	4.43	4.51	4.6	5.25	5.01	5.45
Cdh12	1	4.74	4.6	4.11	4.83	4.47	4.52	5.27	5.02	5.47	5.68	6.11	6.03
Glb1l2	1	3.92	3.75	3.43	3.81	3.66	3.19	4.47	4.58	4.82	4.89	5.3	5.16
Kcnh7	1	3.92	3.87	3.43	4.42	3.54	3.73	3.64	4.37	4.53	5.14	5.19	4.66
Frmd4a	1	4.04	3.75	3.71	4.42	3.87	4.08	3.95	5.02	4.53	5.32	4.64	4.59
Mrgprg	1	4.68	4.6	4.11	5.03	4.05	4.41	4.78	5.56	5.22	6.12	5.54	5.25
Btbd11	1	3.5	3.75	3.43	4.32	3.97	4.08	4.78	4.97	4.53	4.94	5.01	4.96
Bok	1	3.05	3.28	3	3.81	3.77	3.62	4.54	4.82	4.66	4.94	5.07	4.59
Arhgap24	1	4.74	5.31	4.76	5.54	5.34	5.33	5.86	6.15	5.65	6.64	6.33	6.05
Prkd1	1	3.31	3.87	3.25	4.09	3.87	3.73	4.47	4.29	4.32	5.39	5.25	5.06
Itprip	1	3.66	3.98	3.82	4.32	4.28	3.92	4.75	4.51	4.4	5.22	5.35	5.11
Wipf1	1	4.4	4.6	4.48	4.97	4.91	4.35	5.38	5.46	5.3	6.08	5.5	5.87
Ebf3	1	4.04	4.54	3.25	4.83	4.21	4.15	4.75	4.87	4.4	5.75	5.54	5.01
Hdac9	1	4.61	4.47	3.82	5.66	5.34	5.04	5.78	5.59	5.65	6.41	5.78	6.26
Prr5	1	5.67	5.6	5.3	6.87	6.23	6.41	7.17	6.79	6.65	7.38	6.89	7.01
Epb41l2	1	3.66	3.46	3.43	3.96	3.66	3.73	4.57	4.01	4.24	5.07	4.55	4.85
Sema6d	1	6.63	6.22	5.93	7.01	6.74	6.77	7.47	7.05	7.4	7.51	7.44	7.48
Camk1d	1	5.06	5.11	4.2	5.62	5.07	5.18	6.66	5.77	5.57	6.99	6.36	5.9
Igfbpl1	1	5.01	4.66	4.6	6.45	5.34	5.78	7.62	7.19	6.81	7.92	7.39	7.2
Chrna3	1	6.81	6.98	6.81	7.53	7	7.24	7.9	7.68	7.54	8.46	8.22	8.15
Gm3264	1	7.03	6.79	6.72	7.2	6.73	7.18	7.61	7.47	7.35	7.82	8	7.7
Gm10406	1	6.68	6.65	6.58	7.09	6.58	6.88	7.47	7.48	7.19	7.69	7.75	7.66
Smo	1	3.66	3.46	2.41	3.81	3.21	3.62	4.54	3.9	3.97	5.18	4.72	4.59
Gm3264	1	6.11	5.82	5.82	6.23	5.98	5.92	6.73	6.2	6.05	6.91	6.92	6.82
Neto1	1	5.24	4.6	4.81	5.49	4.87	4.85	5.97	5.68	5.76	6.19	6.2	6.19
C1ql1	1	4.47	3.98	3.25	4.9	4.47	4	5.08	4.82	5.01	5.54	5.82	5.2
Doc2a	1	5.87	5.45	5.43	6.15	5.88	5.75	6.22	6.15	6.17	6.57	6.78	6.55
Jcad	1	4.68	4.08	3.43	5.2	4.91	4.15	5.48	5.24	5.22	5.75	5.67	5.66
Prokr1	1	5.4	5.23	5.2	5.97	5.62	5.36	6.72	6.52	6.19	6.99	6.94	6.89
Gramd1b	1	3.31	2.41	2.41	3.42	3.21	2.96	3.64	3.64	3.46	3.92	4.55	3.83
Cdh20	1	3.8	3.03	3	4.9	4.53	2.96	5.14	4.7	4.53	5.6	4.72	4.96
Shb	1	5.32	5.27	4.48	5.77	5.25	5.14	6	6.13	5.62	6.8	5.63	6.03
Antxr2	1	3.31	3.28	3	4.21	3.21	2.96	4.6	4.29	4.07	5.25	4.8	5.16
Insyn2a	1	6.78	6.81	6.41	7.07	6.74	6.75	7.7	7.18	7.15	8.04	7.37	7.53
Pard3b	1	3.5	3.46	3.82	3.81	3.54	3.36	4.15	4.01	3.97	4.75	4.72	5.01
Cd24a	1	3.31	2.41	3.58	2.41	3.54	3.19	4.43	4.29	3.46	5.07	4.94	5.52
Prickle2	1	4.04	3.87	4.11	3.96	4.13	3.92	5.32	4.87	4.71	5.36	5.58	5.56
Tmem200a	1	3.05	2.41	3.43	3.42	3.39	3.19	4.19	4.11	4.07	4.1	5.01	4.44
Zeb2	1	2.41	2.41	3	2.41	2.41	2.96	3.89	3.29	3.27	3.82	4.25	4.36
Sash1	1	3.8	3.03	4.2	3.96	4.28	4.47	4.47	4.64	4.97	5.07	5.5	5.25
D16Ertd472e	1	3.05	3.03	3.25	3.13	3.77	3.92	3.95	4.44	4.24	4.59	4.64	5.29
Decr1	1	3.05	3.03	3.43	3.13	4.21	3.83	4.28	4.64	4.87	4.98	5.07	5.11
Prkd1	1	3.66	4.17	3.93	3.63	4.47	4.62	4.94	5.07	5.18	5.62	5.67	5.84
Etl4	1	4.23	4.33	4.6	3.63	4.69	4.67	5.4	5.53	5.57	6.16	5.71	6.44
BC106179	1	3.05	3.03	3.25	2.41	3.21	3.62	4.15	4.11	3.97	4.47	5.19	4.36
Prkd1	1	3.5	3.46	3.58	2.41	3.66	3.62	4.32	4.64	3.97	4.64	5.07	5.01
Vangl1	1	3.5	3.46	3.82	3.13	3.97	4.29	4.69	4.7	4.24	4.75	4.8	4.9
Lrrc8c	1	3.66	3.75	4.02	3.63	4.69	3.83	4.75	4.76	4.71	5.42	5.01	5.37
Casq2	1	3.5	3.46	3.58	2.41	4.05	3.62	4.72	4.29	4.4	4.4	5.19	4.72
Grid2ip	1	3.5	3.28	3.71	3.13	3.97	4	4.6	4.11	4.16	4.47	4.55	4.66
Msn	1	4.04	3.46	4.02	3.81	4.21	4	4.78	4.76	4.97	4.47	5.07	5.45
Acaa2	1	4.47	3.46	4.02	4.32	4.34	4.29	5.03	4.58	5.1	5.78	4.46	5.01
Gpr45	1	3.8	3.28	2.41	3.42	3.77	4	4	4.11	4.4	5.03	4.25	4.27
Nps	1	3.66	3.46	3.58	3.13	3.87	3.83	4.23	4.29	4.66	4.8	4.46	4.72
Ano4	1	6.13	5.57	5.5	5.88	5.94	5.57	6.15	6.31	6.37	7.1	6.54	6.95
Dmrtb1	1	5.54	5.02	5.04	5.2	5.46	5.36	5.53	5.56	5.81	6.21	5.92	6
Peg12	1	4.14	3.03	3.43	4.09	4.13	3.92	4.54	4.58	4.97	5.29	4.72	5.72
Cldn11	1	5.36	4.83	4.81	4.97	5.31	5.21	5.66	5.53	5.74	5.92	6.08	6.3
2610042L04Rik	1	6.34	5.69	5.5	6.28	6.18	6.03	6.48	6.39	6.29	7.07	6.78	6.86
Greb1l	1	5.2	4.08	4.66	5.03	4.73	4.72	5.48	5.39	5.44	5.92	5.5	5.78
Gldc	1	4.96	4.33	4.66	4.83	4.83	4.89	6.04	5.8	5.65	6.84	5.75	6.7
Dpyd	1	5.43	4.54	4.71	5.15	4.87	4.93	6.12	5.46	5.57	6.04	6.02	5.84
Frmd3	1	5.67	5.38	4.71	5.4	5.31	5.39	6.15	5.95	5.59	6.44	6.23	6.15
Idh2	1	3.66	3.03	2.41	3.42	3.54	3.62	4.1	3.9	3.75	4.4	4.72	3.83
Pcsk5	1	5.01	4.08	4.86	4.42	4.21	4	4.99	4.87	5.14	6.32	5.54	6.24
Pak5	1	3.66	3.62	3.25	3.63	2.98	3.19	4.47	3.64	4.16	4.85	4.12	4.72
Tenm3	1	4.61	3.46	4.2	4.09	3.66	4.15	4.63	4.11	4.53	5.42	5.13	5.59
Rapgef5	1	4.32	3.46	3.58	4.42	4.13	3.83	4.57	3.9	4.66	4.8	5.07	4.96
Efs	1	3.5	2.41	2.41	3.96	4.05	3.19	3.71	3.48	4.07	4.1	4.12	4.44
Fstl1	1	3.92	3.46	3.71	4.83	4.53	4.22	4.78	4.2	4.92	5.07	5.25	5.56
Qsox1	1	4.32	3.87	4.11	4.83	4.73	4.15	4.99	4.51	5.47	5.89	5.25	5.01
Tmcc3	1	5.43	4.78	5.16	5.2	5.46	4.93	5.56	5.46	5.62	6.4	6.14	6.3
Zfp800	1	5.43	4.47	4.76	5.26	5.62	5.21	5.58	5.56	6.05	6.46	5.92	6.32
Tgif2	1	4.14	3.75	3.93	4.32	4.91	4	5.14	4.87	5.1	5.51	5.45	5.25
Tshz2	1	3.5	3.28	2.41	3.42	4.13	3.36	4.28	3.78	4.6	4.98	4.87	4.85
Gm3500	1	5.6	5.69	5.47	5.94	6.06	5.39	6.17	6.07	6.19	6.44	6.48	6.65
Gm3500	1	5.6	5.69	5.47	5.94	6.06	5.39	6.17	6.07	6.19	6.44	6.48	6.65
Atoh1	1	3.8	4.98	4.76	5.09	5.15	4.81	5.31	5.07	5.4	5.92	5.67	6.46
Epha6	1	5.06	5.02	5.3	6.12	6.23	5.75	7.09	6.86	6.98	7.46	7.48	7.33
Itgb8	1	4.54	4.33	4.41	5.84	5.46	5.27	6.73	6.69	6.92	7.02	7.54	7.36
Npy2r	1	6.2	6.31	6.33	6.55	6.42	6.37	6.85	6.84	7.11	7.33	7.73	7.51
Mybl2	1	3.5	3.46	3.71	3.96	4.05	3.92	4.05	4.01	4.16	4.19	5.07	4.9
Lrig3	1	3.05	3.03	3	3.63	3.87	3.36	4.1	3.64	4.53	4.4	4.55	4.59
Lpl	1	5.36	4.78	4.91	5.45	5.55	5.36	6.19	5.43	6.21	5.98	6.31	6.74
Lrrc55	1	3.5	3.03	3.43	3.42	3.87	3.36	4.19	4.37	4.24	5.14	5.01	5.45
Egfem1	1	4.04	3.75	4.34	4.09	4.63	3.83	4.72	4.76	4.97	5.51	5.45	5.98
Rasgef1b	1	4.32	3.62	4.11	4.09	4.13	3.92	5.23	5.16	5.37	5.68	5.25	5.69
Gramd3	1	3.66	3.03	3.25	3.81	4.05	2.96	4.1	4.51	4.66	4.94	4.55	5.29
S1pr1	1	6.22	6.04	6.1	6.33	6.5	6.1	6.66	6.75	7.14	7.04	7.07	7.46
Fign	1	4.4	4.08	4.6	4.97	4.63	4.08	5.12	5.32	5.62	6.14	5.54	5.98
Mki67	1	3.05	2.41	3.25	3.81	3.87	3.19	4	4.44	4.87	5.11	4.8	5.2
Rbm24	1	4.68	4.08	4.48	4.68	5.04	4.41	5.71	5.28	5.4	6.08	5.4	5.56
Gm10649	1	6.28	5.63	5.93	6.47	6.7	6.13	6.82	6.49	6.75	7.06	6.5	6.99
Tox3	1	4.04	3.28	3.93	4.52	4.87	3.73	5.17	4.7	4.53	5.96	5.07	5.84
Sec16b	1	4.85	4.08	4.02	5.2	5.04	4.35	5.14	5.07	5.57	4.85	5.4	5.72
4930449E01Rik	1	4.8	4.66	4.2	5.4	5.18	5.27	5.25	5.32	5.81	5.03	5.67	5.72
Ndnf	1	4.8	3.98	4.66	5.66	5.28	5.3	5.34	5.56	5.89	5.14	5.45	5.59
Cntnap5b	1	3.31	2.41	3.25	3.42	3.77	3.19	3.04	3.9	4.71	3.92	4.64	4.36
Lrp5	1	3.5	2.41	3	4.21	4.13	3.36	4.05	4.58	4.66	4.4	4.8	4.17
Gulp1	1	4.23	4.17	4.11	5.4	5.25	5.11	5.14	5.9	6.11	5.65	6.17	6.22
Gm26682	1	3.05	2.41	3	3.42	3.39	3.19	3.39	4.01	4.16	4.1	4.55	4.17
Gramd3	1	3.31	3.62	2.41	4.52	3.87	3.83	3.83	4.2	4.87	4.53	4.87	4.96
Bcat1	1	3.92	3.03	3.43	4.42	4.13	3.73	3.83	4.29	4.47	4.75	4.87	5.25
Thbs1	1	4.32	3.87	4.02	4.76	4.47	4.62	4.47	4.7	5.06	4.85	5.3	4.96
Olfml2b	1	5.06	4.33	4.41	5.4	4.63	5.08	5.38	5.46	5.26	5.25	5.58	5.52
Pcgf5	1	2.41	3.03	2.41	3.42	2.41	2.96	3.04	4.29	3.27	3.24	4.72	4.07
Lrfn2	1	4.54	4.6	4.41	4.9	4.58	4.67	5.31	5.02	5.14	4.89	5.63	5.78
Tafa1	1	3.5	4.08	3.25	4.09	3.87	4.08	4.15	4.92	4.4	4.02	5.01	5.01
Pvt1	1	3.92	4.33	4.2	4.68	4.58	4	5.23	5.28	5.4	5.25	5.5	5.56
Mecom	1	3.31	4.08	3.58	4.32	3.97	3.5	4.32	4.64	4.6	4.53	4.94	4.9
Csrp1	1	3.66	3.75	3.25	3.96	3.66	3.5	3.77	4.11	4.77	4.75	4.87	4.9
Mir99ahg	1	3.05	3.46	3	3.96	3.87	3.62	4.05	4.58	4.6	4.1	4.94	5.45
Trpc6	1	5.47	5.51	5.43	5.77	5.49	5.57	5.97	6.26	6.39	6.06	6.67	6.51
Adam19	1	4.04	3.46	4.27	5.03	4.69	4.67	4.81	5.2	5.3	5.14	5.45	5.2
Pla2g7	1	4.8	4.47	4.6	5.15	5.07	5.11	5.4	5.71	5.79	5.54	5.86	5.59
BC039771	1	4.68	4.25	4.54	5.15	4.91	5	5.5	5.9	5.98	5.75	6.11	5.98
4930503B20Rik	1	3.5	3.03	3.82	4.09	3.97	3.73	4.1	4.64	4.53	4.1	4.8	4.72
Gm38413	1	3.66	3.03	3.71	4.42	3.77	3.92	4.89	4.92	5.1	4.75	5.4	5.56
Gm30731	1	4.47	4.33	4.27	4.97	4.21	4.47	5.21	5.28	5.53	5.07	5.4	5.59
Antxr1	1	4.68	4.4	4.2	4.83	4.21	4.72	4.83	5.36	5.1	5.29	5.19	5.52
Cmtm3	1	3.92	3.75	3.71	4.09	3.66	4.08	4.83	5.43	4.6	5.42	5.45	5.49
Baz1a	1	3.31	3.28	3.43	3.81	3.66	3.73	3.29	3.29	3.75	4.8	5.01	4.07
Dsc3	1	3.8	4.17	4.34	4.68	4.05	4.67	3.83	4.51	4.66	4.89	5.58	4.85
Mir379	1	3.05	3.03	3.25	4.42	3.97	4.08	3.89	3.9	4.07	4.19	4.64	3.96
Tspan2	1	5.64	5.9	6.02	7.13	6.74	6.72	6.73	6.71	6.81	6.96	7.02	6.85
Gm33104	1	3.8	3.75	4.02	4.68	4.34	4.41	4.32	4.2	4.77	4.75	4.46	5.2
Ifna1	1	3.66	3.62	3.25	4.21	3.77	4.22	4	3.64	4.4	4.33	4.94	4.27
Vgll3	1	5.47	5.45	6.23	6.73	6.43	6.45	6.67	6.68	6.86	7.05	7.17	7.14
Prkd3	1	3.8	3.87	3.93	4.6	3.97	4.47	4.1	4.2	4.77	4.85	5.01	4.85
Ms4a6d	1	3.92	3.87	3.93	4.83	4.05	4.57	4.69	4.64	4.77	4.85	5.07	4.72
Pde5a	1	3.05	3.03	3.43	4.21	3.87	3.5	4.19	3.9	4.32	4.7	4.55	4.52
Robo1	1	4.8	4.88	4.76	5.49	5.04	5.33	5.42	5.39	5.57	5.54	5.54	5.81
Auts2	1	3.92	4.4	4.02	5.66	5.22	5	5.8	5.43	5.94	5.65	5.99	5.84
Sash1	1	3.31	3.62	3.25	4.09	3.87	3.73	4.32	4.01	4.16	4.19	4.55	4.52
Amotl1	1	3.31	3.28	3.25	4.09	3.97	3.92	4.36	4.01	4.07	4.33	5.19	4.66
Ccna1	1	5.36	5.38	5.34	6.6	6.39	6.37	6.53	6.49	6.49	7.06	7.2	7.21
1500012K07Rik	1	2.41	3.03	2.41	3.96	3.21	3.5	3.64	3.48	3.61	3.57	3.99	4.27
Tor3a	1	3.05	3.62	2.41	3.42	3.39	3.73	3.56	4.11	3.75	4.33	4.25	4.17
Mir3090	1	3.31	4.08	3.58	3.81	3.97	4.29	3.71	4.82	4.6	5.07	4.72	4.9
Tshz2	1	3.05	4.33	3.58	4.21	3.54	4	4	4.29	4.53	5.39	4.55	5.45
Lacc1	1	4.54	4.93	4.91	5.77	5.07	5.64	5.52	5.62	5.47	5.73	5.71	5.93
Itih5	1	3.05	3.28	2.41	3.96	2.98	3.83	3.56	3.78	3.86	4.02	4.12	4.36
Sema6d	1	3.31	3.46	4.27	5.03	3.54	3.73	4.69	4.97	4.71	5.07	4.8	5.56
Gpr37	1	3.92	4.25	4.2	4.9	4.41	4.47	4.66	4.92	4.77	5.32	5.01	5.63
Pard3	1	3.05	3.03	3	4.21	3.21	3.62	4	4.51	4.07	4.26	4.12	4.85
Pvt1	1	3.5	3.62	3.82	4.76	4.53	4.62	4.19	4.97	4.66	4.75	4.94	4.66
Lyzl4	1	3.05	4.25	3.71	4.52	4.13	4.41	4.32	4.7	4.32	4.7	5.19	4.27
C2cd4d	1	5.97	5.99	5.97	6.89	6.53	6.54	6.83	6.87	7.12	7.1	6.99	6.62
Atp10a	1	3.8	4.08	2.41	4.52	4.21	4.67	4.32	4.51	4.71	4.8	4.87	4.36
Lcp2	1	2.41	2.41	2.41	2.41	4.05	4.57	2.41	3.9	3.86	4.33	4.72	3.96
D130009I18Rik	1	2.41	3.62	3.43	3.81	4.05	4.22	3.83	4.2	3.97	4.4	4.36	4.07
Trmt10c	1	5.43	5.34	4.95	5.7	5.9	5.82	5.36	5.59	5.33	6.19	5.96	6.17
Lrig3	1	3.05	2.41	3.25	3.42	3.66	2.96	3.29	3.48	3.27	3.92	4.36	4.36
BC006965	1	3.5	3.03	3.58	3.63	3.87	3.36	3.48	4.11	3.46	4.75	5.07	4.44
Qpct	1	5.43	5.02	4.95	5.97	5.57	5.36	5.53	6.02	5.4	6.02	6.2	5.81
Syt16	1	5.06	5.38	4.95	6.23	5.81	5.27	5.67	5.77	5.5	6.21	6.31	6.3
Clip4	1	3.31	3.46	3.25	4.68	4.21	3.92	4.1	4.29	3.97	4.19	4.72	4.72
Tmem159	1	3.05	3.62	3.25	3.63	3.66	3.62	3.56	4.01	3.61	4.1	5.07	4.79
Cdh20	1	3.31	3.28	3.43	3.42	4.21	3.36	4.75	4.7	4.6	5.25	4.87	5.33
Rab27b	1	3.8	3.87	4.41	4.6	4.73	4.08	5.4	4.76	5.1	5.45	5.63	5.9
Evc2	1	3.31	3.28	3.82	3.81	4.63	3.62	4.63	4.2	4.47	4.7	4.64	5.2
Commd1	1	4.04	3.46	4.27	5.15	5.28	5.18	5.64	5.2	5.1	5.6	5.5	5.98
Gm9758	1	3.05	3.28	3.25	3.63	4.05	3.36	4.19	4.01	3.61	4.59	4.12	4.17
Ngfr	1	4.85	4.93	5.12	5.66	5.25	5.04	5.45	5.28	5.06	5.82	6.14	5.75
Entpd1	1	2.41	2.41	3.25	3.63	3.54	2.96	3.48	3.04	3.02	4.02	4.25	4.59
[truncated: 2,950 more rows]
